# Supplementary material for: The association between periodontal disease and adverse pregnancy outcomes: a bibliometric analysis from 2000 to 2023
Source: Front Med (Lausanne). 2025 Jan 21;12:1526406. doi: 10.3389/fmed.2025.1526406 (PMC11790436; doi:10.3389/fmed.2025.1526406)
Supplement: Supplementary Table 2 — Annual publication volume. [file Table_2.xlsx]

## Sheet: Sheet1
YEARS	PUBLICICATION
2000	1
2001	5
2002	8
2003	7
2004	12
2005	27
2006	39
2007	33
2008	41
2009	46
2010	49
2011	58
2012	44
2013	53
2014	35
2015	44
2016	44
2017	26
2018	43
2019	58
2020	54
2021	56
2022	74
2023	75
