# Supplementary material for: The association between periodontal disease and adverse pregnancy outcomes: a bibliometric analysis from 2000 to 2023
Source: Front Med (Lausanne). 2025 Jan 21;12:1526406. doi: 10.3389/fmed.2025.1526406 (PMC11790436; doi:10.3389/fmed.2025.1526406)
Supplement: Supplementary Table 3 — National communications scale. [file Table_3.xlsx]

## Sheet: Sheet1
Frequency	BC	Year	Country
355	0.77	2001	USA
85	0.02	2005	BRAZIL
59	0.01	2007	INDIA
54	0.03	2003	JAPAN
51	0	2007	PEOPLES R CHINA
44	0.14	2005	AUSTRALIA
41	0.12	2002	ENGLAND
33	0.07	2008	ITALY
33	0.13	2003	CANADA
31	0.03	2005	SPAIN
23	0.11	2008	FRANCE
20	0	2005	TURKEY
19	0.08	2006	SAUDI ARABIA
18	0	2009	IRAN
15	0	2010	SOUTH KOREA
14	0.04	2000	NORWAY
12	0.05	2002	FINLAND
12	0	2005	GERMANY
12	0.06	2005	SWITZERLAND
12	0	2005	SWEDEN
11	0	2006	GREECE
11	0.01	2008	PAKISTAN
11	0.05	2007	NETHERLANDS
10	0	2008	MALAYSIA
9	0	2002	COLOMBIA
8	0.07	2021	U ARAB EMIRATES
7	0	2003	ISRAEL
7	0	2018	NEPAL
7	0	2004	HUNGARY
6	0	2007	NEW ZEALAND
6	0.02	2002	CHILE
6	0	2006	THAILAND
6	0	2010	SOUTH AFRICA
6	0	2005	JORDAN
6	0	2012	POLAND
5	0	2005	AUSTRIA
5	0	2006	DENMARK
4	0	2014	MALAWI
4	0	2011	SERBIA
4	0	2008	ARGENTINA
4	0	2017	ROMANIA
4	0	2005	SINGAPORE
3	0	2008	BELGIUM
3	0	2009	IRELAND
3	0	2017	COTE IVOIRE
3	0	2012	CZECH REPUBLIC
3	0	2015	EGYPT
3	0	2020	ETHIOPIA
3	0	2013	NORTH IRELAND
2	0	2011	INDONESIA
2	0	2018	IRAQ
2	0	2022	VIETNAM
2	0	2023	TURKIYE
2	0	2006	CROATIA
2	0	2016	MEXICO
1	0	2023	BRUNEI
1	0	2019	KUWAIT
1	0	2021	BAHRAIN
1	0	2009	BULGARIA
1	0	2016	PORTUGAL
1	0	2010	DOMINICA
1	0	2021	JAMAICA
1	0	2014	NIGERIA
1	0	2010	MADAGASCAR
1	0	2004	ICELAND
1	0	2011	SLOVAKIA
1	0	2002	VENEZUELA
1	0	2005	SRI LANKA
1	0	2007	FIJI
1	0	2018	BANGLADESH
1	0	2010	LEBANON
1	0	2021	KAZAKHSTAN
1	0	2021	BURKINA FASO
