# Supplementary material for: The association between periodontal disease and adverse pregnancy outcomes: a bibliometric analysis from 2000 to 2023
Source: Front Med (Lausanne). 2025 Jan 21;12:1526406. doi: 10.3389/fmed.2025.1526406 (PMC11790436; doi:10.3389/fmed.2025.1526406)
Supplement: Supplementary Table 4 — Institutional issuance scale. [file Table_4.xlsx]

## Sheet: Sheet1
Frequency	BC	Year	Institution
34	0.08	2005	University of North Carolina
33	0.08	2005	University of North Carolina Chapel Hill
28	0.16	2001	Columbia University
13	0.11	2005	National Institutes of Health (NIH) - USA
12	0.07	2008	Harvard University
11	0.03	2010	University of Pennsylvania
11	0.02	2007	University System of Ohio
10	0	2010	State University System of Florida
9	0	2004	Case Western Reserve University
8	0.01	2004	University of London
8	0.01	2008	University of Minnesota System
8	0	2004	University System of Maryland
7	0.06	2008	Drexel University
7	0.01	2010	Pennsylvania Commonwealth System of Higher Education (PCSHE)
6	0.09	2005	Boston University
6	0.01	2001	University of Alabama System
6	0.01	2010	State University of New York (SUNY) System
6	0.01	2001	University of Alabama Birmingham
6	0	2011	Universidade de Sao Paulo
5	0.03	2015	Tokyo Medical & Dental University (TMDU)
5	0	2009	University of Washington
5	0	2004	University of Maryland Baltimore
5	0.04	2005	New York University
5	0	2009	University of Washington Seattle
5	0.06	2015	King Abdulaziz University
5	0	2022	Southern Medical University - China
5	0	2006	NIH Eunice Kennedy Shriver National Institute of Child Health & Human Development (NICHD)
4	0	2018	Tribhuvan University
4	0.01	2004	Duke University
4	0.01	2005	NIH National Institute of Dental & Craniofacial Research (NIDCR)
4	0	2010	Assistance Publique Hopitaux Paris (APHP)
4	0	2019	Universidade Federal do Maranhao
4	0	2020	Korea University
4	0	2012	Niigata University
4	0	2019	Johns Hopkins University
4	0	2020	Korea University Medicine (KU Medicine)
4	0.01	2016	Institut National de la Sante et de la Recherche Medicale (Inserm)
4	0	2004	King's College London
4	0	2009	University of Mississippi
4	0	2003	Kagoshima University
4	0.03	2006	National & Kapodistrian University of Athens
4	0.01	2008	Ohio State University
4	0	2014	Baylor College of Medicine
3	0	2008	University of Barcelona
3	0	2008	Harvard T.H. Chan School of Public Health
3	0	2007	University of Otago
3	0	2002	Imperial College London
3	0	2003	McGill University
3	0	2006	University of Michigan
3	0	2009	University of Mississippi Medical Center
3	0	2009	University of Minnesota Twin Cities
3	0	2009	University of Kentucky
3	0	2021	University of California System
3	0	2016	Washington University (WUSTL)
3	0	2012	Universidade Federal de Pernambuco
3	0	2021	University of California San Francisco
3	0	2020	Sichuan University
3	0	2006	University of Michigan System
3	0	2009	Hennepin County Medical Center
2	0	2020	Nippon Dental University
2	0	2014	University of Groningen
2	0	2012	Universidade Federal do Rio Grande do Sul
2	0	2022	Emory University
2	0	2021	Quaid I Azam University
2	0	2021	Harvard Medical School
2	0	2020	Colgate-Palmolive Company
2	0	2020	Iuliu Hatieganu University of Medicine & Pharmacy
2	0	2019	Universidade Estadual Paulista
2	0	2013	Queens University Belfast
2	0	2017	University of the Western Cape
2	0	2013	Universidade Federal de Minas Gerais
2	0	2016	Fudan University
2	0	2007	University of Queensland
2	0	2002	Universidad de Chile
2	0	2019	Universidade Federal do Rio de Janeiro
2	0	2015	Ege University
2	0	2013	Manipal Academy of Higher Education (MAHE)
2	0	2011	Ankara University
2	0	2019	Stanford University
2	0	2018	Pennsylvania State University
2	0	2017	University of Western Australia
2	0	2013	Jordan University of Science & Technology
2	0	2012	State University of New York (SUNY) Stony Brook
2	0	2023	Consejo Nacional de Investigaciones Cientificas y Tecnicas (CONICET)
2	0	2018	Karolinska Institutet
2	0	2013	Sapienza University Rome
2	0	2012	University of Milan
2	0	2023	Procter & Gamble
2	0	2009	Chulalongkorn University
2	0	2018	Osaka University
2	0	2017	Universidade de Brasilia
2	0	2005	University of North Carolina School of Medicine
2	0	2013	Complutense University of Madrid
2	0	2016	Tulane University
2	0	2014	University of Texas System
2	0	2006	NIH National Institute of Allergy & Infectious Diseases (NIAID)
2	0	2013	Augusta University
2	0	2020	Johns Hopkins Bloomberg School of Public Health
2	0	2015	Egyptian Knowledge Bank (EKB)
2	0	2018	Norwegian Institute of Public Health (NIPH)
2	0	2022	Eberhard Karls University Hospital
2	0	2015	Hebrew University of Jerusalem
2	0	2010	Seattle Children's Hospital
2	0	2016	Nantes Universite
2	0	2010	State University of New York (SUNY) Buffalo
2	0	2016	Hospital Universitario Virgen de las Nieves
2	0	2022	Hanoi Medical University
2	0	2021	Jazan University
2	0	2022	Eberhard Karls University of Tubingen
2	0	2007	Universidade Estadual de Campinas
1	0	2002	Barts Health NHS Trust
1	0	2017	Bezmialem Vakif University
1	0	2001	DENTAC Ft Lewis
1	0	2017	CHU de Nantes
1	0	2007	Academic Center for Dentistry Amsterdam
1	0	2001	Meharry Medical College
1	0	2002	Amer Dent Assoc
1	0	2003	Bnai Zion Medical Center
1	0	2005	Brigham & Women's Hospital
1	0	2000	University of Oslo
1	0	2003	Kagoshima City Hospital
