# Supplementary material for: The association between periodontal disease and adverse pregnancy outcomes: a bibliometric analysis from 2000 to 2023
Source: Front Med (Lausanne). 2025 Jan 21;12:1526406. doi: 10.3389/fmed.2025.1526406 (PMC11790436; doi:10.3389/fmed.2025.1526406)
Supplement: Supplementary Table 5 — Ranking of authors' publications. [file Table_5.xlsx]

## Sheet: Sheet1
Frequency	BC	Year	Author
24	0.01	2001	Offenbacher, S
11	0	2005	Boggess, KA
9	0	2005	Beck, JD
6	0	2001	Papapanou, Panos N
5	0	2020	Ahn, Ki Hoon
4	0	2014	Geisinger, Maria L
3	0	2008	Manau, Carolina
3	0	2008	Goldenberg, Robert L
3	0	2001	Dasanayake, AP
3	0	2020	Ye, Changchang
3	0	2008	Agueda, Anna
3	0	2009	Ebersole, Jeffrey L
3	0	2020	Kobayashi, Hiroaki
3	0	2001	Geurs, Nicolaas C
3	0	2001	Reddy, Michael S
2	0	2007	Han, Yiping W
2	0	2016	Li, Yuhong
2	0	2020	Agrawal, Nitin K
2	0	2002	Smith, PC
2	0	2014	Kaur, Maninder
2	0	2015	Gumus, Pinar
2	0	2012	Coutinho, Sonia B
2	0	2012	Hirano, Emi
2	0	2003	Furuichi, Y
2	0	2018	Johana rangel-rincon, Leidy
2	0	2018	Enrique botero, Javier
2	0	2018	Jacobsson, Bo
2	0	2021	Faryal, Rani
2	0	2016	Magan-fernandez, Antonio
2	0	2013	Costa, Fernando Oliveira
2	0	2021	Mugri, Maryam H
2	0	2023	Doyle, Matthew J
2	0	2011	Chambrone, Luiz Armando
2	0	2003	Shimotsu, A
2	0	2023	Bibek, G C
2	0	2010	Costa, Maria da Conceicao N
2	0	2022	Akhter, Rahena
2	0	2015	Susin, Cristiano
2	0	2013	Menon, Ramkumar
2	0	2006	Ferguson, James E
2	0	2010	Fardini, Yann
2	0	2010	Gomes-filho, Isaac S
2	0	2020	De avila, Juliette
2	0	2002	L贸pez, NJ
2	0	2006	Barros, Silvana P
2	0	2013	Bhat, Geeta
2	0	2019	Abreu fonseca thomaz, Erika Barbara
2	0	2004	Randhawa, M
2	0	2010	Cruz, Simone S
2	0	2016	Jiang, Han
2	0	2006	Buekens, P
2	0	2018	Agudelo-suarez, Andres A
2	0	2003	Izumi, Y
2	0	2007	Cullinan, M P
2	0	2009	Buchanan, William
2	0	2009	Bain, J L
2	0	2015	Daley, Ellen M
2	0	2012	Hasegawa-nakamura, Kozue
2	0	2004	Moore, S
2	0	2021	Balaji, Thodur Madapusi
2	0	2022	Cholan, Priyanka K
2	0	2022	Condous, George
2	0	2021	Khadija, Bibi
2	0	2019	Aagaard, Kjersti M
2	0	2015	Roesing, Cassiano Kuchenbecker
2	0	2004	Ide, M
2	0	2019	Alves, Claudia M C
2	0	2019	Antony, Kathleen M
2	0	2002	Gutierrez, J
2	0	2011	Chambrone, Leandro
2	0	2023	Calo, Guillermina
2	0	2016	Du, Minquan
1	0	2001	Breault, LG
1	0	2001	Chen, J
1	0	2001	Engebretson, SP
1	0	2001	Boyd, D
1	0	2001	Lamster, IB
1	0	2001	Cliver, SP
1	0	2000	Olsen, I
1	0	2001	Jeffcoat, MK
1	0	2001	Kamma, JJ
1	0	2001	Hauth, JC
1	0	2001	Madianos, PN
1	0	2000	Li, XJ
1	0	2017	Africa, Charlene W J
1	0	2000	Kolltveit, KM
1	0	2000	Tronstad, L
1	0	2001	Mitchell-lewis, D
1	0	2001	Cuenin, MF
1	0	2001	Fowler, EB
1	0	2001	Slots, J
1	0	2001	Goldenberg, RL
1	0	2001	Hills, E
1	0	2017	Adanir, Ilknur
