# Supplementary material for: The association between periodontal disease and adverse pregnancy outcomes: a bibliometric analysis from 2000 to 2023
Source: Front Med (Lausanne). 2025 Jan 21;12:1526406. doi: 10.3389/fmed.2025.1526406 (PMC11790436; doi:10.3389/fmed.2025.1526406)
Supplement: Supplementary Table 6 — Author co-citation rank. [file Table_6.xlsx]

## Sheet: Sheet1
Frequency	BC	Year	Author
575	0.74	2000	OFFENBACHER S
345	0.47	2003	LÓPEZ NJ
310	0.29	2002	JEFFCOAT MK
270	0.16	2008	MICHALOWICZ BS
224	0.05	2006	BOGGESS KA
188	0.07	2007	XIONG X
175	0	2004	GOLDENBERG RL
152	0.05	2005	MADIANOS PN
121	0	2001	DAVENPORT ES
104	0.07	2000	ROMERO R
95	0.04	2005	MOORE S
93	0.1	2000	DASANAYAKE AP
88	0.02	2015	IDE M
66	0.02	2006	RADNAI M
57	0.05	2018	SANZ M
53	0.06	2002	MITCHELL-LEWIS D
52	0.05	2011	POLYZOS NP
51	0	2019	HAJISHENGALLIS G
45	0.02	2010	NEWNHAM JP
42	0	2021	FIGUERO E
41	0.09	2015	HAN YPW
37	0.05	2009	LIN DM
30	0	2019	AAGAARD K
27	0	2013	ARMITAGE GC
27	0.01	2005	GIBBS RS
22	0	2006	GOEPFERT AR
22	0	2011	MACONES GA
22	0	2011	SCANNAPIECO FRANKA
21	0	2020	CORBELLA S
21	0.07	2004	HILL GB
21	0	2000	PAPAPANOU PN
18	0	2017	KATZ J
16	0	2022	MANRIQUE-CORREDOR EJ
14	0	2023	KOMINE-AIZAWA S
14	0.02	2022	TONETTI MS
13	0	2013	KHADER YS
12	0	2019	CHAMBRONE L
11	0	2023	DAALDEROP LA
11	0	2011	TARANNUM F
9	0	2006	CANAKCI V
9	0	2005	COLLINS JG
9	0	2012	DÖRTBUDAK O
9	0	2006	NOACK B
8	0	2020	BARAK S
8	0	2008	JARJOURA K
8	0	2014	LOE HARALD
8	0	2010	MANAU C
8	0	2010	NOVAK MJ
7	0	2008	BECK JD
7	0.02	2008	BUDUNELI N
7	0	2000	HILLIER SL
7	0	2005	SILNESS J
4	0	2000	EBERSOLE JL
4	0	2002	KRAMER MS
1	0.6	2000	ALDRIDGE JP
1	0.6	2000	ASIKAINEN S
1	0.6	2000	BALTCH AL
1	0	2000	BECK J
1	0	2000	BEIGHTON D
1	0	2000	BONTEN MJM
1	0	2000	BOON NA
1	0	2000	BRESLAU N
1	0	2000	BYRNE J
1	0	2000	CARROLL GC
1	0	2000	CHAUNCEY HH
1	0	2000	CHEN MK
1	0	2000	CHILDS WC
1	0	2000	CHRISTGAU M
1	0	2000	CHRISTIANSON RE
1	0	2000	CIMASONI G
1	0	2000	CLINTON SK
1	0	2000	CRAVEN DE
1	0	2000	CULL RE
1	0	2000	CUNHA BA
1	0	2000	DARVEAU RP
1	0	2000	DEBELIAN GJ
1	0	2000	DESHPANDE RG
1	0	2000	DESTEFANO F
1	0	2000	DONLEY TG
1	0	2000	DONOWITZ GR
1	0	2000	DRANGSHOLT MT
1	0	2000	DRINNAN AJ
1	0	2000	DURACK DT
1	0	2000	EDWARDS CRW
1	0	2000	FIDDIANGREEN RG
1	0	2000	FITZHARDING PM
1	0	2000	FOSTER DW
1	0	2000	GENCO RJ
1	0	2000	GIBBONS RJ
1	0	2000	GOLUB LM
1	0	2000	GRAU AJ
1	0	2000	GROSSI SG
1	0	2000	HACK M
1	0	2000	HAFFAJEE AD
1	0	2000	HAMMOND BF
1	0	2000	HEIMDAHL A
1	0	2000	HERNICHELGORBACH E
1	0	2000	HERZBERG MC
1	0	2000	HILL AB
1	0	2000	HUGOSON A
1	0	2000	JOSHI N
1	0	2000	JOSHIPURA KJ
1	0	2000	KALKWARF KL
1	0	2000	KILIAN M
1	0	2000	KINANE DF
1	0	2000	KLEINDIENST R
1	0	2000	KNOWLER WC
1	0	2000	KOMIYAMA K
1	0	2000	KORNMAN KS
1	0	2000	KWEIDER M
1	0	2000	LACASSIN F
1	0	2000	LEVISON ME
1	0	2000	LIMEBACK H
1	0	2000	LITTLE JW
1	0	2000	LOE H
1	0	2000	LOESCHE WJ
1	0	2000	LOFTHUS JE
1	0	2000	LORENZ KA
1	0	2000	MARCUS AJ
1	0	2000	MATTILA KJ
1	0	2000	MCCALL MG
1	0	2000	MCCORMICK MC
1	0	2000	MCGHEE JR
1	0	2000	MERGRAN DW
1	0	2000	MILLER LS
1	0	2000	MOLVIG J
1	0	2000	MOORE WE
1	0	2000	MORRIS JF
1	0	2000	NAKAMURA M
1	0	2000	NAVAZESH M
1	0	2000	NEILL DJ
1	0	2000	NIEDERMAN M
1	0	2000	OKABE K
1	0	2000	OKUDA K
1	0	2000	OVERHOLSER CD
1	0	2000	PAGE RC
1	0	2000	PESONEN E
1	0	2000	RAMS T
1	0	2000	RIDKER PM
1	0	2000	ROBERTS GJ
1	0	2000	ROTHMAN
1	0	2000	SCANNAPIECO FA
1	0	2000	SEPPALA B
1	0	2000	SHAPIRA L
1	0	2000	SHAPIRO S
1	0	2000	SHINZATO T
1	0	2000	SHLOSSMAN M
1	0	2000	SINCLAIR DG
1	0	2000	SLOTS J
1	0	2000	SMITH GT
1	0	2000	SOMMERFELT K
1	0	2000	SYRJANEN J
1	0	2000	THOM DH
1	0	2000	THORSTENSSON H
1	0	2000	TOEWS GB
1	0	2000	TRONSTAD L
1	0	2000	VALTONEN VV
1	0	2000	VANDENBEBJ
1	0	2000	VANDERBILT A
1	0	2000	VANDERMEER JTM
1	0	2000	VANDYKE TE
1	0	2000	VANVELZEN SKT
1	0	2000	WAYLER AH
1	0	2000	WEINBERG A
1	0	2000	WILLET WC
1	0	2000	WILLIAMS RC
1	0	2000	XU QB
1	0	2000	YOUNG RA
1	0	2000	YUAN A
1	0	2000	ZAMBON JJ
1	0	2000	ZIJLSTRA EE
