# Supplementary material for: The association between periodontal disease and adverse pregnancy outcomes: a bibliometric analysis from 2000 to 2023
Source: Front Med (Lausanne). 2025 Jan 21;12:1526406. doi: 10.3389/fmed.2025.1526406 (PMC11790436; doi:10.3389/fmed.2025.1526406)
Supplement: Supplementary Table 8 — Journal co-citation ranking. [file Table_8.xlsx]

## Sheet: Sheet1
Frequency	BC	Year	Journal
792	0	2000	J PERIODONTOL
683	0.1	2000	J CLIN PERIODONTOL
592	0.06	2000	J DENT RES
544	0.13	2000	AM J OBSTET GYNECOL
507	0.02	2000	ANN PERIODONTOL
494	0.14	2002	OBSTET GYNECOL
455	0.2	2000	NEW ENGL J MED
414	0.08	2000	PERIODONTOL 2000
395	0.02	2000	J AM DENT ASSOC
368	0.04	2000	J PERIODONTAL RES
352	0.04	2004	BJOG-INT J OBSTET GY
350	0	2000	LANCET
286	0.16	2000	INFECT IMMUN
284	0	2011	PLOS ONE
249	0.55	2000	ACTA ODONTOL SCAND
220	0.08	2009	J MATERN-FETAL NEO M
208	0.14	2004	COMMUNITY DENT ORAL
182	0	2000	BMJ-BRIT MED J
144	0.12	2000	JAMA-J AM MED ASSOC
143	0.29	2000	J CLIN MICROBIOL
139	0.02	2004	BRIT DENT J
138	0	2002	EUR J ORAL SCI
138	0	2000	INT DENT J
138	0	2010	ARCH GYNECOL OBSTET
137	0.08	2013	CLIN ORAL INVEST
132	0.06	2009	ORAL DIS
131	0.06	2006	ACTA OBSTET GYN SCAN
125	0.22	2005	ORAL MICROBIOL IMMUN
107	0	2015	BMC ORAL HEALTH
100	0.02	2005	PLACENTA
97	0	2016	BMC PREGNANCY CHILDB
93	0.02	2008	COCHRANE DB SYST REV
90	0.02	2006	J IMMUNOL
84	0.04	2003	AM J EPIDEMIOL
81	0	2008	MATERN CHILD HLTH J
81	0	2000	AM J PUBLIC HEALTH
80	0.06	2008	AM J REPROD IMMUNOL
75	0.06	2006	P NATL ACAD SCI USA
71	0.02	2020	SCI REP-UK
65	0.02	2018	J OBSTET GYNAECOL RE
61	0	2005	CLIN OBSTET GYNECOL
59	0.02	2019	FRONT IMMUNOL
59	0.02	2012	J REPROD IMMUNOL
57	0.06	2000	BRIT MED J
57	0	2009	J PERINAT MED
56	0.04	2000	ARCH ORAL BIOL
54	0	2006	AUST NZ J OBSTET GYN
51	0	2013	SCIENCE
50	0.06	2015	SCI TRANSL MED
48	0	2019	J INDIAN SOC PERIODONTOL
47	0.04	2006	EUR J OBSTET GYN R B
47	0.08	2005	PEDIATRICS
46	0	2008	CIRCULATION
43	0	2000	DIABETES CARE
43	0.06	2021	FRONT MICROBIOL
42	0	2021	INT J MOL SCI
42	0.08	2001	BRIT J OBSTET GYNAEC
41	0.08	2000	CLIN INFECT DIS
40	0	2019	NAT REV IMMUNOL
38	0	2017	ORAL HLTH PREV DENT
38	0	2022	INT J ENV RES PUB HE
38	0.14	2021	FRONT CELL INFECT MI
37	0	2004	OBSTET GYNECOL SURV
34	0	2005	AM J PERINAT
33	0	2021	J ORAL MICROBIOL
32	0.02	2012	REPROD SCI
31	0	2020	MEDIAT INFLAMM
30	0	2010	NATURE
30	0	2021	J APPL ORAL SCI
29	0.02	2014	AUST DENT J
29	0.02	2010	DENT CLIN NORTH AM
28	0	2007	PAEDIATR PERINAT EP
28	0.02	2005	B WORLD HEALTH ORGAN
25	0	2022	ANAEROBE
21	0.02	2020	MOL ORAL MICROBIOL
21	0	2021	JDR CLIN TRANS RES
20	0	2021	BIOMED RES INT
19	0	2020	REPROD HEALTH
17	0.02	2008	J PUBLIC HEALTH DENT
17	0	2006	J CAN DENT ASSOC
16	0	2018	ODONTOLOGY
16	0	2004	PEDIATR RES
15	0	2015	J BACTERIOL
14	0	2009	AM J CLIN NUTR
13	0	2000	ARCH INTERN MED
13	0	2000	CLIN PERINATOL
13	0.02	2000	CLIN EXP IMMUNOL
12	0	2006	J CLIN ENDOCR METAB
12	0	2023	NAT MED
11	0	2006	CLIN MICROBIOL REV
11	0	2022	QUINTESSENCE INT
11	0	2023	INT J DENT HYG
10	0	2023	J CLIN MED
10	0	2022	BMJ OPEN
10	0	2023	FRONT PEDIATR
10	0	2022	J INT SOC PREV COMMU
9	0	2021	J CLIN DIAGN RES
9	0	2019	MED ORAL PATOL ORAL
9	0	2002	ANN INTERN MED
9	0	2011	INT J GYNECOL OBSTET
9	0	2022	INT J EPIDEMIOL
9	0	2022	CELL HOST MICROBE
8	0	2013	J ORAL SCI
8	0	2019	J CONTEMP DENT PRACT
8	0	2018	J BIOL CHEM
8	0	2000	J MED MICROBIOL
7	0	2019	APPL ENVIRON MICROB
7	0	2009	J SOC GYNECOL INVEST
7	0	2020	AM FAM PHYSICIAN
7	0	2011	J INT ACAD PERIODONTOL
7	0	2011	J INDIAN SOC PEDOD PREV DENT
6	0	2014	BEST PRACT RES CL OB
6	0	2008	CAD. SAÚDE PÚBLICA
6	0	2010	CLIN MICROBIOL INFEC
5	0	2000	J DENT EDUC
5	0	2000	ORAL SURG ORAL MED O
5	0	2006	NATL VITAL STAT REP
5	0	2012	ANN NY ACAD SCI
5	0.53	2000	AM J MED
5	0	2012	SEMIN REPROD MED
4	0	2005	SEMIN PERINATOL
1	0	2000	EUR HEART J
1	0	2000	SPEC CARE DENTIST
1	0	2000	P ROY SOC MED
1	0	2000	BRIT J HOSP MED
1	0	2000	HOSP PHYSICIAN
1	0	2000	AM J PATHOL
1	0	2000	J ABNORM CHILD PSYCH
1	0	2000	ANN MED
1	0	2000	J INFECT DIS
1	0	2000	BULL TOKYO DENT COLL
1	0	2000	ATHEROSCLEROSIS
1	0	2000	CHEST
1	0	2000	MOLECULAR PATHOGENESIS OF PERIODONTAL DISEASE
1	0	2000	DAN MED BULL
1	0	2000	RESP INFECT
1	0	2000	V121
1	0	2000	ENDOD DENT TRAUMATOL
1	0	2000	J DEV BEHAV PEDIATR
1	0	2000	STROKE
1	0	2000	J CHRON DIS
1	0	2000	PEDIATR CARDIOL
1	0	2000	ORAL SCIENCES REVIEWS
1	0	2000	INT J ORAL MAX SURG
1	0	2000	WESTERN J MED
1	0.53	2000	AM J MED SCI
1	0	2000	SCAND J DENT RES
1	0	2000	CELL
1	0	2000	BRITISH DENTAL JOURNAL
1	0	2000	J PEDIATR-US
1	0	2000	BRIT J EXP PATHOL
1	0	2000	MODERN EPIDEMIOLOGY
1	0	2000	THESIS U WASHINGTON
1	0	2000	HARRISONS PRINCIPLES
1	0	2000	GENERAL DENTISTRY
1	0	2000	GERODONTOLOGY
1	0	2000	SCOT MED J
1	0	2000	CURR OPIN PERIODONT
1	0	2000	J CLIN INVEST
1	0	2000	CRIT CARE MED
1	0	2000	ORAL MICROBIOLOGY AND IMMUNOLOGY
1	0	2000	GERIATR CLIN N AM
1	0	2000	J INFECTION
1	0	2000	REV INFECT DIS
1	0	2000	DENTAL MICROBIOLOGY
1	0	2000	ARTERIOSCLER THROMB
1	0	2000	NUTRITIONAL EPIDEMIO
1	0	2000	J INTERN MED
1	0	2000	CARDIOVASCULAR REVIEWS AND REPORTS
1	0	2000	PRINCIPLES PRACTICE
1	0	2000	CONT ORAL MICROBIOL
1	0	2000	DIABETES METAB REV
1	0	2000	DAVIDSONS PRINCIPLES
1	0	2000	J GERONTOL
1	0	2000	CONT ORAL MICROBIOLO
1	0	2000	CRIT REV ORAL BIOL M
1	0	2000	MONOGR ORAL SCI
1	0	2000	COMPENDIUM
1	0	2000	DEV MED CHILD NEUROL
1	0	2000	J LIPID RES
