# Supplementary material for: The association between periodontal disease and adverse pregnancy outcomes: a bibliometric analysis from 2000 to 2023
Source: Front Med (Lausanne). 2025 Jan 21;12:1526406. doi: 10.3389/fmed.2025.1526406 (PMC11790436; doi:10.3389/fmed.2025.1526406)
Supplement: Supplementary Table 9 — Keywords Ranking. [file Table_9.xlsx]

## Sheet: Sheet1
Frequency	BC	Year	Keyword
442	0.1	2002	preterm birth
371	0.18	2000	low birth weight
350	0.07	2000	periodontal disease
274	0.06	2002	risk
243	0.02	2003	women
214	0.15	2003	disease
202	0.16	2002	infection
195	0.04	2001	association
128	0.07	2005	oral health
108	0.15	2002	pregnancy
104	0.44	2001	porphyromonas gingivalis
94	0.39	2004	risk factor
92	0.01	2006	therapy
89	0	2008	outcm
77	0.32	2001	risk factors
76	0.14	2009	adverse pregnancy outcm
70	0.05	2008	health
65	0.04	2002	delivery
59	0.22	2001	weight
58	0.06	2005	c reactive protein
57	0.45	2005	amniotic fluid
56	0	2007	periodontal diseases
52	0.3	2006	inflammation
50	0.2	2002	bacterial vaginosis
42	0.1	2011	fusobacterium nucleatum
41	0.08	2006	preeclampsia
35	0.36	2001	coronary heart disease
34	0	2011	adverse pregnancy outcomes
31	0.04	2006	pregnant women
30	0.31	2001	labor
28	0.02	2011	premature birth
27	0.1	2012	maternal periodontitis
23	0.03	2005	care
23	0.05	2008	diabetes mellitus
23	0.06	2008	birth
21	0.03	2015	oral bacteria
20	0.11	2007	infections
19	0.16	2006	bacteria
19	0.02	2006	epidemiology
18	0.02	2009	preterm delivery
17	0.07	2000	gingival crevicular fluid
17	0	2011	pregnancy outcm
17	0.31	2000	cardiovascular disease
17	0	2004	prevalence
17	0	2019	classification
16	0.03	2018	consensus report
16	0.21	2007	prematurity
16	0.05	2005	population
15	0.02	2008	dental care
14	0.14	2001	actinobacillus actinomycetemcomitans
14	0.12	2011	dental caries
14	0.08	2005	cohort
14	0.13	2002	prenatal care
14	0	2011	metaanalysis
13	0	2008	necrosis factor alpha
13	0.05	2009	randomized controlled trial
13	0.05	2004	adults
11	0.04	2008	periodontal therapy
10	0	2005	interleukin 6
10	0	2006	low birthweight
10	0	2021	oral microbiome
10	0.03	2012	periodontal pathogens
9	0	2022	systemic diseases
8	0.03	2007	cary
8	0.06	2019	periodontitis
8	0	2005	premature rupture
8	0	2010	pregnancy complications
8	0.01	2020	case definitions
8	0	2006	oral hygiene
7	0.01	2008	mechanisms
7	0.02	2016	gestational diabetes mellitus
7	0.02	2004	intrauterine infection
7	0.24	2005	lipopolysaccharide
7	0.02	2011	gestational age
7	0.11	2020	2017 world workshop
7	0.04	2010	children
6	0.02	2016	chronic periodontitis
6	0.03	2010	cells
6	0.02	2013	grade associating periodontitis
6	0	2005	porphyromonas gingivalis infection
6	0	2014	perinatal outcm
6	0	2002	impact
6	0	2010	tooth loss
6	0.08	2004	cigarette smoking
6	0.05	2020	peri implant diseases
6	0	2006	investigate
6	0.03	2005	periodontal medicine
6	0.01	2020	surveillance
5	0.03	2014	gingival changes
5	0.02	2009	expression
5	0.01	2017	glycemic control
5	0	2013	growth restriction
5	0.04	2008	maternal periodontal disease
5	0	2014	inflammatory mediators
5	0.01	2005	pre-term birth
5	0.06	2006	periodontal infection
4	0	2001	dental infections
4	0.02	2005	pathogenesis
4	0.01	2006	atherosclerosis
4	0	2012	birth weight
4	0.04	2014	escherichia coli
4	0.01	2006	smoking
4	0	2010	diagnosis
4	0.02	2006	fetal growth restriction
3	0	2022	behavior
3	0.01	2023	maternal health
3	0	2006	spontaneous preterm birth
3	0.02	2022	alzheimers disease
3	0	2007	preterm labor
3	0	2023	services
3	0.01	2016	parturition
3	0	2021	microbiome
3	0	2023	global burden
3	0	2023	tissue engineering
3	0	2013	pregnancy outcome
3	0	2019	cytokine levels
3	0.03	2019	metabolic syndrome
3	0	2021	periodontal treatment
3	0	2019	mothers
3	0.02	2013	progression
3	0	2009	mice
3	0	2023	oral microbiota
3	0.07	2009	fetal
3	0	2019	pregnancy outcomes
2	0	2010	chorioamnionitis
2	0.07	2014	case-control studies
2	0.04	2021	dental plaque
2	0	2011	gene expression
2	0	2004	adverse effects
2	0	2005	campylobacter rectus
2	0	2010	clinical trials
2	0.06	2005	morbidity
2	0	2018	apoptosis
2	0	2006	case-control study
2	0	2018	activation
2	0.01	2005	disease progression
2	0	2008	membranes
2	0	2006	blood
2	0	2007	endothelial dysfunction
2	0	2008	markers
2	0.03	2009	perinatal mortality
2	0	2011	fetal death
2	0	2010	early childhood cary
2	0	2015	bone loss
2	0.07	2017	possible risk factor
2	0	2018	colorectal cancer
2	0.03	2008	exposure
2	0	2016	associations
2	0	2007	antibody
2	0	2016	for gestational age
2	0	2004	cerebral palsy
2	0	2006	infants
2	0	2002	experimental gingivitis
2	0.25	2001	united states
2	0	2022	alveolar bone loss
2	0.02	2004	inflammatory response
2	0	2023	adhesin
2	0	2015	abnormal vaginal flora
2	0	2016	gestational diabetes
2	0.03	2017	definitions
2	0	2007	possible association
2	0	2020	binding
2	0	2006	dependent diabetes mellitus
2	0.15	2012	growth
2	0.01	2005	attachment loss
2	0	2007	oral disease
2	0.03	2012	interleukin 1 beta
2	0.01	2015	aggressive periodontitis
2	0	2021	cardiovascular diseases
2	0.01	2009	low dose aspirin
2	0.01	2000	acute myocardial infarction
2	0	2010	cervical length
2	0.05	2008	pathogens
2	0	2017	apical periodontitis
2	0.01	2009	placebo controlled trial
2	0.04	2017	gingivalis
1	0	2003	acute phase proteins
1	0	2002	age
1	0.01	2000	experimental bacterial endocarditis
1	0	2003	avidity
1	0	2000	heat shock protein 65
1	0	2000	nosocomial pneumonia
1	0.08	2001	african americans
1	0	2000	insulin dependent diabetics
1	0	2002	adults 30 years
1	0	2003	antibody secreting cells
1	0	2003	autoantibody
1	0.01	2000	coronary artery disease
1	0	2003	antibody titer
1	0	2004	2nd trimester
1	0	2003	antiphospholipid antibody
