# Supplementary material for: The association between periodontal disease and adverse pregnancy outcomes: a bibliometric analysis from 2000 to 2023
Source: Front Med (Lausanne). 2025 Jan 21;12:1526406. doi: 10.3389/fmed.2025.1526406 (PMC11790436; doi:10.3389/fmed.2025.1526406)
Supplement: Supplementary Table 10 — Keywords clustering scale. [file Table_10.xlsx]

## Sheet: Sheet1
Lable	Nodes	Silhouette value	Year	Modularity
0	24	0.859	2009	porphyromonas gingivalis (30.94, 1.0E-4); coronary heart disease (29.27, 1.0E-4); c reactive protein (27.47, 1.0E-4); bone mineral density (13.08, 0.001); atherosclerosis (12.69, 0.001)
1	24	0.939	2009	adverse pregnancy outcomes (12.45, 0.001); pregnancy outcome (11.81, 0.001); periodontitis (10.67, 0.005); maternal periodontitis (9.91, 0.005); adverse pregnancy outcm (9.06, 0.005)
2	23	0.899	2009	amniotic fluid (33.67, 1.0E-4); oral bacteria (23.44, 1.0E-4); periodontal pathogens (14.61, 0.001); oral health (11.5, 0.001); bone loss (11.11, 0.001)
3	23	0.859	2011	classification (14.65, 0.001); peri implant diseases (9.76, 0.005); risk factor (8.84, 0.005); gestational diabetes mellitus (6.13, 0.05); periodontal medicine (6.02, 0.05)
4	18	1	2003	periodontal disease (51.47, 1.0E-4); low birth weight (10.39, 0.005); cardiovascular disease (7.7, 0.01); periodontal diseases (7.48, 0.01); bacteria (7.35, 0.01)
5	18	0.916	2008	bacterial vaginosis (22.08, 1.0E-4); adverse pregnancy outcomes (10.89, 0.001); delivery (9.67, 0.005); randomized controlled trials (9.45, 0.005); prenatal care (6.6, 0.05)
6	16	0.883	2012	oral health (58.23, 1.0E-4); diabetes mellitus (33.32, 1.0E-4); periodontal diseases (26.38, 1.0E-4); periodontal disease (17.58, 1.0E-4); dental care (17.3, 1.0E-4)
7	12	0.919	2007	risk factors (36.97, 1.0E-4); periodontal disease/adverse effects (10.21, 0.005); periodontal diseases/complications (8.76, 0.005); regression analysis (8.67, 0.005); possible association (8.67, 0.005)
8	10	0.904	2006	preterm birth (17.9, 1.0E-4); risk (13.34, 0.001); porphyromonas gingivalis (10.24, 0.005); maternal oral health (7.53, 0.01); nursing (7.53, 0.01)
9	10	0.954	2008	perinatal mortality (15.1, 0.001); randomized controlled trial (12.22, 0.001); respiratory distress syndrome (9.42, 0.005); calcium supplementation (9.42, 0.005); human chorionic gonadotropin (9.42, 0.005)
10	9	0.983	2013	fusobacterium nucleatum (27.78, 1.0E-4); oral microbiome (19.92, 1.0E-4); pregnant women (12.32, 0.001); fusobacterium (8.86, 0.005); type i signal peptidase (7.14, 0.01)
