# Supplementary material for: The association between periodontal disease and adverse pregnancy outcomes: a bibliometric analysis from 2000 to 2023
Source: Front Med (Lausanne). 2025 Jan 21;12:1526406. doi: 10.3389/fmed.2025.1526406 (PMC11790436; doi:10.3389/fmed.2025.1526406)
Supplement: Supplementary Table 11 — Keywords timeline trends. [file Table_11.xlsx]

## Sheet: Sheet1
Frequency	BC	year	Keyword
371	0.18	2000	low birth weight
350	0.07	2000	periodontal disease
17	0.31	2000	cardiovascular disease
17	0.07	2000	gingival crevicular fluid
2	0.01	2000	acute myocardial infarction
1	0.01	2000	coronary artery disease
1	0.01	2000	experimental bacterial endocarditis
1	0	2000	heat shock protein 65
1	0	2000	insulin dependent diabetics
1	0	2000	nosocomial pneumonia
195	0.04	2001	association
104	0.44	2001	porphyromonas gingivalis
77	0.32	2001	risk factors
59	0.22	2001	weight
35	0.36	2001	coronary heart disease
30	0.31	2001	labor
14	0.14	2001	actinobacillus actinomycetemcomitans
4	0	2001	dental infections
2	0.25	2001	united states
1	0.08	2001	african americans
442	0.1	2002	preterm birth
274	0.06	2002	risk
202	0.16	2002	infection
108	0.15	2002	pregnancy
65	0.04	2002	delivery
50	0.2	2002	bacterial vaginosis
14	0.13	2002	prenatal care
6	0	2002	impact
2	0	2002	experimental gingivitis
1	0	2002	adults 30 years
1	0	2002	age
243	0.02	2003	women
214	0.15	2003	disease
1	0	2003	acute phase proteins
1	0	2003	antibody secreting cells
1	0	2003	antibody titer
1	0	2003	antiphospholipid antibody
1	0	2003	autoantibody
1	0	2003	avidity
94	0.39	2004	risk factor
17	0	2004	prevalence
13	0.05	2004	adults
7	0.02	2004	intrauterine infection
6	0.08	2004	cigarette smoking
2	0.02	2004	inflammatory response
2	0	2004	adverse effects
2	0	2004	cerebral palsy
1	0	2004	2nd trimester
128	0.07	2005	oral health
58	0.06	2005	c reactive protein
57	0.45	2005	amniotic fluid
23	0.03	2005	care
16	0.05	2005	population
14	0.08	2005	cohort
10	0	2005	interleukin 6
8	0	2005	premature rupture
7	0.24	2005	lipopolysaccharide
6	0.03	2005	periodontal medicine
6	0	2005	porphyromonas gingivalis infection
5	0.01	2005	pre-term birth
4	0.02	2005	pathogenesis
2	0.06	2005	morbidity
2	0.01	2005	attachment loss
2	0.01	2005	disease progression
2	0	2005	campylobacter rectus
92	0.01	2006	therapy
52	0.3	2006	inflammation
41	0.08	2006	preeclampsia
31	0.04	2006	pregnant women
19	0.16	2006	bacteria
19	0.02	2006	epidemiology
10	0	2006	low birthweight
8	0	2006	oral hygiene
6	0	2006	investigate
5	0.06	2006	periodontal infection
4	0.02	2006	fetal growth restriction
4	0.01	2006	atherosclerosis
4	0.01	2006	smoking
3	0	2006	spontaneous preterm birth
2	0	2006	blood
2	0	2006	case-control study
2	0	2006	dependent diabetes mellitus
2	0	2006	infants
56	0	2007	periodontal diseases
20	0.11	2007	infections
16	0.21	2007	prematurity
8	0.03	2007	cary
3	0	2007	preterm labor
2	0	2007	antibody
2	0	2007	endothelial dysfunction
2	0	2007	oral disease
2	0	2007	possible association
89	0	2008	outcm
70	0.05	2008	health
23	0.06	2008	birth
23	0.05	2008	diabetes mellitus
15	0.02	2008	dental care
13	0	2008	necrosis factor alpha
11	0.04	2008	periodontal therapy
7	0.01	2008	mechanisms
5	0.04	2008	maternal periodontal disease
2	0.05	2008	pathogens
2	0.03	2008	exposure
2	0	2008	markers
2	0	2008	membranes
76	0.14	2009	adverse pregnancy outcm
18	0.02	2009	preterm delivery
13	0.05	2009	randomized controlled trial
5	0.02	2009	expression
3	0.07	2009	fetal
3	0	2009	mice
2	0.03	2009	perinatal mortality
2	0.01	2009	low dose aspirin
2	0.01	2009	placebo controlled trial
8	0	2010	pregnancy complications
7	0.04	2010	children
6	0.03	2010	cells
6	0	2010	tooth loss
4	0	2010	diagnosis
2	0	2010	cervical length
2	0	2010	chorioamnionitis
2	0	2010	clinical trials
2	0	2010	early childhood cary
42	0.1	2011	fusobacterium nucleatum
34	0	2011	adverse pregnancy outcomes
28	0.02	2011	premature birth
17	0	2011	pregnancy outcm
14	0.12	2011	dental caries
14	0	2011	metaanalysis
7	0.02	2011	gestational age
2	0	2011	fetal death
2	0	2011	gene expression
27	0.1	2012	maternal periodontitis
10	0.03	2012	periodontal pathogens
4	0	2012	birth weight
2	0.15	2012	growth
2	0.03	2012	interleukin 1 beta
6	0.02	2013	grade associating periodontitis
5	0	2013	growth restriction
3	0.02	2013	progression
3	0	2013	pregnancy outcome
6	0	2014	perinatal outcm
5	0.03	2014	gingival changes
5	0	2014	inflammatory mediators
4	0.04	2014	escherichia coli
2	0.07	2014	case-control studies
21	0.03	2015	oral bacteria
2	0.01	2015	aggressive periodontitis
2	0	2015	abnormal vaginal flora
2	0	2015	bone loss
7	0.02	2016	gestational diabetes mellitus
6	0.02	2016	chronic periodontitis
3	0.01	2016	parturition
2	0	2016	associations
2	0	2016	for gestational age
2	0	2016	gestational diabetes
5	0.01	2017	glycemic control
2	0.07	2017	possible risk factor
2	0.04	2017	gingivalis
2	0.03	2017	definitions
2	0	2017	apical periodontitis
16	0.03	2018	consensus report
2	0	2018	activation
2	0	2018	apoptosis
2	0	2018	colorectal cancer
17	0	2019	classification
8	0.06	2019	periodontitis
3	0.03	2019	metabolic syndrome
3	0	2019	cytokine levels
3	0	2019	mothers
3	0	2019	pregnancy outcomes
8	0.01	2020	case definitions
7	0.11	2020	2017 world workshop
6	0.05	2020	peri implant diseases
6	0.01	2020	surveillance
2	0	2020	binding
10	0	2021	oral microbiome
3	0	2021	microbiome
3	0	2021	periodontal treatment
2	0.04	2021	dental plaque
2	0	2021	cardiovascular diseases
9	0	2022	systemic diseases
3	0.02	2022	alzheimers disease
3	0	2022	behavior
2	0	2022	alveolar bone loss
3	0.01	2023	maternal health
3	0	2023	global burden
3	0	2023	oral microbiota
3	0	2023	services
3	0	2023	tissue engineering
2	0	2023	adhesin
