# Supplementary material for: The association between periodontal disease and adverse pregnancy outcomes: a bibliometric analysis from 2000 to 2023
Source: Front Med (Lausanne). 2025 Jan 21;12:1526406. doi: 10.3389/fmed.2025.1526406 (PMC11790436; doi:10.3389/fmed.2025.1526406)
Supplement: Supplementary Table 12 — WOSCC literature search string and detailed list of results. [file Table_12.xlsx]

## Sheet: savedrecs
TS= ("periodontal disease" OR periodont* OR gingiv* OR "tooth loss" OR "tooth migration" OR "tooth mobility") AND TS= ("Adverse pregnancy outcomes" OR "Miscarriage" OR "Preterm birth " OR "Low birth weight" OR "Congenital anomalies" OR "Stillbirth" OR "Maternal complications" OR "Placental issues" OR "Postpartum complications") and Article or Review Article or Early Access (Document Types) and 20…
Timespan: 2000-2023		.
Languages：English
Document Types：Article or Review Article or Early Access
Results found		932
Sum of the Times Cited		47020
Average Citations per Item		50.45
h-index		96
RETRACTED		4
Not found in PubMed		56
retrieved in pubmed?	Document Types	Title	DOI/PMID	Authors	Publication Year	Source Title	Total Citations	Corporate Authors	Editors	Book Editors	Publication Date	Volume	Issue	Part Number	Supplement	Special Issue	Beginning Page	Ending Page	Article Number	Conference Title	Conference Date	Average per Year	1985	1986	1987	1988	1989	1990	1991	1992	1993	1994	1995	1996	1997	1998	1999	2000	2001	2002	2003	2004	2005	2006	2007	2008	2009	2010	2011
Yes	review	Preterm birth 1 - Epidemiology and causes of preterm birth	10.1016/S0140-6736(08)60074-4	Goldenberg, Robert L.; Culhane, Jennifer F.; Iams, Jay D.; Romero, Roberto	2008	LANCET	5353				JAN 5 2008	371	9606				75	84				314.88	0	0	0	0	0	0	0	0	0	0	0	0	0	0	0	0	0	0	0	0	0	0	0	37	113	186	221
Yes	review	Periodontal diseases	10.1016/S0140-6736(05)67728-8	Pihlstrom, BL; Michalowicz, BS; Johnson, NW	2005	LANCET	2851				NOV 19 2005	366	9499				1809	1820				142.55	0	0	0	0	0	0	0	0	0	0	0	0	0	0	0	0	0	0	0	0	0	9	50	52	72	82	107
Yes	Comparative Study	The Placenta Harbors a Unique Microbiome	10.1126/scitranslmed.3008599	Aagaard, Kjersti; Ma, Jun; Antony, Kathleen M.; Ganu, Radhika; Petrosino, Joseph; Versalovic, James	2014	SCIENCE TRANSLATIONAL MEDICINE	1732				MAY 21 2014	6	237						237ra65			157.45	0	0	0	0	0	0	0	0	0	0	0	0	0	0	0	0	0	0	0	0	0	0	0	0	0	0	0
No		Systemic diseases caused by oral infection	10.1128/CMR.13.4.547-558.2000	Li, XJ; Kolltveit, KM; Tronstad, L; Olsen, I	2000	CLINICAL MICROBIOLOGY REVIEWS	733				OCT 2000	13	4				547	+				29.32	0	0	0	0	0	0	0	0	0	0	0	0	0	0	0	0	5	4	7	9	8	19	19	19	21	20	25
Yes	review	<i>Fusobacterium nucleatum</i>: a commensal-turned pathogen	10.1016/j.mib.2014.11.013	Han, Yiping W.	2015	CURRENT OPINION IN MICROBIOLOGY	510				FEB 2015	23					141	147				51	0	0	0	0	0	0	0	0	0	0	0	0	0	0	0	0	0	0	0	0	0	0	0	0	0	0	0
Yes	review	Placental-related diseases of pregnancy: involvement of oxidative stress and implications in human evolution	10.1093/humupd/dml016	Jauniaux, Eric; Poston, Lucilla; Burton, Graham J.	2006	HUMAN REPRODUCTION UPDATE	461				NOV-DEC 2006	12	6				747	755				24.26	0	0	0	0	0	0	0	0	0	0	0	0	0	0	0	0	0	0	0	0	0	0	13	13	25	28	38
Yes	review	Relationship between periodontal infections and systemic disease	10.1111/j.1469-0691.2007.01798.x	Seymour, G. J.; Ford, P. J.; Cullinan, M. P.; Leishman, S.; Yamazaki, K.	2007	CLINICAL MICROBIOLOGY AND INFECTION	447				OCT 2007	13			4		3	10				24.83	0	0	0	0	0	0	0	0	0	0	0	0	0	0	0	0	0	0	0	0	0	0	0	5	24	35	26
Yes	system review	The effects of waterpipe tobacco smoking on health outcomes: a systematic review	10.1093/ije/dyq002	Akl, Elie A.; Gaddam, Swarna; Gunukula, Sameer K.; Honeine, Roland; Abou Jaoude, Philippe; Irani, Jihad	2010	INTERNATIONAL JOURNAL OF EPIDEMIOLOGY	442				JUN 2010	39	3				834	857				29.47	0	0	0	0	0	0	0	0	0	0	0	0	0	0	0	0	0	0	0	0	0	0	0	0	0	1	17
Yes	review	Association between periodontal pathogens and systemic disease	10.1016/j.bj.2018.12.001	Bui, Fiona Q.; Coutinho Almeida-da-Silva, Cassio Luiz; Huynh, Brandon; Trinh, Alston; Liu, Jessica; Woodward, Jacob; Asadi, Homer; Ojcius, David M.	2019	BIOMEDICAL JOURNAL	438				FEB 2019	42	1				27	35				73	0	0	0	0	0	0	0	0	0	0	0	0	0	0	0	0	0	0	0	0	0	0	0	0	0	0	0
Yes	system review	Periodontal disease and adverse pregnancy outcomes: a systematic review	10.1111/j.1471-0528.2005.00827.x	Xiong, X; Buekens, P; Fraser, WD; Beck, J; Offenbacher, S	2006	BJOG-AN INTERNATIONAL JOURNAL OF OBSTETRICS AND GYNAECOLOGY	369				FEB 2006	113	2				135	143				19.42	0	0	0	0	0	0	0	0	0	0	0	0	0	0	0	0	0	0	0	0	0	11	22	26	34	22	27
Yes	review	Periodontal disease and systemic conditions: a bidirectional relationship	10.1007/s10266-006-0060-6	Kim, Jemin; Amar, Salomon	2006	ODONTOLOGY	361				SEP 2006	94	1				10	21				19	0	0	0	0	0	0	0	0	0	0	0	0	0	0	0	0	0	0	0	0	0	0	2	6	6	8	14
Yes	RCT	Treatment of periodontal disease and the risk of preterm birth	10.1056/NEJMoa062249	Michalowicz, Bryan S.; Hodges, James S.; DiAngelis, Anthony J.; Lupo, Virginia R.; Novak, M. John; Ferguson, James E.; Buchanan, William; Bofill, James; Papapanou, Panos N.; Mitchell, Dennis A.; Matseoane, Stephen; Tschida, Pat A.	2006	NEW ENGLAND JOURNAL OF MEDICINE	360	OPT Study			NOV 2 2006	355	18				1885	1894				18.95	0	0	0	0	0	0	0	0	0	0	0	0	0	0	0	0	0	0	0	0	0	1	14	28	37	31	36
Yes	review	Preterm birth 2 - Primary, secondary, and tertiary interventions to reduce the morbidity and mortality of preterm birth	10.1016/S0140-6736(08)60108-7	Iams, Jay D.; Romero, Roberto; Culhane, Jennifer F.; Goldenberg, Robert L.	2008	LANCET	351				JAN 12 2008	371	9607				164	175				20.65	0	0	0	0	0	0	0	0	0	0	0	0	0	0	0	0	0	0	0	0	0	0	0	9	22	25	25
Yes	RCT	Periodontal therapy may reduce the risk of preterm low birth weight in women with periodontal disease:: A randomized controlled trial	10.1902/jop.2002.73.8.911	López, NJ; Smith, PC; Gutierrez, J	2002	JOURNAL OF PERIODONTOLOGY	350				AUG 2002	73	8				911	924				15.22	0	0	0	0	0	0	0	0	0	0	0	0	0	0	0	0	0	0	6	14	25	26	20	25	24	24	22
Yes	review	Mobile Microbiome: Oral Bacteria in Extra-oral Infections and Inflammation	10.1177/0022034513487559	Han, Y. W.; Wang, X.	2013	JOURNAL OF DENTAL RESEARCH	345				JUN 2013	92	6				485	491				28.75	0	0	0	0	0	0	0	0	0	0	0	0	0	0	0	0	0	0	0	0	0	0	0	0	0	0	0
Yes	prospective cohort study	Periodontal infection and preterm birth - Results of a prospective study	10.14219/jada.archive.2001.0299	Jeffcoat, MK; Geurs, NC; Reddy, MS; Cliver, SP; Goldenberg, RL; Hauth, JC	2001	JOURNAL OF THE AMERICAN DENTAL ASSOCIATION	338				JUL 2001	132	7				875	880				14.08	0	0	0	0	0	0	0	0	0	0	0	0	0	0	0	0	0	6	9	11	27	32	19	21	31	24	29
Yes	review	Stillbirths 5 Stillbirths: the way forward in high-income countries	10.1016/S0140-6736(11)60064-0	Flenady, Vicki; Middleton, Philippa; Smith, Gordon C.; Duke, Wes; Erwich, Jan Jaap; Khong, T. Yee; Neilson, Jim; Ezzati, Majid; Koopmans, Laura; Ellwood, David; Fretts, Ruth; Froen, J. Frederik	2011	LANCET	334	Lancet's Stillbirths Series Steeri			MAY 14 2011	377	9778				1703	1717				23.86	0	0	0	0	0	0	0	0	0	0	0	0	0	0	0	0	0	0	0	0	0	0	0	0	0	0	13
Yes	animal study	<i>Fusobacterium nucleatum</i> induces premature and term stillbirths in pregnant mice:: Implication of oral bacteria in preterm birth	10.1128/IAI.72.4.2272-2279.2004	Han, YPW; Redline, RW; Li, M; Yin, LH; Hill, GB; McCormick, TS	2004	INFECTION AND IMMUNITY	311				APR 2004	72	4				2272	2279				14.81	0	0	0	0	0	0	0	0	0	0	0	0	0	0	0	0	0	0	0	1	11	11	7	6	11	14	15
Yes	review	Chronic periodontitis, inflammatory cytokines, and interrelationship with other chronic diseases	10.1080/00325481.2018.1396876	Cardoso, Elsa Maria; Reis, Catia; Cristina Manzanares-Cespedes, Maria	2018	POSTGRADUATE MEDICINE	292				2018	130	1				98	104				41.71	0	0	0	0	0	0	0	0	0	0	0	0	0	0	0	0	0	0	0	0	0	0	0	0	0	0	0
Yes	system review	Health effects associated with waterpipe smoking	10.1136/tobaccocontrol-2014-051908	El-Zaatari, Ziad M.; Chami, Hassan A.; Zaatari, Ghazi S.	2015	TOBACCO CONTROL	261				MAR 2015	24			1		31	43				26.1	0	0	0	0	0	0	0	0	0	0	0	0	0	0	0	0	0	0	0	0	0	0	0	0	0	0	0
No		Higher risk of preterm birth and low birth weight in women with periodontal disease	10.1177/154405910208100113	López, NJ; Smith, PC; Gutierrez, J	2002	JOURNAL OF DENTAL RESEARCH	257				JAN 2002	81	1				58	63				11.17	0	0	0	0	0	0	0	0	0	0	0	0	0	0	0	0	0	3	3	6	15	22	16	13	9	10	13
Yes	RCT	Periodontal disease and preterm birth: Results of a pilot intervention study	10.1902/jop.2003.74.8.1214	Jeffcoat, MK; Hauth, JC; Geurs, NC; Reddy, MS; Cliver, SP; Hodgkins, PM; Goldenberg, RL	2003	JOURNAL OF PERIODONTOLOGY	256				AUG 2003	74	8				1214	1218				11.64	0	0	0	0	0	0	0	0	0	0	0	0	0	0	0	0	0	0	0	6	18	28	16	24	19	25	24
Yes	system review	Epidemiology of association between maternal periodontal disease and adverse pregnancy outcomes systematic review	10.1111/jcpe.12063	Ide, Mark; Papapanou, Panos N.	2013	JOURNAL OF CLINICAL PERIODONTOLOGY	243				APR 2013	40			14	SI	S181	S194				20.25	0	0	0	0	0	0	0	0	0	0	0	0	0	0	0	0	0	0	0	0	0	0	0	0	0	0	0
Yes	review	Craniofacial tissue engineering by stem cells	10.1177/154405910608501101	Mao, J. J.; Giannobile, W. V.; Helms, J. A.; Hollister, S. J.; Krebsbach, P. H.; Longaker, M. T.; Shi, S.	2006	JOURNAL OF DENTAL RESEARCH	242				NOV 2006	85	11				966	979				12.74	0	0	0	0	0	0	0	0	0	0	0	0	0	0	0	0	0	0	0	0	0	0	2	13	14	24	29
Yes	prospective cohort study	Progressive periodontal disease and risk of very preterm delivery	10.1097/01.AOG.0000190212.87012.96	Offenbacher, S; Boggess, KA; Murtha, AP; Jared, HL; Lieff, S; McKaig, RG; Mauriello, SM; Moss, KL; Beck, JD	2006	OBSTETRICS AND GYNECOLOGY	240				JAN 2006	107	1				29	36				12.63	0	0	0	0	0	0	0	0	0	0	0	0	0	0	0	0	0	0	0	0	0	9	23	20	25	12	24
RETRACTED		RETRACTED: Pregnancy-associated exosomes and their modulation of T cell signaling (Retracted article. See vol. 194, pg. 6190, 2015)	10.4049/jimmunol.176.3.1534	Taylor, DD; Akyol, S; Gercel-Taylor, C	2006	JOURNAL OF IMMUNOLOGY	236				FEB 1 2006	176	3				1534	1542				12.42	0	0	0	0	0	0	0	0	0	0	0	0	0	0	0	0	0	0	0	0	0	5	12	16	14	17	15
Yes	review	A review of the relationship between tooth loss, periodontal disease, and cancer	10.1007/s10552-008-9163-4	Meyer, Mara S.; Joshipura, Kaumudi; Giovannucci, Edward; Michaud, Dominique S.	2008	CANCER CAUSES & CONTROL	228				NOV 2008	19	9				895	907				13.41	0	0	0	0	0	0	0	0	0	0	0	0	0	0	0	0	0	0	0	0	0	0	0	0	6	11	8
Yes	review	Low-grade inflammation in chronic infectious diseases - Paradigm of periodontal infections	10.1196/annals.1366.032	Moutsopoulos, Niki M.; Madianos, Phoebus N.	2006	NEUROENDOCRINE AND IMMUNE CROSSTALK	226			Chrousos, GP; Kaltsas, GA; Mastorakos, G	2006	1088					251	264		6th Meeting of the International-Society-for-Neuroimmunomodulation - Neuroendocrine and Immune Crosstalk	SEP 25-28, 2005	11.89	0	0	0	0	0	0	0	0	0	0	0	0	0	0	0	0	0	0	0	0	0	0	3	12	12	10	16
Yes	review	Microbiology of Odontogenic Bacteremia: beyond Endocarditis	10.1128/CMR.00028-08	Parahitiyawa, N. B.; Jin, L. J.; Leung, W. K.; Yam, W. C.; Samaranayake, L. P.	2009	CLINICAL MICROBIOLOGY REVIEWS	224				JAN 2009	22	1				46	+				14	0	0	0	0	0	0	0	0	0	0	0	0	0	0	0	0	0	0	0	0	0	0	0	0	3	8	8
Yes	review	Effect of pregnancy on periodontal and dental health	10.1080/00016350260248210	Laine, MA	2002	ACTA ODONTOLOGICA SCANDINAVICA	211				OCT 1 2002	60	5				257	264				9.17	0	0	0	0	0	0	0	0	0	0	0	0	0	0	0	0	0	0	0	2	3	6	6	7	8	14	14
Yes	Case Reports	Term Stillbirth Caused by Oral <i>Fusobacterium nucleatum</i>	10.1097/AOG.0b013e3181cb9955	Han, Yiping W.; Fardini, Yann; Chen, Casey; Iacampo, Karla G.; Peraino, Victoria A.; Shamonki, Jaime M.; Redline, Raymond W.	2010	OBSTETRICS AND GYNECOLOGY	208				FEB 2010	115	2	2			442	445		Gordon Research Conference on Periodontal Diseases	AUG 02-07, 2009	13.87	0	0	0	0	0	0	0	0	0	0	0	0	0	0	0	0	0	0	0	0	0	0	0	0	0	1	11
Yes	review	The oral microbiome diversity and its relation to human diseases	10.1007/s12223-014-0342-2	He, Jinzhi; Li, Yan; Cao, Yangpei; Xue, Jin; Zhou, Xuedong	2015	FOLIA MICROBIOLOGICA	194				JAN 2015	60	1				69	80				19.4	0	0	0	0	0	0	0	0	0	0	0	0	0	0	0	0	0	0	0	0	0	0	0	0	0	0	0
Yes	animal study	Transmission of Diverse Oral Bacteria to Murine Placenta: Evidence for the Oral Microbiome as a Potential Source of Intrauterine Infection	10.1128/IAI.01395-09	Fardini, Yann; Chung, Peter; Dumm, Rochelle; Joshi, Nishiant; Han, Yiping W.	2010	INFECTION AND IMMUNITY	191				APR 2010	78	4				1789	1796				12.73	0	0	0	0	0	0	0	0	0	0	0	0	0	0	0	0	0	0	0	0	0	0	0	0	0	1	6
Yes	case-control study	Maternal periodontal disease and preterm low birthweight: Case-control study	10.1177/154405910208100505	Davenport, ES; Williams, CECS; Sterne, JAC; Murad, S; Sivapathasundram, V; Curtis, MA	2002	JOURNAL OF DENTAL RESEARCH	191				MAY 2002	81	5				313	318				8.3	0	0	0	0	0	0	0	0	0	0	0	0	0	0	0	0	0	0	3	5	22	23	13	13	9	12	12
Yes	review	Pathogen-induced inflammation at sites distant from oral infection: bacterial persistence and induction of cell-specific innate immune inflammatory pathways	10.1111/j.2041-1014.2010.00582.x	Hayashi, C.; Gudino, C. V.; Gibson, F. C., III; Genco, C. A.	2010	MOLECULAR ORAL MICROBIOLOGY	186				OCT 2010	25	5				305	316				12.4	0	0	0	0	0	0	0	0	0	0	0	0	0	0	0	0	0	0	0	0	0	0	0	0	0	0	8
Yes		Adverse pregnancy outcomes (APOs) and periodontal disease: pathogenic mechanisms	10.1111/jcpe.12082	Madianos, Phoebus N.; Bobetsis, Yiorgos A.; Offenbacher, Steven	2013	JOURNAL OF CLINICAL PERIODONTOLOGY	182				APR 2013	40			14	SI	S170	S180				15.17	0	0	0	0	0	0	0	0	0	0	0	0	0	0	0	0	0	0	0	0	0	0	0	0	0	0	0
Yes	review	Oral health during pregnancy	PMID: 18481562	Silk, Hugh; Douglass, Alan B.; Douglass, Joanna M.; Silk, Laura	2008	AMERICAN FAMILY PHYSICIAN	182				APR 15 2008	77	8				1139	1144				10.71	0	0	0	0	0	0	0	0	0	0	0	0	0	0	0	0	0	0	0	0	0	0	0	0	4	5	7
Yes	review	Periodontitis and adverse pregnancy outcomes: consensus report of the Joint EFP/AAP Workshop on Periodontitis and Systemic Diseases	10.1111/jcpe.12083	Sanz, Mariano; Kornman, Kenneth	2013	JOURNAL OF CLINICAL PERIODONTOLOGY	181	Working Grp 3 Joint EFP AAP			APR 2013	40			14	SI	S164	S169				15.08	0	0	0	0	0	0	0	0	0	0	0	0	0	0	0	0	0	0	0	0	0	0	0	0	0	0	0
Yes	review	The Oral Microbiome in Health and Its Implication in Oral and Systemic Diseases	10.1016/bs.aambs.2016.08.002	Sampaio-Maia, B.; Caldas, I. M.; Pereira, M. L.; Perez-Mongiovi, D.; Araujo, R.	2016	ADVANCES IN APPLIED MICROBIOLOGY, VOL 97	180			Sariaslani, S; Gadd, GM	2016	97					171	210				20	0	0	0	0	0	0	0	0	0	0	0	0	0	0	0	0	0	0	0	0	0	0	0	0	0	0	0
Yes	RCT	Periodontal therapy reduces the rate of preterm low birth weight in women with pregnancy-associated gingivitis	10.1902/jop.2005.76.11-S.2144	López, NJ; Da Silva, I; Ipinza, J; Gutiérrez, J	2005	JOURNAL OF PERIODONTOLOGY	178				NOV 2005	76	11		S		2144	2153		Symposium on Host-Pathogen Relationships in Health and Disease	SEP 10-12, 2004	8.9	0	0	0	0	0	0	0	0	0	0	0	0	0	0	0	0	0	0	0	0	0	6	10	13	13	21	21
Yes	cohort study	Hypophosphatasia: Validation and expansion of the clinical nosology for children from 25 years experience with 173 pediatric patients	10.1016/j.bone.2015.02.022	Whyte, Michael P.; Zhang, Fan; Wenkert, Deborah; McAlister, William H.; Mack, Karen E.; Benigno, Marci C.; Coburn, Stephen P.; Wagy, Susan; Griffin, Donna M.; Ericson, Karen L.; Mumm, Steven	2015	BONE	177				JUN 2015	75					229	239				17.7	0	0	0	0	0	0	0	0	0	0	0	0	0	0	0	0	0	0	0	0	0	0	0	0	0	0	0
Yes	animal study	Maternal LPS induces cytokines in the amniotic fluid and corticotropin releasing hormone in the fetal rat brain	10.1152/ajpregu.00664.2003	Gayle, DA; Beloosesky, R; Desai, M; Amidi, F; Nuñez, SE; Ross, MG	2004	AMERICAN JOURNAL OF PHYSIOLOGY-REGULATORY INTEGRATIVE AND COMPARATIVE PHYSIOLOGY	177				JUN 2004	286	6				R1024	R1029				8.43	0	0	0	0	0	0	0	0	0	0	0	0	0	0	0	0	0	0	0	1	8	14	9	6	11	7	10
Yes	review	Recent approaches for the treatment of periodontitis	10.1016/j.drudis.2008.07.010	Jain, Nilu; Jain, Gaurav K.; Javed, Shamama; Iqbal, Zeenat; Talegaonkar, Susharna; Ahmad, Farhan J.; Khar, Roop K.	2008	DRUG DISCOVERY TODAY	175				NOV 2008	13	21-22				932	943				10.29	0	0	0	0	0	0	0	0	0	0	0	0	0	0	0	0	0	0	0	0	0	0	0	0	0	5	4
Yes	RCT	Effects of Periodontal Therapy on Rate of Preterm Delivery <i>A Randomized Controlled Trial</i>	10.1097/AOG.0b013e3181b1341f	Offenbacher, Steven; Beck, James D.; Jared, Heather L.; Mauriello, Sally M.; Mendoza, Luisto C.; Couper, David J.; Stewart, Dawn D.; Murtha, Amy P.; Cochran, David L.; Dudley, Donald J.; Reddy, Michael S.; Geurs, Nicolaas C.; Hauth, John C.	2009	OBSTETRICS AND GYNECOLOGY	172	Maternal Oral Therapy Reduce Obste			SEP 2009	114	3				551	559				10.75	0	0	0	0	0	0	0	0	0	0	0	0	0	0	0	0	0	0	0	0	0	0	0	0	0	16	31
Yes	review	Oral health's inextricable connection to systemic health: Special populations bring to bear multimodal relationships and factors connecting periodontal disease to systemic diseases and conditions	10.1111/prd.12398	Kapila, Yvonne L.	2021	PERIODONTOLOGY 2000	168				OCT 2021	87	1				11	16				42	0	0	0	0	0	0	0	0	0	0	0	0	0	0	0	0	0	0	0	0	0	0	0	0	0	0	0
Yes	Comparative Study	Periodontal infections and pre-term birth: early findings from a cohort of young minority women in New York	10.1034/j.1600-0722.2001.00966.x	Mitchell-Lewis, D; Engebretson, SP; Chen, J; Lamster, IB; Papapanou, PN	2001	EUROPEAN JOURNAL OF ORAL SCIENCES	167				FEB 2001	109	1				34	39				6.96	0	0	0	0	0	0	0	0	0	0	0	0	0	0	0	0	2	5	6	6	18	17	12	14	8	9	12
Yes	review	Periodontal disease and systemic illness: will the evidence ever be enough?	10.1111/prd.12007	Cullinan, Mary P.; Seymour, Gregory J.	2013	PERIODONTOLOGY 2000	166				JUN 2013	62					271	286				13.83	0	0	0	0	0	0	0	0	0	0	0	0	0	0	0	0	0	0	0	0	0	0	0	0	0	0	0
Yes	review	M1/M2 macrophage polarity in normal and complicated pregnancy	10.3389/fimmu.2014.00606	Brown, Mary B.; von Chamier, Maria; Allam, Ayman B.	2014	FRONTIERS IN IMMUNOLOGY	165				NOV 24 2014	5							606			15	0	0	0	0	0	0	0	0	0	0	0	0	0	0	0	0	0	0	0	0	0	0	0	0	0	0	0
Yes	animal model	Fap2 of <i>Fusobacterium nucleatum</i> Is a Galactose-Inhibitable Adhesin Involved in Coaggregation, Cell Adhesion, and Preterm Birth	10.1128/IAI.02838-14	Coppenhagen-Glazer, S.; Sol, A.; Abed, J.; Naor, R.; Zhang, X.; Han, Y. W.; Bachrach, G.	2015	INFECTION AND IMMUNITY	160				MAR 2015	83	3				1104	1113				16	0	0	0	0	0	0	0	0	0	0	0	0	0	0	0	0	0	0	0	0	0	0	0	0	0	0	0
Yes	prospective cohort study	A prospective study to investigate the relationship between periodontal disease and adverse pregnancy outcome	10.1038/sj.bdj.4811620	Moore, S; Ide, M; Coward, PY; Randhawa, M; Borkowska, E; Baylis, R; Wilson, RF	2004	BRITISH DENTAL JOURNAL	157				SEP 11 2004	197	5				251	258				7.48	0	0	0	0	0	0	0	0	0	0	0	0	0	0	0	0	0	0	0	1	13	18	11	13	9	8	12
Yes	system review	Maternal Active Smoking During Pregnancy and Low Birth Weight in the Americas: A Systematic Review and Meta-analysis	10.1093/ntr/ntw228	da Silva Pereira, Priscilla Perez; da Mata, Fabiana A. F.; Godoy Figueiredo, Ana Claudia; Cordeiro de Andrade, Keitty Regina; Pereira, Maurcio Gomes	2017	NICOTINE & TOBACCO RESEARCH	156				MAY 2017	19	5			SI	497	505				19.5	0	0	0	0	0	0	0	0	0	0	0	0	0	0	0	0	0	0	0	0	0	0	0	0	0	0	0
Yes	RCT	Effects of periodontal therapy during pregnancy on periodontal status, biologic parameters, and pregnancy outcomes: A pilot study	10.1902/jop.2006.060047	Offenbacher, Steven; Lin, Dongming; Strauss, Robert; McKaig, Rosemary; Irving, Joanna; Barros, Silvana P.; Moss, Kevin; Barrow, David A.; Hefti, A.; Beck, James D.	2006	JOURNAL OF PERIODONTOLOGY	156				DEC 2006	77	12				2011	2024				8.21	0	0	0	0	0	0	0	0	0	0	0	0	0	0	0	0	0	0	0	0	0	0	6	12	4	14	19
Yes	review	From focal sepsis to periodontal medicine: a century of exploring the role of the oral microbiome in systemic disease	10.1113/JP272427	Kumar, Purnima S.	2017	JOURNAL OF PHYSIOLOGY-LONDON	152				JAN 2017	595	2				465	476				19	0	0	0	0	0	0	0	0	0	0	0	0	0	0	0	0	0	0	0	0	0	0	0	0	0	0	0
Yes	review	Periodontal Medicine: 100 Years of Progress	10.1177/0022034519846113	Beck, J. D.; Papapanou, N.; Philips, K. H.; Offenbacher, S.	2019	JOURNAL OF DENTAL RESEARCH	146				SEP 2019	98	10				1053	1062				24.33	0	0	0	0	0	0	0	0	0	0	0	0	0	0	0	0	0	0	0	0	0	0	0	0	0	0	0
Yes	system review	Periodontal diseases and the risk of preterm birth and low birth weight: A meta-analysis	10.1902/jop.2005.76.2.161	Khader, YS; Ta'ani, Q	2005	JOURNAL OF PERIODONTOLOGY	146				FEB 2005	76	2				161	165				7.3	0	0	0	0	0	0	0	0	0	0	0	0	0	0	0	0	0	0	0	0	1	9	8	10	12	6	13
Yes	review	Diabetes mellitus and inflammatory periodontal diseases	10.1097/MED.0b013e3282f824b7	Mealey, Brian L.; Rose, Louis F.	2008	CURRENT OPINION IN ENDOCRINOLOGY DIABETES AND OBESITY	144				APR 2008	15	2				135	141				8.47	0	0	0	0	0	0	0	0	0	0	0	0	0	0	0	0	0	0	0	0	0	0	0	1	7	13	16
Yes	case-control study	Periodontal disease and upper genital tract inflammation in early spontaneous preterm birth	10.1097/01.AOG.0000139836.47777.6d	Goepfert, AR; Jeffcoat, MK; Andrews, WW; Faye-Petersen, O; Cliver, SP; Goldenberg, RL; Hauth, JC	2004	OBSTETRICS AND GYNECOLOGY	140				OCT 2004	104	4				777	783		22nd Annual Meeting of the Society-for-Maternal-Fetal-Medicine	JAN 14-19, 2002	6.67	0	0	0	0	0	0	0	0	0	0	0	0	0	0	0	0	0	0	0	0	6	17	7	9	10	11	14
Yes	system review	Screening to prevent spontaneous preterm birth: systematic reviews of accuracy and effectiveness literature with economic modelling	10.3310/hta13430	Honest, H.; Forbes, C. A.; Duree, K. H.; Norman, G.; Duffy, S. B.; Tsourapas, A.; Roberts, T. E.; Barton, P. M.; Jowett, S. M.; Hyde, C. J.; Khan, K. S.	2009	HEALTH TECHNOLOGY ASSESSMENT	138				SEP 2009	13	43				1	+				8.63	0	0	0	0	0	0	0	0	0	0	0	0	0	0	0	0	0	0	0	0	0	0	0	0	0	5	13
Yes	review	Periodontal disease and systemic health: current status	10.1111/j.1834-7819.2009.01144.x	Cullinan, M. P.; Ford, P. J.; Seymour, G. J.	2009	AUSTRALIAN DENTAL JOURNAL	137				SEP 2009	54			1		S62	S69				8.56	0	0	0	0	0	0	0	0	0	0	0	0	0	0	0	0	0	0	0	0	0	0	0	0	0	6	11
Yes	review	Alzheimer's disease and peripheral infections: The possible contribution from periodontal infections, model and hypothesis	10.3233/jad-2008-13408	Kamer, Angela R.; Dasanayake, Ananda P.; Craig, Ronald G.; Glodzik-Sobanska, Lidia; Bry, Miroslow; de Leon, Mony J.	2008	JOURNAL OF ALZHEIMERS DISEASE	137				MAY 2008	13	4				437	449				8.06	0	0	0	0	0	0	0	0	0	0	0	0	0	0	0	0	0	0	0	0	0	0	0	0	5	11	5
Yes	case reports	Localization of <i>P</i>. <i>gingivalis</i> in Preterm Delivery Placenta	10.1177/0022034509338032	Katz, J.; Chegini, N.; Shiverick, K. T.; Lamont, R. J.	2009	JOURNAL OF DENTAL RESEARCH	136				JUN 2009	88	6				575	578				8.5	0	0	0	0	0	0	0	0	0	0	0	0	0	0	0	0	0	0	0	0	0	0	0	0	0	4	8
Yes	review	Care for women with prior preterm birth	10.1016/j.ajog.2010.02.004	Iams, Jay D.; Berghella, Vincenzo	2010	AMERICAN JOURNAL OF OBSTETRICS AND GYNECOLOGY	134				AUG 2010	203	2				89	100				8.93	0	0	0	0	0	0	0	0	0	0	0	0	0	0	0	0	0	0	0	0	0	0	0	0	0	0	11
Yes	review	Periodontitis and systemic diseases: a record of discussions of working group 4 of the Joint EFP/AAP Workshop on Periodontitis and Systemic Diseases	10.1111/jcpe.12091	Linden, Gerry J.; Herzberg, Mark C.	2013	JOURNAL OF CLINICAL PERIODONTOLOGY	132	Working Grp 4 Joint EFP AAP			APR 2013	40			14	SI	S20	S23				11	0	0	0	0	0	0	0	0	0	0	0	0	0	0	0	0	0	0	0	0	0	0	0	0	0	0	0
Yes	review	Global report on preterm birth and stillbirth (2 of 7): discovery science	10.1186/1471-2393-10-S1-S2	Gravett, Michael G.; Rubens, Craig E.; Nunes, Toni M.	2010	BMC PREGNANCY AND CHILDBIRTH	128	GAPPS Review Grp			FEB 23 2010	10			1				S2			8.53	0	0	0	0	0	0	0	0	0	0	0	0	0	0	0	0	0	0	0	0	0	0	0	0	0	7	4
Yes	RCT	Treatment of Periodontal Disease During Pregnancy <i>A Randomized Controlled Trial</i>	10.1097/AOG.0b013e3181c15b40	Newnham, John P.; Newnham, Ian A.; Ball, Colleen M.; Wright, Michelle; Pennell, Craig E.; Swain, Jonathan; Doherty, Dorota A.	2009	OBSTETRICS AND GYNECOLOGY	128				DEC 2009	114	6				1239	1248		56th Annual Meeting of the Society-for-Gynecologic-Investigation	MAR 17-21, 2009	8	0	0	0	0	0	0	0	0	0	0	0	0	0	0	0	0	0	0	0	0	0	0	0	0	0	6	23
Yes	review	Biochemical markers for the prediction of preterm birth	10.1016/j.ajog.2005.02.015	Goldenberg, RL; Goepfert, AR; Ramsey, PS	2005	AMERICAN JOURNAL OF OBSTETRICS AND GYNECOLOGY	127				MAY 2005	192	5		S		S36	S46				6.35	0	0	0	0	0	0	0	0	0	0	0	0	0	0	0	0	0	0	0	0	0	5	9	9	10	9	6
Yes	review	Oral health in women during preconception and pregnancy: Implications for birth outcomes and infant oral health	10.1007/s10995-006-0095-x	Boggess, Kim A.; Edelstein, Burton L.	2006	MATERNAL AND CHILD HEALTH JOURNAL	126				SEP 2006	10	5		S		S169	S174				6.63	0	0	0	0	0	0	0	0	0	0	0	0	0	0	0	0	0	0	0	0	0	0	1	4	5	12	12
Yes		Multiomics modeling of the immunome, transcriptome, microbiome, proteome and metabolome adaptations during human pregnancy	10.1093/bioinformatics/bty537	Ghaemi, Mohammad Sajjad; DiGiulio, Daniel B.; Contrepois, Kevin; Callahan, Benjamin; Ngo, Thuy T. M.; Lee-McMullen, Brittany; Lehallier, Benoit; Robaczewska, Anna; Mcilwain, David; Rosenberg-Hasson, Yael; Wong, Ronald J.; Quaintance, Cecele; Culos, Anthony; Stanley, Natalie; Tanada, Athena; Tsai, Amy; Gaudilliere, Dyani; Ganio, Edward; Han, Xiaoyuan; Ando, Kazuo; McNeil, Leslie; Tingle, Martha; W…	2019	BIOINFORMATICS	124				JAN 1 2019	35	1				95	103				20.67	0	0	0	0	0	0	0	0	0	0	0	0	0	0	0	0	0	0	0	0	0	0	0	0	0	0	0
Yes		FadA from <i>Fusobacterium nucleatum</i> utilizes both secreted and nonsecreted forms for functional oligomerization for attachment and invasion of host cells	10.1074/jbc.M611567200	Xu, Minghua; Yamada, Mitsunori; Li, Mei; Liu, Hongqi; Chen, Shu G.; Han, Yiping W.	2007	JOURNAL OF BIOLOGICAL CHEMISTRY	124				AUG 24 2007	282	34				25000	25009				6.89	0	0	0	0	0	0	0	0	0	0	0	0	0	0	0	0	0	0	0	0	0	0	0	0	2	1	5
Yes	review	Preterm birth due to maternal infection: causative pathogens and modes of prevention	10.1007/s10096-006-0190-3	Pararas, M. V.; Skevaki, C. L.; Kafetzis, D. A.	2006	EUROPEAN JOURNAL OF CLINICAL MICROBIOLOGY & INFECTIOUS DISEASES	123				SEP 2006	25	9				562	569				6.47	0	0	0	0	0	0	0	0	0	0	0	0	0	0	0	0	0	0	0	0	0	0	1	5	7	9	11
Yes	review	Maternal Microbiome and Pregnancy Outcomes That Impact Infant Health	10.1097/ANC.0000000000000218	Dunlop, Anne L.; Mulle, Jennifer G.; Ferranti, Erin P.; Edwards, Sara; Dunn, Alexis B.; Corwin, Elizabeth J.	2015	ADVANCES IN NEONATAL CARE	122				DEC 2015	15	6				377	385				12.2	0	0	0	0	0	0	0	0	0	0	0	0	0	0	0	0	0	0	0	0	0	0	0	0	0	0	0
Yes	article	A collagen scaffold loaded with human umbilical cord-derived mesenchymal stem cells facilitates endometrial regeneration and restores fertility	10.1016/j.actbio.2019.05.012	Xin, Liaobing; Lin, Xiaona; Pan, Yibin; Zheng, Xiaowen; Shi, Libing; Zhang, Yanling; Ma, Lie; Gao, Changyou; Zhang, Songying	2019	ACTA BIOMATERIALIA	120				JUL 1 2019	92					160	171				20	0	0	0	0	0	0	0	0	0	0	0	0	0	0	0	0	0	0	0	0	0	0	0	0	0	0	0
Yes	cohort study	Periodontal disease definition may determine the association between periodontitis and pregnancy outcomes	10.1111/j.1600-051X.2008.01222.x	Manau, Carolina; Echeverria, Ana; Agueda, Anna; Guerrero, Adrian; Echeverria, Jose J.	2008	JOURNAL OF CLINICAL PERIODONTOLOGY	119				MAY 2008	35	5				385	397				7	0	0	0	0	0	0	0	0	0	0	0	0	0	0	0	0	0	0	0	0	0	0	0	1	5	13	11
Yes	case-control study	Periodontitis is associated with preeclampsia in pregnant women	10.1902/jop.2006.050020	Contreras, A.; Herrera, J. A.; Soto, J. E.; Arce, R. M.; Jaramillo, A.; Botero, J. E.	2006	JOURNAL OF PERIODONTOLOGY	119				FEB 2006	77	2				182	188				6.26	0	0	0	0	0	0	0	0	0	0	0	0	0	0	0	0	0	0	0	0	0	1	10	12	5	7	8
Yes	systematic review	Clinical research activity in periodontal medicine: a systematic mapping of trial registers	10.1111/jcpe.12534	Monsarrat, Paul; Blaizot, Alessandra; Kemoun, Philippe; Ravaud, Philippe; Nabet, Cathy; Sixou, Michel; Vergnes, Jean-Noel	2016	JOURNAL OF CLINICAL PERIODONTOLOGY	118				MAY 2016	43	5				390	400				13.11	0	0	0	0	0	0	0	0	0	0	0	0	0	0	0	0	0	0	0	0	0	0	0	0	0	0	0
Yes	systematic review	Obstetric outcomes after treatment of periodontal disease during pregnancy: systematic review and meta-analysis	10.1136/bmj.c7017	Polyzos, Nikolaos P.; Polyzos, Ilias P.; Zavos, Apostolos; Valachis, Antonis; Mauri, Davide; Papanikolaou, Evangelos G.; Tzioras, Spyridon; Weber, Daniel; Messinis, Ioannis E.	2010	BMJ-BRITISH MEDICAL JOURNAL	118				DEC 29 2010	341							c7017			7.87	0	0	0	0	0	0	0	0	0	0	0	0	0	0	0	0	0	0	0	0	0	0	0	0	0	0	7
Yes		Humoral immune responses in gingival crevice fluid: local and systemic implications	10.1034/j.1600-0757.2003.03109.x	Ebersole, JL	2003	PERIODONTOLOGY 2000	116				2003	31					135	166				5.27	0	0	0	0	0	0	0	0	0	0	0	0	0	0	0	0	0	0	2	3	5	3	1	6	5	11	12
Yes	review	Life-course epidemiology: concepts and theoretical models and its relevance to chronic oral conditions	10.1111/j.1600-0528.2007.00332.x	Nicolau, B.; Thomson, W. M.; Steele, J. G.; Allison, P. J.	2007	COMMUNITY DENTISTRY AND ORAL EPIDEMIOLOGY	113				AUG 2007	35	4				241	249				6.28	0	0	0	0	0	0	0	0	0	0	0	0	0	0	0	0	0	0	0	0	0	0	0	3	3	2	9
Yes		Evidence that intra-amniotic infections are often the result of an ascending invasion - a molecular microbiological study	10.1515/jpm-2019-0297	Romero, Roberto; Gomez-Lopez, Nardhy; Winters, Andrew D.; Jung, Eunjung; Shaman, Majid; Bieda, Janine; Panaitescu, Bogdan; Pacora, Percy; Erez, Offer; Greenberg, Jonathan M.; Ahmad, Madison M.; Hsu, Chaur-Dong; Theis, Kevin R.	2019	JOURNAL OF PERINATAL MEDICINE	112				NOV 2019	47	9				915	931				18.67	0	0	0	0	0	0	0	0	0	0	0	0	0	0	0	0	0	0	0	0	0	0	0	0	0	0	0
Yes		A life course approach to assessing causes of dental caries experience: The relationship between biological, behavioural, socio-econornic and psychological conditions and caries in adolescents	10.1159/000072162	Nicolau, B; Marcenes, W; Bartley, M; Sheiham, A	2003	CARIES RESEARCH	112				SEP-OCT 2003	37	5				319	326				5.09	0	0	0	0	0	0	0	0	0	0	0	0	0	0	0	0	0	0	0	0	5	4	10	6	7	8	3
Yes	review	Risk assessment and management to prevent preterm birth	10.1016/j.siny.2016.01.005	Koullali, B.; Oudijk, M. A.; Nijman, T. A. J.; Mol, B. W. J.; Pajkrt, E.	2016	SEMINARS IN FETAL & NEONATAL MEDICINE	109				APR 2016	21	2				80	88				12.11	0	0	0	0	0	0	0	0	0	0	0	0	0	0	0	0	0	0	0	0	0	0	0	0	0	0	0
Yes	case-control study	Periodontitis, a marker of risk in pregnancy for preterm birth	10.1111/j.1600-051X.2004.00630.x	Dörtbudak, O; Eberhardt, R; Ulm, M; Persson, GR	2005	JOURNAL OF CLINICAL PERIODONTOLOGY	109				JAN 2005	32	1				45	52				5.45	0	0	0	0	0	0	0	0	0	0	0	0	0	0	0	0	0	0	0	0	1	9	7	12	9	6	10
Yes		Transmission of an uncultivated <i>Bergeyella</i> strain from the oral cavity to amniotic fluid in a case of preterm birth	10.1128/JCM.44.4.1475-1483.2006	Han, YPW; Ikegami, A; Bissada, NF; Herbst, M; Redline, RW; Ashmead, GG	2006	JOURNAL OF CLINICAL MICROBIOLOGY	108				APR 2006	44	4				1475	1483				5.68	0	0	0	0	0	0	0	0	0	0	0	0	0	0	0	0	0	0	0	0	0	1	3	2	2	6	8
Yes	systematic review	Evidence grade associating periodontitis to preterm birth and/or low birth weight: I. A systematic review of prospective cohort studies	10.1111/j.1600-051X.2011.01755.x	Chambrone, Leandro; Guglielmetti, Mariana Rocha; Pannuti, Claudio Mendes; Chambrone, Luiz Armando	2011	JOURNAL OF CLINICAL PERIODONTOLOGY	104				SEP 2011	38	9				795	808				7.43	0	0	0	0	0	0	0	0	0	0	0	0	0	0	0	0	0	0	0	0	0	0	0	0	0	0	1
Yes	review	Exploring preterm birth as a polymicrobial disease: an overview of the uterine microbiome	10.3389/fimmu.2014.00595	Payne, Matthew S.; Bayatibojakhi, Sara	2014	FRONTIERS IN IMMUNOLOGY	103				NOV 27 2014	5					1	12	595			9.36	0	0	0	0	0	0	0	0	0	0	0	0	0	0	0	0	0	0	0	0	0	0	0	0	0	0	0
Yes	animal model	Bacterial infection promotes DNA hypermethylation	10.1177/154405910708600212	Bobetsis, Y. A.; Barros, S. P.; Lin, D. M.; Weidman, J. R.; Dolinoy, D. C.; Jirtle, R. L.; Boggess, K. A.; Beck, J. D.; Offenbacher, S.	2007	JOURNAL OF DENTAL RESEARCH	103				FEB 2007	86	2				169	174				5.72	0	0	0	0	0	0	0	0	0	0	0	0	0	0	0	0	0	0	0	0	0	0	1	3	6	10	7
Yes	case-control study	Markers of periodontal infection and preterm birth	10.1016/j.ajog.2004.07.018	Jarjoura, K; Devine, PC; Perez-Delboy, A; Herrera-Abreu, M; D'Alton, M; Papapanou, PN	2005	AMERICAN JOURNAL OF OBSTETRICS AND GYNECOLOGY	103				FEB 2005	192	2				513	519				5.15	0	0	0	0	0	0	0	0	0	0	0	0	0	0	0	0	0	0	0	0	1	14	6	10	8	6	6
Yes		Effects of periodontal disease on systemic health	10.1016/j.disamonth.2018.09.011	Hegde, R.; Awan, K. H.	2019	DM DISEASE-A-MONTH	101				JUN 2019	65	6			SI	185	192				16.83	0	0	0	0	0	0	0	0	0	0	0	0	0	0	0	0	0	0	0	0	0	0	0	0	0	0	0
Yes	review	Oral infections and systemic disease - an emerging problem in medicine	10.1111/j.1469-0691.2007.01802.x	Rautemaa, R.; Lauhio, A.; Cullinan, M. P.; Seymour, G. J.	2007	CLINICAL MICROBIOLOGY AND INFECTION	101				NOV 2007	13	11				1041	1047				5.61	0	0	0	0	0	0	0	0	0	0	0	0	0	0	0	0	0	0	0	0	0	0	0	2	5	6	8
Yes	review	Spontaneous preterm birth: advances toward the discovery of genetic predisposition	10.1016/j.ajog.2017.12.009	Strauss, Jerome F., III; Romero, Roberto; Gomez-Lopez, Nardhy; Haymond-Thornburg, Hannah; Modi, Bhavi P.; Teves, Maria E.; Pearson, Laurel N.; York, Timothy P.; Schenkein, Harvey A.	2018	AMERICAN JOURNAL OF OBSTETRICS AND GYNECOLOGY	100				MAR 2018	218	3				294	+				14.29	0	0	0	0	0	0	0	0	0	0	0	0	0	0	0	0	0	0	0	0	0	0	0	0	0	0	0
Yes	review	Planting the seed: Origins, composition, and postnatal health significance of the fetal gastrointestinal microbiota	10.1080/1040841X.2016.1211088	Stinson, Lisa F.; Payne, Matthew S.; Keelan, Jeffrey A.	2017	CRITICAL REVIEWS IN MICROBIOLOGY	100				MAY 2017	43	3				352	369				12.5	0	0	0	0	0	0	0	0	0	0	0	0	0	0	0	0	0	0	0	0	0	0	0	0	0	0	0
Yes		Reactivation of Latent HIV-1 Infection by the Periodontopathic Bacterium <i>Porphyromonas gingivalis</i> Involves Histone Modification	10.4049/jimmunol.0802906	Imai, Kenichi; Ochiai, Kuniyasu; Okamoto, Takashi	2009	JOURNAL OF IMMUNOLOGY	100				MAR 15 2009	182	6				3688	3695				6.25	0	0	0	0	0	0	0	0	0	0	0	0	0	0	0	0	0	0	0	0	0	0	0	0	3	4	5
Yes	case-control study	Periodontal infections and pre-term low birth weight:: a case-control study	10.1111/j.1600-051X.2005.00670.x	Buduneli, N; Baylas, H; Buduneli, E; Türkoglu, O; Köse, T; Dahlen, G	2005	JOURNAL OF CLINICAL PERIODONTOLOGY	100				FEB 2005	32	2				174	181				5	0	0	0	0	0	0	0	0	0	0	0	0	0	0	0	0	0	0	0	0	3	8	9	9	8	6	7
Yes	RCT	Treatment of localized periodontal disease in pregnancy does not reduce the occurrence of preterm birth: results from the Periodontal Infections and Prematurity Study (PIPS)	10.1016/j.ajog.2009.10.892	Macones, George A.; Parry, Samuel; Nelson, Deborah B.; Strauss, Jerome F.; Ludmir, Jack; Cohen, Arnold W.; Stamilio, David M.; Appleby, Dina; Clothier, Bonnie; Sammel, Mary D.; Jeffcoat, Marjorie	2010	AMERICAN JOURNAL OF OBSTETRICS AND GYNECOLOGY	99				FEB 2010	202	2						147.e1	29th Annual Meeting of the Society-for-Maternal-Fetal-Medicine	JAN 26-31, 2009	6.6	0	0	0	0	0	0	0	0	0	0	0	0	0	0	0	0	0	0	0	0	0	0	0	0	0	9	19
Yes	review	Bacterial aetiological agents of intra-amniotic infections and preterm birth in pregnant women	10.3389/fcimb.2013.00058	Mendz, George L.; Kaakoush, Nadeem O.; Quinlivan, Julie A.	2013	FRONTIERS IN CELLULAR AND INFECTION MICROBIOLOGY	98				OCT 2013	3							58			8.17	0	0	0	0	0	0	0	0	0	0	0	0	0	0	0	0	0	0	0	0	0	0	0	0	0	0	0
Yes	review	Maternal microbiome - A pathway to preterm birth	10.1016/j.siny.2016.02.004	Vinturache, Angela E.; Gyamfi-Bannerman, Cynthia; Hwang, Joseph; Mysorekar, Indira U.; Jacobsson, Bo	2016	SEMINARS IN FETAL & NEONATAL MEDICINE	96	Preterm Birth Int Collaborative			APR 2016	21	2				94	99				10.67	0	0	0	0	0	0	0	0	0	0	0	0	0	0	0	0	0	0	0	0	0	0	0	0	0	0	0
Yes	review	Hypophosphatasia	10.1016/j.berh.2007.11.003	Mornet, Etienne	2008	BEST PRACTICE & RESEARCH IN CLINICAL RHEUMATOLOGY	96				MAR 2008	22	1				113	127				5.65	0	0	0	0	0	0	0	0	0	0	0	0	0	0	0	0	0	0	0	0	0	0	0	1	3	5	10
Yes	review	Periodontal disease and adverse pregnancy outcomes	10.1111/prd.12294	Bobetsis, Yiorgos A.; Graziani, Filippo; Gursoy, Mervi; Madianos, Phoebus N.	2020	PERIODONTOLOGY 2000	95				JUN 2020	83	1				154	174				19	0	0	0	0	0	0	0	0	0	0	0	0	0	0	0	0	0	0	0	0	0	0	0	0	0	0	0
Yes	systematic review	Adverse pregnancy outcomes and periodontitis: A systematic review and meta-analysis exploring potential association	10.3290/j.qi.a34980	Corbella, Stefano; Taschieri, Silvio; Del Fabbro, Massimo; Francetti, Luca; Weinstein, Roberto; Ferrazzi, Enrico	2016	QUINTESSENCE INTERNATIONAL	93				MAR 2016	47	3				193	204				10.33	0	0	0	0	0	0	0	0	0	0	0	0	0	0	0	0	0	0	0	0	0	0	0	0	0	0	0
Yes	cross-sectional study	Factors related to utilization of dental services during pregnancy	10.1111/j.1600-051X.2005.00739.x	Al Habashneh, R; Guthmiller, JM; Levy, S; Johnson, GK; Squier, C; Dawson, DV; Fang, Q	2005	JOURNAL OF CLINICAL PERIODONTOLOGY	93				JUL 2005	32	7				815	821				4.65	0	0	0	0	0	0	0	0	0	0	0	0	0	0	0	0	0	0	0	0	0	0	2	5	3	8	6
Yes	review	Maternal microbiome and pregnancy outcomes	10.1016/j.fertnstert.2015.09.037	Fox, Chelsea; Eichelberger, Kacey	2015	FERTILITY AND STERILITY	92				DEC 2015	104	6				1358	1363				9.2	0	0	0	0	0	0	0	0	0	0	0	0	0	0	0	0	0	0	0	0	0	0	0	0	0	0	0
Yes	review	Periodontal diseases and adverse pregnancy outcomes: Mechanisms	10.1111/prd.12295	Figuero, Elena; Han, Yiping W.; Furuichi, Yasushi	2020	PERIODONTOLOGY 2000	91				JUN 2020	83	1				175	188				18.2	0	0	0	0	0	0	0	0	0	0	0	0	0	0	0	0	0	0	0	0	0	0	0	0	0	0	0
Yes	review	Vitamin D status during pregnancy: maternal, fetal, and postnatal outcomes	10.1097/GCO.0b013e32834cb791	Dror, Daphna K.	2011	CURRENT OPINION IN OBSTETRICS & GYNECOLOGY	89				DEC 2011	23	6				422	426				6.36	0	0	0	0	0	0	0	0	0	0	0	0	0	0	0	0	0	0	0	0	0	0	0	0	0	0	0
Yes	Prospective Cohort Study	Maternal periodontitis and adverse pregnancy outcomes	10.1111/j.1600-0528.2006.00363.x	Pitiphat, Waranuch; Joshipura, Kaumudi J.; Gillman, Matthew W.; Williams, Paige L.; Douglass, Chester W.; Rich-Edwards, Janet W.	2008	COMMUNITY DENTISTRY AND ORAL EPIDEMIOLOGY	88				FEB 2008	36	1				3	11				5.18	0	0	0	0	0	0	0	0	0	0	0	0	0	0	0	0	0	0	0	0	0	0	0	4	8	4	11
Yes		Probiotics: Health benefits in the mouth	PMID: 20178208	Stamatova, Iva; Meurman, Jukka H.	2009	AMERICAN JOURNAL OF DENTISTRY	87				DEC 2009	22	6				329	338				5.44	0	0	0	0	0	0	0	0	0	0	0	0	0	0	0	0	0	0	0	0	0	0	0	0	0	1	4
Yes	RCT	Examining the safety of dental treatment in pregnant women	10.14219/jada.archive.2008.0250	Michalowicz, Bryan S.; DiAngelis, Anthony J.; Novak, M. John; Buchanan, William; Papapanou, Panos N.; Mitchell, Dennis A.; Curran, Alice E.; Lupo, Virginia R.; Ferguson, James E.; Bofill, James; Matseoane, Stephen; Deinard, Amos S., Jr.; Rogers, Tyson B.	2008	JOURNAL OF THE AMERICAN DENTAL ASSOCIATION	87				JUN 2008	139	6				685	695				5.12	0	0	0	0	0	0	0	0	0	0	0	0	0	0	0	0	0	0	0	0	0	0	0	0	5	5	8
Yes	RCT	Effect of periodontal therapy on pregnancy outcome on women affected by periodontitis	10.1902/jop.2007.060388	Tarannum, Fouzia; Faizuddin, Mohamed	2007	JOURNAL OF PERIODONTOLOGY	86				NOV 2007	78	11				2095	2103				4.78	0	0	0	0	0	0	0	0	0	0	0	0	0	0	0	0	0	0	0	0	0	0	0	2	10	8	13
Yes	systematic review	Periodontal disease and pregnancy outcomes: State-of-the-science	10.1097/01.ogx.0000279292.63435.40	Xiong, Xu; Buekens, Pierre; Vastardis, Sotirios; Yu, Stera M.	2007	OBSTETRICAL & GYNECOLOGICAL SURVEY	86				SEP 2007	62	9				605	615				4.78	0	0	0	0	0	0	0	0	0	0	0	0	0	0	0	0	0	0	0	0	0	0	0	3	10	8	10
Yes	review	<i>Porphyromonas gingivalis</i> and Its Systemic Impact: Current Status	10.3390/pathogens9110944	Mei, Feng; Xie, Mengru; Huang, Xiaofei; Long, Yanlin; Lu, Xiaofeng; Wang, Xiaoli; Chen, Lili	2020	PATHOGENS	84				NOV 2020	9	11						944			16.8	0	0	0	0	0	0	0	0	0	0	0	0	0	0	0	0	0	0	0	0	0	0	0	0	0	0	0
Yes	systematic review	Effect of periodontal disease treatment during pregnancy on preterm birth incidence: a metaanalysis of randomized trials	10.1016/j.ajog.2008.09.020	Polyzos, Nikolaos P.; Polyzos, Ilias P.; Mauri, Davide; Tzioras, Spyridon; Tsappi, Maria; Cortinovis, Ivan; Casazza, Giovanni	2009	AMERICAN JOURNAL OF OBSTETRICS AND GYNECOLOGY	84				MAR 2009	200	3				225	232				5.25	0	0	0	0	0	0	0	0	0	0	0	0	0	0	0	0	0	0	0	0	0	0	0	0	4	14	14
Yes	review	Periodontal disease and its impact on general health in Latin America. Section V: Treatment of periodontitis	10.1590/1807-3107bor-2020.vol34.0026	Fischer, Ricardo Guimaraes; Lira Junior, Ronaldo; Retamal-Valdes, Belen; de Figueiredo, Luciene Cristina; Malheiros, Zilson; Stewart, Bernal; Feres, Magda	2020	BRAZILIAN ORAL RESEARCH	83				2020	34			1				e026			16.6	0	0	0	0	0	0	0	0	0	0	0	0	0	0	0	0	0	0	0	0	0	0	0	0	0	0	0
Yes	systematic review	Education as a Predictor of Chronic Periodontitis: A Systematic Review with Meta-Analysis Population-Based Studies	10.1371/journal.pone.0021508	Boillot, Adrien; El Halabi, Bechara; Batty, George David; Range, Helene; Czernichow, Sebastien; Bouchard, Philippe	2011	PLOS ONE	83				JUL 21 2011	6	7						e21508			5.93	0	0	0	0	0	0	0	0	0	0	0	0	0	0	0	0	0	0	0	0	0	0	0	0	0	0	0
Yes	review	A review of the influence of periodontal treatment in systemic diseases	10.1111/prd.12249	Falcao, Artur; Bullon, Pedro	2019	PERIODONTOLOGY 2000	81				FEB 2019	79	1				117	128				13.5	0	0	0	0	0	0	0	0	0	0	0	0	0	0	0	0	0	0	0	0	0	0	0	0	0	0	0
Yes	systematic review	Oral health promotion interventions during pregnancy: a systematic review	10.1111/cdoe.12167	Vamos, Cheryl A.; Thompson, Erika L.; Avendano, Maryouri; Daley, Ellen M.; Quinonez, Rocio B.; Boggess, Kim	2015	COMMUNITY DENTISTRY AND ORAL EPIDEMIOLOGY	81				OCT 2015	43	5				385	396				8.1	0	0	0	0	0	0	0	0	0	0	0	0	0	0	0	0	0	0	0	0	0	0	0	0	0	0	0
Yes	systematic review	Treating periodontal disease for preventing adverse birth outcomes in pregnant women	10.1002/14651858.CD005297.pub3	Iheozor-Ejiofor, Zipporah; Middleton, Philippa; Esposito, Marco; Glenny, Anne-Marie	2017	COCHRANE DATABASE OF SYSTEMATIC REVIEWS	80				2017		6						CD005297			10	0	0	0	0	0	0	0	0	0	0	0	0	0	0	0	0	0	0	0	0	0	0	0	0	0	0	0
Yes		Exposure measurement in the association between periodontal disease and prematurity/low birth weight	10.1111/j.1600-051X.2007.01141.x	Gomes-Filho, Isaac S.; Cruz, Simone S.; Rezende, Edson J. C.; dos Santos, Carlos Antonio S. T.; Soledade, Kaliane R.; Magalhaes, Mauricio A.; de Azevedo, Antonio Cesar O.; Trindade, Soraya C.; Vianna, Maria Isabel P.; Passos, Johelle de S.; Cerqueira, Eneida M. M.	2007	JOURNAL OF CLINICAL PERIODONTOLOGY	80				NOV 2007	34	11				957	963				4.44	0	0	0	0	0	0	0	0	0	0	0	0	0	0	0	0	0	0	0	0	0	0	0	0	2	5	6
Yes	RCT	Periodontal infection and preterm birth: successful periodontal therapy reduces the risk of preterm birth	10.1111/j.1471-0528.2010.02713.x	Jeffcoat, M.; Parry, S.; Sammel, M.; Clothier, B.; Catlin, A.; Macones, G.	2011	BJOG-AN INTERNATIONAL JOURNAL OF OBSTETRICS AND GYNAECOLOGY	79				JAN 2011	118	2				250	256				5.64	0	0	0	0	0	0	0	0	0	0	0	0	0	0	0	0	0	0	0	0	0	0	0	0	0	1	9
Yes	review	Preconceptional antibiotic treatment to prevent preterm birth in women with a previous preterm delivery	10.1016/j.ajog.2005.11.050	Espinoza, J; Erez, O; Romero, R	2006	AMERICAN JOURNAL OF OBSTETRICS AND GYNECOLOGY	79				MAR 2006	194	3				630	637				4.16	0	0	0	0	0	0	0	0	0	0	0	0	0	0	0	0	0	0	0	0	0	0	5	7	5	2	3
Yes	case-control study	A possible association between preterm birth and early periodontitis -: Pilot study	10.1111/j.1600-051X.2004.00564.x	Radnai, M; Gorzó, I; Nagy, E; Urbán, E; Novák, T; Pál, A	2004	JOURNAL OF CLINICAL PERIODONTOLOGY	79				SEP 2004	31	9				736	741				3.76	0	0	0	0	0	0	0	0	0	0	0	0	0	0	0	0	0	0	0	1	5	10	7	6	5	4	5
No		An investigation into the association among preterm birth, cytokine gene polymorphisms and periodontal disease	10.1046/j.1471-0528.2003.00044.x	Moore, S; Ide, M; Randhawa, M; Walker, JJ; Reid, JG; Simpson, NAB	2004	BJOG-AN INTERNATIONAL JOURNAL OF OBSTETRICS AND GYNAECOLOGY	79				FEB 2004	111	2				125	132				3.76	0	0	0	0	0	0	0	0	0	0	0	0	0	0	0	0	0	0	0	0	4	10	10	12	6	7	3
Yes	RCT	Women's attitudes to and perceptions of oral health and dental care during pregnancy	10.1515/JPM.2010.007	Keirse, Marc J. N. C.; Plutzer, Kamila	2010	JOURNAL OF PERINATAL MEDICINE	78				JAN 2010	38	1				3	8				5.2	0	0	0	0	0	0	0	0	0	0	0	0	0	0	0	0	0	0	0	0	0	0	0	0	0	2	1
Yes		Human β-defensin-2:: A natural antimicrobial peptide present in amniotic fluid participates in the host response to microbial invasion of the amniotic cavity	10.1080/14767050601036212	Soto, Eleazar; Espinoza, Jimmy; Nien, Jyh Kae; Kusanovic, Juan Pedro; Erez, Offer; Richani, Karina; Santolaya-Forgas, Joaquin; Romero, Roberto	2007	JOURNAL OF MATERNAL-FETAL & NEONATAL MEDICINE	78				2007	20	1				15	22				4.33	0	0	0	0	0	0	0	0	0	0	0	0	0	0	0	0	0	0	0	0	0	0	2	4	2	7	4
Yes	systematic review	Is periodontitis associated with an increased risk of coronary heart disease and preterm and/or low birth weight births?	10.1034/j.1600-051X.29.s3.2.x	Madianos, PN; Bobetsis, GA; Kinane, DF	2002	JOURNAL OF CLINICAL PERIODONTOLOGY	78				2002	29			3		22	36		4th European Workshop on Periodontology	FEB 02-06, 2002	3.39	0	0	0	0	0	0	0	0	0	0	0	0	0	0	0	0	0	0	2	4	9	7	6	6	3	3	3
Yes	RCT	Persistently high levels of periodontal pathogens associated with preterm pregnancy outcome	10.1902/jop.2007.060201	Lin, Dongming; Moss, Kevin; Beck, James D.; Hefti, Arthur; Offenbacher, Steven	2007	JOURNAL OF PERIODONTOLOGY	77				MAY 2007	78	5				833	841				4.28	0	0	0	0	0	0	0	0	0	0	0	0	0	0	0	0	0	0	0	0	0	0	0	4	7	6	3
Yes	prospective cohort study	Maternal periodontal disease in early pregnancy and risk for a small-for-gestational-age infant	10.1016/j.ajog.2005.11.059	Boggess, KA; Beck, JD; Murtha, AP; Moss, K; Offenbacher, S	2006	AMERICAN JOURNAL OF OBSTETRICS AND GYNECOLOGY	77				MAY 2006	194	5				1316	1322				4.05	0	0	0	0	0	0	0	0	0	0	0	0	0	0	0	0	0	0	0	0	0	0	4	8	5	6	8
Yes	case-control study	Periodontal status and preterm low birth weight: a case control study	10.1111/j.1600-0765.2005.00808.x	Noack, B; Klingenberg, J; Weigelt, J; Hoffmann, T	2005	JOURNAL OF PERIODONTAL RESEARCH	77				AUG 2005	40	4				339	345				3.85	0	0	0	0	0	0	0	0	0	0	0	0	0	0	0	0	0	0	0	0	0	6	7	7	6	4	5
Yes	Comparative Study	The association between <i>Porphyromonas gingivalis</i>-specific maternal serum IgG and low birth weight	10.1902/jop.2001.72.11.1491	Dasanayake, AP; Boyd, D; Madianos, PN; Offenbacher, S; Hills, E	2001	JOURNAL OF PERIODONTOLOGY	77				NOV 2001	72	11				1491	1497				3.21	0	0	0	0	0	0	0	0	0	0	0	0	0	0	0	0	0	2	4	4	12	6	5	8	4	5	1
Yes	systematic review	Maternal periodontitis and preterm birth: Systematic review and meta-analysis	10.1111/cdoe.12450	Manrique-Corredor, Edwar J.; Orozco-Beltran, Domingo; Lopez-Pineda, Adriana; Quesada, Jose A.; Gil-Guillen, Vicente F.; Carratala-Munuera, Concepcion	2019	COMMUNITY DENTISTRY AND ORAL EPIDEMIOLOGY	76				JUN 2019	47	3				243	251				12.67	0	0	0	0	0	0	0	0	0	0	0	0	0	0	0	0	0	0	0	0	0	0	0	0	0	0	0
Yes	review	<i>Fusobacterium nucleatum</i> and adverse pregnancy outcomes: Epidemiological and mechanistic evidence	10.1016/j.anaerobe.2018.01.008	Vander Haar, Emilie L.; So, Jeewon; Gyamfi-Bannerman, Cynthia; Han, Yiping W.	2018	ANAEROBE	76				APR 2018	50					55	59				10.86	0	0	0	0	0	0	0	0	0	0	0	0	0	0	0	0	0	0	0	0	0	0	0	0	0	0	0
Yes	review	The Microbiota of the Extremely Preterm Infant	10.1016/j.clp.2017.01.005	Underwood, Mark A.; Sohn, Kristin	2017	CLINICS IN PERINATOLOGY	76				JUN 2017	44	2				407	+				9.5	0	0	0	0	0	0	0	0	0	0	0	0	0	0	0	0	0	0	0	0	0	0	0	0	0	0	0
Yes	systematic review	Periodontitis and gestational diabetes mellitus: a systematic review and meta-analysis of observational studies	10.1186/s12884-016-1145-z	Abariga, Samuel A.; Whitcomb, Brian W.	2016	BMC PREGNANCY AND CHILDBIRTH	76				NOV 8 2016	16							344			8.44	0	0	0	0	0	0	0	0	0	0	0	0	0	0	0	0	0	0	0	0	0	0	0	0	0	0	0
Yes	review	Microbial Biofilms: Impact on the Pathogenesis of Periodontitis, Cystic Fibrosis, Chronic Wounds and Medical Device-Related Infections	10.2174/1568026615666150414123800	Mihai, Mara Madalina; Holban, Alina Maria; Giurcaneanu, Calin; Popa, Liliana Gabriela; Oanea, Raluca Mihaela; Lazar, Veronica; Chifiriuc, Mariana Carmen; Popa, Marcela; Popa, Mircea Ioan	2015	CURRENT TOPICS IN MEDICINAL CHEMISTRY	76				2015	15	16				1552	1576				7.6	0	0	0	0	0	0	0	0	0	0	0	0	0	0	0	0	0	0	0	0	0	0	0	0	0	0	0
Yes	review	Oral Health and Adverse Pregnancy Outcomes - What's Next?	10.1177/0022034510381905	Han, Y. W.	2011	JOURNAL OF DENTAL RESEARCH	76				MAR 2011	90	3				289	293				5.43	0	0	0	0	0	0	0	0	0	0	0	0	0	0	0	0	0	0	0	0	0	0	0	0	0	0	2
Yes	prospective cohort study	Periodontal disease and adverse pregnancy outcomes: is there an association?	10.1016/j.ajog.2009.03.003	Srinivas, Sindhu K.; Sammel, Mary D.; Stamilio, David M.; Clothier, Bonnie; Jeffcoat, Marjorie K.; Parry, Samuel; Macones, George A.; Elovitz, Michal A.; Metlay, Joshua	2009	AMERICAN JOURNAL OF OBSTETRICS AND GYNECOLOGY	76				MAY 2009	200	5						497.e1	29th Annual Meeting of the Society-for-Maternal-Fetal-Medicine	JAN 26-31, 2009	4.75	0	0	0	0	0	0	0	0	0	0	0	0	0	0	0	0	0	0	0	0	0	0	0	0	0	6	10
Yes	review	Common oral manifestations during pregnancy: A review	10.1097/01.OGX.0000083542.14439.CF	Barak, S; Oettinger-Barak, O; Oettinger, M; Machtei, EE; Peled, M; Ohel, G	2003	OBSTETRICAL & GYNECOLOGICAL SURVEY	76				SEP 2003	58	9				624	628				3.45	0	0	0	0	0	0	0	0	0	0	0	0	0	0	0	0	0	0	0	1	1	3	2	4	1	4	3
Yes	review	The economics of periodontal diseases	10.1034/j.1600-0757.2002.290111.x	Brown, LJ; Johns, BA; Wall, TP	2002	PERIODONTOLOGY 2000	75				2002	29					223	234				3.26	0	0	0	0	0	0	0	0	0	0	0	0	0	0	0	0	0	0	1	0	7	2	4	1	1	3	9
Yes	review	Systemic effects of periodontitis: lessons learned from research on atherosclerotic vascular disease and adverse pregnancy outcomes	10.1111/idj.12185	Papapanou, Panos N.	2015	INTERNATIONAL DENTAL JOURNAL	74				DEC 2015	65	6				283	291				7.4	0	0	0	0	0	0	0	0	0	0	0	0	0	0	0	0	0	0	0	0	0	0	0	0	0	0	0
Yes	review	Strategies to prevent preterm birth	10.3389/fimmu.2014.00584	Newnham, John P.; Dickinson, Jan E.; Hart, Roger J.; Pennell, Craig E.; Arrese, Catherine A.; Keelan, Jeffrey A.	2014	FRONTIERS IN IMMUNOLOGY	74				NOV 19 2014	5							584			6.73	0	0	0	0	0	0	0	0	0	0	0	0	0	0	0	0	0	0	0	0	0	0	0	0	0	0	0
Yes	Comparative Study	Provider and patient perceptions about dental care during pregnancy	10.1080/14767050701796681	Strafford, Katherine E.; Shellhaas, Cynthia; Hade, Erinn M.	2008	JOURNAL OF MATERNAL-FETAL & NEONATAL MEDICINE	74				2008	21	1				63	71				4.35	0	0	0	0	0	0	0	0	0	0	0	0	0	0	0	0	0	0	0	0	0	0	0	0	2	5	2
Yes	review	Exploring the relationship between periodontal disease and pregnancy complications	10.14219/jada.archive.2006.0403	Bobetsis, Yiorgos A.; Barros, Silvana P.; Offenbacher, Steven	2006	JOURNAL OF THE AMERICAN DENTAL ASSOCIATION	74				OCT 2006	137			S		7S	13S				3.89	0	0	0	0	0	0	0	0	0	0	0	0	0	0	0	0	0	0	0	0	0	0	2	5	7	11	7
Yes	Comparative Study	Evolution of Invasion in a Diverse Set of <i>Fusobacterium</i> Species	10.1128/mBio.01864-14	McGuire, Abigail Manson; Cochrane, Kyla; Griggs, Allison D.; Haas, Brian J.; Abeel, Thomas; Zeng, Qiandong; Nice, Justin B.; MacDonald, Hanlon; Birren, Bruce W.; Berger, Bryan W.; Allen-Vercoe, Emma; Earl, Ashlee M.	2014	MBIO	73				NOV-DEC 2014	5	6						e01864			6.64	0	0	0	0	0	0	0	0	0	0	0	0	0	0	0	0	0	0	0	0	0	0	0	0	0	0	0
Yes	systematic review	Evidence grade associating periodontitis with preterm birth and/or low birth weight: II. A systematic review of randomized trials evaluating the effects of periodontal treatment	10.1111/j.1600-051X.2011.01761.x	Chambrone, Leandro; Pannuti, Claudio Mendes; Guglielmetti, Mariana Rocha; Chambrone, Luiz Armando	2011	JOURNAL OF CLINICAL PERIODONTOLOGY	73				OCT 2011	38	10				902	914				5.21	0	0	0	0	0	0	0	0	0	0	0	0	0	0	0	0	0	0	0	0	0	0	0	0	0	0	0
Yes	systematic review	Periodontal disease as a risk factor for adverse pregnancy outcomes: a systematic review and meta-analysis of case-control studies	10.1007/s10266-011-0036-z	Corbella, Stefano; Taschieri, Silvio; Francetti, Luca; De Siena, Francesca; Del Fabbro, Massimo	2012	ODONTOLOGY	72				JUL 2012	100	2				232	240				5.54	0	0	0	0	0	0	0	0	0	0	0	0	0	0	0	0	0	0	0	0	0	0	0	0	0	0	0
Yes	case-control study	Vitamin D Status and Periodontal Disease Among Pregnant Women	10.1902/JOP.2010.100384	Boggess, Kim A.; Espinola, Janice A.; Moss, Kevin; Beck, Jim; Offenbacher, Steven; Camargo, Carlos A., Jr.	2011	JOURNAL OF PERIODONTOLOGY	72				FEB 2011	82	2				195	200				5.14	0	0	0	0	0	0	0	0	0	0	0	0	0	0	0	0	0	0	0	0	0	0	0	0	0	0	6
Yes	animal model	Complementation of the <i>fadA</i> Mutation in <i>Fusobacterium nucleatum</i> Demonstrates that the Surface-Exposed Adhesin Promotes Cellular Invasion and Placental Colonization	10.1128/IAI.00209-09	Ikegami, Akihiko; Chung, Peter; Han, Yiping W.	2009	INFECTION AND IMMUNITY	72				JUL 2009	77	7				3075	3079				4.5	0	0	0	0	0	0	0	0	0	0	0	0	0	0	0	0	0	0	0	0	0	0	0	0	0	2	7
Yes	review	Periodontal diseases and adverse pregnancy outcomes	10.1111/jog.13782	Komine-Aizawa, Shihoko; Aizawa, Sohichi; Hayakawa, Satoshi	2019	JOURNAL OF OBSTETRICS AND GYNAECOLOGY RESEARCH	71				JAN 2019	45	1				5	12				11.83	0	0	0	0	0	0	0	0	0	0	0	0	0	0	0	0	0	0	0	0	0	0	0	0	0	0	0
Yes	Comparative Study	Does Pregnancy Have an Impact on the Subgingival Microbiota?	10.1902/jop.2009.080012	Adriaens, Laurence A.; Alessandri, Regina; Spoerri, Stefan; Lang, Niklaus P.; Persson, G. Rutger	2009	JOURNAL OF PERIODONTOLOGY	71				JAN 2009	80	1				72	81				4.44	0	0	0	0	0	0	0	0	0	0	0	0	0	0	0	0	0	0	0	0	0	0	0	0	0	6	6
Yes	case-control study	Maternal periodontitis and the causes of preterm birth: the case-control Epipap study	10.1111/j.1600-051X.2009.01503.x	Nabet, Cathy; Lelong, Nathalie; Colombier, Marie-Laure; Sixou, Michel; Musset, Anne-Marie; Goffinet, Francois; Kaminski, Monique	2010	JOURNAL OF CLINICAL PERIODONTOLOGY	70	Epipap Grp			JAN 2010	37	1				37	45				4.67	0	0	0	0	0	0	0	0	0	0	0	0	0	0	0	0	0	0	0	0	0	0	0	0	0	1	6
Yes	animal model	Dental Infection of <i>Porphyromonas gingivalis</i> Induces Preterm Birth in Mice	10.1371/journal.pone.0137249	Ao, Min; Miyauchi, Mutsumi; Furusho, Hisako; Inubushi, Toshihiro; Kitagawa, Masae; Nagasaki, Atsuhiro; Sakamoto, Shinichi; Kozai, Katsuyuki; Takata, Takashi	2015	PLOS ONE	69				AUG 31 2015	10	8						e0137249			6.9	0	0	0	0	0	0	0	0	0	0	0	0	0	0	0	0	0	0	0	0	0	0	0	0	0	0	0
Yes	prospective cohort study	Periodontal disease as a risk factor for adverse pregnancy outcomes:: a prospective cohort study	10.1111/j.1600-051X.2007.01166.x	Agueda, Anna; Ramon, Josep M.; Manau, Carolina; Guerrero, Adrian; Echeverria, Jose J.	2008	JOURNAL OF CLINICAL PERIODONTOLOGY	67				JAN 2008	35	1				16	22				3.94	0	0	0	0	0	0	0	0	0	0	0	0	0	0	0	0	0	0	0	0	0	0	0	2	4	5	11
Yes	case-control study	Intrauterine growth restriction, low birth weight, and preterm birth: Adverse pregnancy outcomes and their association with maternal periodontitis	10.1902/jop.2007.070196	Siqueira, Fernanda Mafra; Miranda Cota, Luis Otavio; Costa, Jose Eustaquio; Amaral Haddad, Joao Paulo; Quintao Lana, Angela Maria; Costa, Fernando Oliveira	2007	JOURNAL OF PERIODONTOLOGY	67				DEC 2007	78	12				2266	2276				3.72	0	0	0	0	0	0	0	0	0	0	0	0	0	0	0	0	0	0	0	0	0	0	0	1	4	3	8
Yes		Dental care use and self-reported dental problems in relation to pregnancy	10.2105/AJPH.94.5.765	Lydon-Rochelle, MT; Krakowiak, P; Hujoel, PP; Peters, RM	2004	AMERICAN JOURNAL OF PUBLIC HEALTH	67				MAY 2004	94	5				765	771				3.19	0	0	0	0	0	0	0	0	0	0	0	0	0	0	0	0	0	0	0	0	0	2	1	3	3	9	5
Yes		Racial Disparities in Economic and Clinical Outcomes of Pregnancy Among Medicaid Recipients	10.1007/s10995-012-1162-0	Zhang, Shun; Cardarelli, Kathryn; Shim, Ruth; Ye, Jiali; Booker, Karla L.; Rust, George	2013	MATERNAL AND CHILD HEALTH JOURNAL	66				OCT 2013	17	8				1518	1525				5.5	0	0	0	0	0	0	0	0	0	0	0	0	0	0	0	0	0	0	0	0	0	0	0	0	0	0	0
Yes	review	Roles of Oral Bacteria in Cardiovascular Diseases - From Molecular Mechanisms to Clinical Cases: Implication of Periodontal Diseases in Development of Systemic Diseases	10.1254/jphs.09R23FM	Inaba, Hiroaki; Amano, Atsuo	2010	JOURNAL OF PHARMACOLOGICAL SCIENCES	66				JUN 2010	113	2				103	109				4.4	0	0	0	0	0	0	0	0	0	0	0	0	0	0	0	0	0	0	0	0	0	0	0	0	0	1	8
Yes	case-control study	Associations between systemic status, periodontal status, serum cytokine levels, and delivery outcomes in pregnant women with a diagnosis of threatened premature labor	10.1902/jop.2003.74.12.1764	Hasegawa, K; Furuichi, Y; Shimotsu, A; Nakamura, M; Yoshinaga, M; Kamitomo, M; Hatae, M; Maruyama, I; Izumi, Y	2003	JOURNAL OF PERIODONTOLOGY	66				DEC 2003	74	12				1764	1770				3	0	0	0	0	0	0	0	0	0	0	0	0	0	0	0	0	0	0	0	0	3	7	3	8	5	3	6
Yes	review	A critical assessment of adverse pregnancy outcome and periodontal diseasel	10.1111/j.1600-051X.2008.01284.x	Wimmer, Gernot; Pihlstrom, Bruce L.	2008	JOURNAL OF CLINICAL PERIODONTOLOGY	65				SEP 2008	35			8		380	397		6th European Workshop on Periodontology	FEB 02-06, 2008	3.82	0	0	0	0	0	0	0	0	0	0	0	0	0	0	0	0	0	0	0	0	0	0	0	1	8	7	12
Yes	prospective cohort study	Fetal immune response to oral pathogens and risk of preterm birth	10.1016/j.ajog.2005.05.050	Boggess, KA; Moss, K; Madianos, P; Murtha, AP; Beck, J; Offenbacher, S	2005	AMERICAN JOURNAL OF OBSTETRICS AND GYNECOLOGY	65				SEP 2005	193	3	2			1121	1126		25th Annual Meeting of the Society-for-Maternal-Fetal-Medicine	FEB 09-12, 2005	3.25	0	0	0	0	0	0	0	0	0	0	0	0	0	0	0	0	0	0	0	0	0	6	6	8	10	1	5
Yes	case-control study	A case-control study to investigate an association between adverse pregnancy outcome and periodontal disease	10.1111/j.1600-051X.2004.00598.x	Moore, S; Randhawa, M; Ide, M	2005	JOURNAL OF CLINICAL PERIODONTOLOGY	65				JAN 2005	32	1				1	5				3.25	0	0	0	0	0	0	0	0	0	0	0	0	0	0	0	0	0	0	0	0	0	8	6	4	7	4	5
Yes	review	Epidemiology of periodontal diseases in adults from Latin America	10.1111/prd.12061	Oppermann, Rui V.; Haas, Alex N.; Roesing, Cassiano Kuchenbecker; Susin, Cristiano	2015	PERIODONTOLOGY 2000	64				FEB 2015	67	1				13	33				6.4	0	0	0	0	0	0	0	0	0	0	0	0	0	0	0	0	0	0	0	0	0	0	0	0	0	0	0
Yes	systematic review	Scaling and Root Planing Treatment for Periodontitis to Reduce Preterm Birth and Low Birth Weight: A Systematic Review and Meta-Analysis of Randomized Controlled Trials	10.1902/jop.2012.110636	Kim, Arthur J.; Lo, Alexander J.; Pullin, Deborah A.; Thornton-Johnson, Darneesh S.; Karimbux, Nadeem Y.	2012	JOURNAL OF PERIODONTOLOGY	64				DEC 2012	83	12				1508	1519				4.92	0	0	0	0	0	0	0	0	0	0	0	0	0	0	0	0	0	0	0	0	0	0	0	0	0	0	0
Yes	review	An overview of racial disparities in preterm birth rates: caused by infection or inflammatory response?	10.1111/j.1600-0412.2011.01135.x	Menon, Ramkumar; Dunlop, Anne L.; Kramer, Michael R.; Fortunato, Stephen J.; Hogue, Carol J.	2011	ACTA OBSTETRICIA ET GYNECOLOGICA SCANDINAVICA	64				DEC 2011	90	12				1325	1331				4.57	0	0	0	0	0	0	0	0	0	0	0	0	0	0	0	0	0	0	0	0	0	0	0	0	0	0	2
Yes	review	Maternal oral health in pregnancy	10.1097/AOG.0b013e31816a49d3	Boggess, Kim A.	2008	OBSTETRICS AND GYNECOLOGY	64	Soc Maternal-Fetal Med Publica			APR 2008	111	4				976	986				3.76	0	0	0	0	0	0	0	0	0	0	0	0	0	0	0	0	0	0	0	0	0	0	0	2	2	4	7
Yes		Keystone Species in Pregnancy Gingivitis: A Snapshot of Oral Microbiome During Pregnancy and Postpartum Period	10.3389/fmicb.2018.02360	Balan, Preethi; Chong, Yap Seng; Umashankar, Shivshankar; Swarup, Sanjay; Loke, Wong Mun; Lopez, Violeta; He, Hong Gu; Seneviratne, Chaminda Jayampath	2018	FRONTIERS IN MICROBIOLOGY	63				OCT 9 2018	9							2360			9	0	0	0	0	0	0	0	0	0	0	0	0	0	0	0	0	0	0	0	0	0	0	0	0	0	0	0
Yes	review	Role of periodontal therapy in management of common complex systemic diseases and conditions: An update	10.1111/prd.12226	Sabharwal, Amarpreet; Gomes-Filho, Isaac S.; Stellrecht, Elizabeth; Scannapieco, FrankA.	2018	PERIODONTOLOGY 2000	63				OCT 2018	78	1				212	226				9	0	0	0	0	0	0	0	0	0	0	0	0	0	0	0	0	0	0	0	0	0	0	0	0	0	0	0
Yes	RCT	Benefits of Periodontal Therapy When Preterm Birth Threatens	10.1177/0022034508330229	Radnai, M.; Pal, A.; Novak, T.; Urban, E.; Eller, J.; Gorzo, I.	2009	JOURNAL OF DENTAL RESEARCH	63				MAR 2009	88	3				280	284				3.94	0	0	0	0	0	0	0	0	0	0	0	0	0	0	0	0	0	0	0	0	0	0	0	0	0	8	14
Yes	review	The relationship between periodontal disease, bacterial vaginosis, and preterm birth	10.1515/JPM.2007.039	Pretorius, Christopher; Jagatt, Anilla; Lamont, Ronald F.	2007	JOURNAL OF PERINATAL MEDICINE	63				2007	35	2				93	99				3.5	0	0	0	0	0	0	0	0	0	0	0	0	0	0	0	0	0	0	0	0	0	0	1	4	5	5	7
Yes	review	The microbiome during pregnancy and early postnatal life	10.1016/j.siny.2016.05.001	Neu, Josef	2016	SEMINARS IN FETAL & NEONATAL MEDICINE	62				DEC 2016	21	6				373	379				6.89	0	0	0	0	0	0	0	0	0	0	0	0	0	0	0	0	0	0	0	0	0	0	0	0	0	0	0
Yes	case-control study	Periodontal disease and perinatal outcomes: a case-control study	10.1111/j.1600-051X.2006.01012.x	Bassani, D. G.; Olinto, M. T. A.; Kreiger, N.	2007	JOURNAL OF CLINICAL PERIODONTOLOGY	62				JAN 2007	34	1				31	39				3.44	0	0	0	0	0	0	0	0	0	0	0	0	0	0	0	0	0	0	0	0	0	0	0	4	3	7	7
Yes	case-control study	Possible association between mother's periodontal status and preterm delivery	10.1111/j.1600-051X.2006.00986.x	Radnai, Marta; Gorzo, Istvan; Urban, Edit; Eller, Jozsef; Novak, Tibor; Pal, Attila	2006	JOURNAL OF CLINICAL PERIODONTOLOGY	62				NOV 2006	33	11				791	796				3.26	0	0	0	0	0	0	0	0	0	0	0	0	0	0	0	0	0	0	0	0	0	0	3	4	8	4	4
Yes	review	Viruses, periodontitis, and comorbidities	10.1111/prd.12435	Teles, Flavia; Collman, Ronald G.; Mominkhan, Dana; Wang, Yu	2022	PERIODONTOLOGY 2000	61				JUN 2022	89	1				190	206				20.33	0	0	0	0	0	0	0	0	0	0	0	0	0	0	0	0	0	0	0	0	0	0	0	0	0	0	0
Yes	RCT	Periodontal Bacterial Profiles in Pregnant Women: Response to Treatment and Associations With Birth Outcomes in the Obstetrics and Periodontal Therapy (OPT) Study	10.1902/jop.2008.070554	Novak, M. John; Novak, Karen F.; Hodges, James S.; Kirakodu, Sreenatha; Govindaswami, Meera; DiAngelis, Anthony; Buchanan, William; Papapanou, Panos N.; Michalowicz, Bryan S.	2008	JOURNAL OF PERIODONTOLOGY	61				OCT 2008	79	10				1870	1879				3.59	0	0	0	0	0	0	0	0	0	0	0	0	0	0	0	0	0	0	0	0	0	0	0	0	4	10	6
Yes	case-control study	Molar-incisor hypomineralization and oral hygiene in 10-to-12-yr-old Swedish children born preterm	10.1111/j.1600-0722.2011.00792.x	Brogardh-Roth, Susanne; Matsson, Lars; Klingberg, Gunilla	2011	EUROPEAN JOURNAL OF ORAL SCIENCES	60				FEB 2011	119	1				33	39				4.29	0	0	0	0	0	0	0	0	0	0	0	0	0	0	0	0	0	0	0	0	0	0	0	0	0	0	1
Yes	cross-sectional study	Pregnancy and oral health: utilisation of dental services during pregnancy in northern Greece	10.1080/00016340701371413	Dinas, Konstantinos; Achyropoulos, Vassilios; Hatzipantelis, Emmanouel; Mavromatidis, Georgios; Zepiridis, Leonidas; Theodoridis, Theodoros; Dovas, Dimitrios; Tantanasis, Theoharis; Goutzioulis, Fotios; Bontis, John	2007	ACTA OBSTETRICIA ET GYNECOLOGICA SCANDINAVICA	60				2007	86	8				938	944				3.33	0	0	0	0	0	0	0	0	0	0	0	0	0	0	0	0	0	0	0	0	0	0	0	0	1	4	1
Yes		Most Pregnant Women in California Do Not Receive Dental Care: Findings from a Population-Based Study	10.1177/003335491012500610	Marchi, Kristen S.; Fisher-Owens, Susan A.; Weintraub, Jane A.; Yu, Zhiwei; Braveman, Paula A.	2010	PUBLIC HEALTH REPORTS	59				NOV-DEC 2010	125	6				831	842				3.93	0	0	0	0	0	0	0	0	0	0	0	0	0	0	0	0	0	0	0	0	0	0	0	0	0	0	0
Yes	animal model	Increased TLR4 Expression in Murine Placentas after Oral Infection with Periodontal Pathogens	10.1016/j.placenta.2008.11.017	Arce, R. M.; Barros, S. P.; Wacker, B.; Peters, B.; Moss, K.; Offenbacher, S.	2009	PLACENTA	59				FEB 2009	30	2				156	162				3.69	0	0	0	0	0	0	0	0	0	0	0	0	0	0	0	0	0	0	0	0	0	0	0	0	0	5	4
Yes	case-control study	Maternal periodontal status and preterm low birth weight delivery: a case-control study	10.1007/s00404-008-0696-2	Khader, Yousef; Al-shishani, Lamis; Obeidat, Basil; Khassawneh, Mohammad; Burgan, Samar; Amarin, Zouhair O.; Alomari, Mousa; Alkafajei, Ahmad	2009	ARCHIVES OF GYNECOLOGY AND OBSTETRICS	59				FEB 2009	279	2				165	169				3.69	0	0	0	0	0	0	0	0	0	0	0	0	0	0	0	0	0	0	0	0	0	0	0	0	0	4	7
Yes	cross-sectional study	Is maternal smoking during early pregnancy a risk factor for all low birth weight infants?	10.2188/jea.JE2007415	Suzuki, Kohta; Tanaka, Taichiro; Kondo, Naoki; Minai, Junko; Sato, Miri; Yamagata, Zentaro	2008	JOURNAL OF EPIDEMIOLOGY	59				MAY 2008	18	3				89	96				3.47	0	0	0	0	0	0	0	0	0	0	0	0	0	0	0	0	0	0	0	0	0	0	0	0	3	3	5
Yes	cross-sectional study	Is there an association between periodontal disease, prematurity and low birth weight? A population-based study	10.1111/j.1600-051X.2005.00759.x	Lunardelli, AN; Peres, MA	2005	JOURNAL OF CLINICAL PERIODONTOLOGY	59				SEP 2005	32	9				938	946				2.95	0	0	0	0	0	0	0	0	0	0	0	0	0	0	0	0	0	0	0	0	0	4	7	4	2	4	5
Yes	systematic review	Impact of the treatment of periodontitis on systemic health and quality of life: A systematic review	10.1111/jcpe.13554	Orlandi, Marco; Munoz Aguilera, Eva; Marletta, Debora; Petrie, Aviva; Suvan, Jean; D'Aiuto, Francesco	2022	JOURNAL OF CLINICAL PERIODONTOLOGY	58				JUN 2022	49			24	SI	314	327				14.5	0	0	0	0	0	0	0	0	0	0	0	0	0	0	0	0	0	0	0	0	0	0	0	0	0	0	0
Yes	prospective cohort study	Timing of probiotic milk consumption during pregnancy and effects on the incidence of preeclampsia and preterm delivery: a prospective observational cohort study in Norway	10.1136/bmjopen-2017-018021	Nordqvist, Mahsa; Jacobsson, Bo; Brantsaeter, Anne-Lise; Myhre, Ronny; Nilsson, Staffan; Sengpiel, Verena	2018	BMJ OPEN	57				JAN 2018	8	1						e018021			8.14	0	0	0	0	0	0	0	0	0	0	0	0	0	0	0	0	0	0	0	0	0	0	0	0	0	0	0
Yes	case-control study	Maternal inflammation in spontaneous term labor	10.1016/j.ajog.2011.01.002	Unal, Elizabeth Ramsey; Cierny, Jill T.; Roedner, Chantel; Newman, Roger; Goetzl, Laura	2011	AMERICAN JOURNAL OF OBSTETRICS AND GYNECOLOGY	57				MAR 2011	204	3						223.e1	31st Annual Meeting of the Society-for-Maternal-Fetal-Medicine	FEB 07-12, 2011	4.07	0	0	0	0	0	0	0	0	0	0	0	0	0	0	0	0	0	0	0	0	0	0	0	0	0	0	1
Yes	prevalence study	Self-reported periodontal disease: Validation in an epidemiological survey	10.1902/jop.2007.060481	Taylor, George W.; Borgnakke, Wenche S.	2007	JOURNAL OF PERIODONTOLOGY	57				JUL 2007	78	7		S		1407	1420				3.17	0	0	0	0	0	0	0	0	0	0	0	0	0	0	0	0	0	0	0	0	0	0	1	0	7	1	3
Yes		Dental Infection and Resistance-Global Health Consequences	10.3390/dj7010022	Haque, Mainul; Sartelli, Massimo; Haque, Seraj Zohurul	2019	DENTISTRY JOURNAL	56				MAR 2019	7	1						22			9.33	0	0	0	0	0	0	0	0	0	0	0	0	0	0	0	0	0	0	0	0	0	0	0	0	0	0	0
Yes	systematic review	Reducing stillbirths: prevention and management of medical disorders and infections during pregnancy	10.1186/1471-2393-9-S1-S4	Menezes, Esme V.; Yakoob, Mohammad Yawar; Soomro, Tanya; Haws, Rachel A.; Darmstadt, Gary L.; Bhutta, Zulfiqar A.	2009	BMC PREGNANCY AND CHILDBIRTH	56				MAY 7 2009	9			1				S4			3.5	0	0	0	0	0	0	0	0	0	0	0	0	0	0	0	0	0	0	0	0	0	0	0	0	6	6	9
Yes	systematic review	Oral microflora and pregnancy: a systematic review and meta-analysis	10.1038/s41598-021-96495-1	Jang, Hoonji; Patoine, Alexa; Wu, Tong Tong; Castillo, Daniel A.; Xiao, Jin	2021	SCIENTIFIC REPORTS	55				AUG 19 2021	11	1						16870			13.75	0	0	0	0	0	0	0	0	0	0	0	0	0	0	0	0	0	0	0	0	0	0	0	0	0	0	0
Yes		FOCUS ON PERIODONTAL DISEASE AND DEVELOPMENT OF ENDOCARDITIS	PMID：29460534	Carinci, F.; Martinelli, M.; Contaldo, M.; Santoro, R.; Pezzetti, F.; Lauritano, D.; Candotto, V.; Mucchi, D.; Palmieri, A.; Tagliabue, A.; Tettamanti, L.	2018	JOURNAL OF BIOLOGICAL REGULATORS AND HOMEOSTATIC AGENTS	55				MAR-APR 2018	32	2		1		143	147				7.86	0	0	0	0	0	0	0	0	0	0	0	0	0	0	0	0	0	0	0	0	0	0	0	0	0	0	0
Yes		Parkinson's disease and periodontitis - the missing link? A review	10.1111/ger.12188	Kaur, Tejaswani; Uppoor, Ashita; Naik, Dilip	2016	GERODONTOLOGY	55				DEC 2016	33	4				434	438				6.11	0	0	0	0	0	0	0	0	0	0	0	0	0	0	0	0	0	0	0	0	0	0	0	0	0	0	0
Yes	prospective cohort study	A protocol to identify non-classical risk factors for preterm births: the Brazilian Ribeirao Preto and Sao Luis prenatal cohort (BRISA)	10.1186/1742-4755-11-79	Moura da Silva, Antonio Augusto; Ferreira Simoes, Vanda Maria; Barbieri, Marco Antonio; Cardoso, Viviane Cunha; Coelho Alves, Claudia Maria; Abreu Fonseca Thomaz, Erika Barbara; de Sousa Queiroz, Rejane Christine; Cavalli, Ricardo Carvalho; Lucena Batista, Rosangela Fernandes; Bettiol, Heloisa	2014	REPRODUCTIVE HEALTH	55				NOV 19 2014	11							79			5	0	0	0	0	0	0	0	0	0	0	0	0	0	0	0	0	0	0	0	0	0	0	0	0	0	0	0
Yes	review	Periodontal disease and pregnancy outcomes: exposure, risk and intervention	10.1016/j.bpobgyn.2007.01.005	Clothier, B.; Stringer, M.; Jeffcoat, Marjorie K.	2007	BEST PRACTICE & RESEARCH CLINICAL OBSTETRICS & GYNAECOLOGY	55				JUN 2007	21	3				451	466				3.06	0	0	0	0	0	0	0	0	0	0	0	0	0	0	0	0	0	0	0	0	0	0	1	2	1	6	8
Yes	cross-sectional study	Salivary <i>Actinomyces naeslundii</i> genospecies 2 and <i>Lactobacillus casei</i> levels predict pregnancy outcomes	10.1902/jop.2005.76.2.171	Dasanayake, AP; Li, YH; Wiener, H; Ruby, JD; Lee, MJ	2005	JOURNAL OF PERIODONTOLOGY	55				FEB 2005	76	2				171	177				2.75	0	0	0	0	0	0	0	0	0	0	0	0	0	0	0	0	0	0	0	0	1	0	3	1	3	2	3
Yes	case-control study	Relationship between periodontal disease in pregnant women and the nutritional condition of their newborns	10.1902/jop.2002.73.10.1177	Romero, BC; Chiquito, CS; Elejalde, LE; Bernardoni, CB	2002	JOURNAL OF PERIODONTOLOGY	55				OCT 2002	73	10				1177	1183				2.39	0	0	0	0	0	0	0	0	0	0	0	0	0	0	0	0	0	0	1	3	4	9	3	3	3	0	4
Yes	review	Oral microbiome and pregnancy: A bidirectional relationship	10.1016/j.jri.2021.103293	Saadaoui, Marwa; Singh, Parul; Al Khodor, Souhaila	2021	JOURNAL OF REPRODUCTIVE IMMUNOLOGY	54				JUN 2021	145							103293			13.5	0	0	0	0	0	0	0	0	0	0	0	0	0	0	0	0	0	0	0	0	0	0	0	0	0	0	0
Yes	case-control study	<i>Porphyromonas gingivalis</i> within Placental Villous Mesenchyme and Umbilical Cord Stroma Is Associated with Adverse Pregnancy Outcome	10.1371/journal.pone.0146157	Vanterpool, Sizzle F.; Been, Jasper V.; Houben, Michiel L.; Nikkels, Peter G. J.; De Krijger, Ronald R.; Zimmermann, Luc J. I.; Kramer, Boris W.; Progulske-Fox, Ann; Reyes, Leticia	2016	PLOS ONE	54				JAN 5 2016	11	1						e0146157			6	0	0	0	0	0	0	0	0	0	0	0	0	0	0	0	0	0	0	0	0	0	0	0	0	0	0	0
Yes	review	Women's health issues and their relationship to periodontitis	10.14219/jada.archive.2002.0171	Krejci, CB; Bissada, NF	2002	JOURNAL OF THE AMERICAN DENTAL ASSOCIATION	54				MAR 2002	133	3				323	329				2.35	0	0	0	0	0	0	0	0	0	0	0	0	0	0	0	0	0	0	0	1	0	1	1	5	4	5	4
Yes		Periodontal status during pregnancy and postpartum	10.1371/journal.pone.0178234	Gonzalez-Jaranay, Maximino; Tellez, Luis; Roa-Lopez, Antonio; Gomez-Moreno, Gerardo; Moreu, Gerardo	2017	PLOS ONE	53				MAY 19 2017	12	5						e0178234			6.63	0	0	0	0	0	0	0	0	0	0	0	0	0	0	0	0	0	0	0	0	0	0	0	0	0	0	0
Yes		Fusobacterium nucleatum GroEL induces risk factors of atherosclerosis in human microvascular endothelial cells and ApoE-/- mice	10.1111/j.2041-1014.2011.00636.x	Lee, H-R.; Jun, H-K.; Kim, H-D.; Lee, S-H.; Choi, B-K.	2012	MOLECULAR ORAL MICROBIOLOGY	53				APR 2012	27	2				109	123				4.08	0	0	0	0	0	0	0	0	0	0	0	0	0	0	0	0	0	0	0	0	0	0	0	0	0	0	0
Yes	case-control study	C-reactive protein as a systemic marker of inflammation in periodontitis	10.1007/s10096-010-1101-1	Pejcic, A.; Kesic, L. J.; Milasin, J.	2011	EUROPEAN JOURNAL OF CLINICAL MICROBIOLOGY & INFECTIOUS DISEASES	53				MAR 2011	30	3				407	414				3.79	0	0	0	0	0	0	0	0	0	0	0	0	0	0	0	0	0	0	0	0	0	0	0	0	0	0	1
Yes	cross-sectional study	Self-reported oral hygiene habits, dental attendance and attitudes to dentistry during pregnancy in a sample of immigrant women in North London	10.1007/s00404-007-0480-8	Hullah, Esther; Turok, Yaroslava; Nauta, Maud; Yoong, Wai	2008	ARCHIVES OF GYNECOLOGY AND OBSTETRICS	53				MAY 2008	277	5				405	409				3.12	0	0	0	0	0	0	0	0	0	0	0	0	0	0	0	0	0	0	0	0	0	0	0	0	1	2	2
Yes	cross-sectional study	Correlation between infant birth weight and mother's periodontal status	10.1111/j.1600-051X.2005.00661.x	Marin, C; Segura-Egea, JJ; Martínez-Sahuquillo, A; Bullón, P	2005	JOURNAL OF CLINICAL PERIODONTOLOGY	53				MAR 2005	32	3				299	304				2.65	0	0	0	0	0	0	0	0	0	0	0	0	0	0	0	0	0	0	0	0	1	4	6	5	2	2	3
Yes	review	Association of periodontitis with preterm birth and low birth weight: a comprehensive review	10.1080/14767058.2017.1293023	Puertas, Alberto; Magan-Fernandez, Antonio; Blanc, Vanessa; Revelles, Laura; O'Valle, Francisco; Pozo, Elena; Leon, Ruben; Mesa, Francisco	2018	JOURNAL OF MATERNAL-FETAL & NEONATAL MEDICINE	52				2018	31	5				597	602				7.43	0	0	0	0	0	0	0	0	0	0	0	0	0	0	0	0	0	0	0	0	0	0	0	0	0	0	0
Yes	review	The Two-Way Association of Periodontal Infection with Systemic Disorders: An Overview	10.1155/2015/793898	Nagpal, Ravinder; Yamashiro, Yuichiro; Izumi, Yuichi	2015	MEDIATORS OF INFLAMMATION	52				2015	2015							793898			5.2	0	0	0	0	0	0	0	0	0	0	0	0	0	0	0	0	0	0	0	0	0	0	0	0	0	0	0
Yes	review	Strategies for the inhibition of gingipains for the potential treatment of periodontitis and associated systemic diseases	10.3402/jom.v6.24800	Olsen, Ingar; Potempa, Jan	2014	JOURNAL OF ORAL MICROBIOLOGY	52				2014	6							24800			4.73	0	0	0	0	0	0	0	0	0	0	0	0	0	0	0	0	0	0	0	0	0	0	0	0	0	0	0
Yes	case-control study	Association between maternal periodontitis and an increased risk of preeclampsia	10.1902/jop.2006.060061	Miranda Cota, Luis Otavio; Guimaraes, Alessandra Neves; Costa, Jose Eustaquio; Medeiros Lorentz, Telma Campos; Costa, Fernando Oliveira	2006	JOURNAL OF PERIODONTOLOGY	52				DEC 2006	77	12				2063	2069				2.74	0	0	0	0	0	0	0	0	0	0	0	0	0	0	0	0	0	0	0	0	0	0	3	6	1	2	6
No		Periodontal disease and its association with systemic disease	10.1093/milmed/166.1.85	Fowler, EB; Breault, LG; Cuenin, MF	2001	MILITARY MEDICINE	52				JAN 2001	166	1				85	89				2.17	0	0	0	0	0	0	0	0	0	0	0	0	0	0	0	0	0	2	2	3	6	5	1	4	0	3	2
Yes		Identification of a gene in <i>Mycoplasma hominis</i> associated with preterm birth and microbial burden in intraamniotic infection	10.1016/j.ajog.2015.01.032	Allen-Daniels, Matthew Josiah; Serrano, Myrna G.; Pflugner, Lindsey P.; Fettweis, Jennifer M.; Prestosa, Melissa A.; Koparde, Vishal N.; Brooks, J. Paul; Strauss, Jerome F., III; Romero, Roberto; Chaiworapongsa, Tinnakorn; Eschenbach, David A.; Buck, Gregory A.; Jefferson, Kimberly K.	2015	AMERICAN JOURNAL OF OBSTETRICS AND GYNECOLOGY	51				JUN 2015	212	6						779.e1			5.1	0	0	0	0	0	0	0	0	0	0	0	0	0	0	0	0	0	0	0	0	0	0	0	0	0	0	0
Yes	review	Bi-directional relationship between pregnancy and periodontal disease	10.1111/j.1600-0757.2011.00396.x	Armitage, Gary C.	2013	PERIODONTOLOGY 2000	51				JAN 2013	61					160	176				4.25	0	0	0	0	0	0	0	0	0	0	0	0	0	0	0	0	0	0	0	0	0	0	0	0	0	0	0
Yes		Simultaneous detection of periodontal pathogens in subgingival plaque and placenta of women with hypertension in pregnancy	10.1007/s00404-011-2012-9	Swati, P.; Thomas, Betsy; Vahab, Saadi Abdul; Kapaettu, Satyamoorthy; Kushtagi, Pralhad	2012	ARCHIVES OF GYNECOLOGY AND OBSTETRICS	51				MAR 2012	285	3				613	619				3.92	0	0	0	0	0	0	0	0	0	0	0	0	0	0	0	0	0	0	0	0	0	0	0	0	0	0	0
Yes	review	Promoting oral health during pregnancy: current evidence and implications for Australian midwives	10.1111/j.1365-2702.2010.03426.x	George, Ajesh; Johnson, Maree; Blinkhorn, Anthony; Ellis, Sharon; Bhole, Sameer; Ajwani, Shilpi	2010	JOURNAL OF CLINICAL NURSING	51				DEC 2010	19	23-24				3324	3333				3.4	0	0	0	0	0	0	0	0	0	0	0	0	0	0	0	0	0	0	0	0	0	0	0	0	0	0	2
Yes	animal model	Maternal exposure to endotoxin delays alveolarization during postnatal rat lung development	10.1152/ajplung.90405.2008	Cao, Lei; Wang, Jinxia; Tseu, Irene; Luo, Daochun; Post, Martin	2009	AMERICAN JOURNAL OF PHYSIOLOGY-LUNG CELLULAR AND MOLECULAR PHYSIOLOGY	51				MAY 2009	296	5				L726	L737				3.19	0	0	0	0	0	0	0	0	0	0	0	0	0	0	0	0	0	0	0	0	0	0	0	0	0	4	5
Yes	prospective cohort study	Periodontal disease and prematurity among non-smoking Sri Lankan women	10.1177/154405910508400313	Rajapakse, PS; Nagarathne, M; Chandrasekra, KB; Dasanayake, AP	2005	JOURNAL OF DENTAL RESEARCH	50				MAR 2005	84	3				274	277				2.5	0	0	0	0	0	0	0	0	0	0	0	0	0	0	0	0	0	0	0	0	1	4	5	5	3	5	6
Yes	case-control study	Anti-cardiolipin antibodies antibodies in sera from patients with periodontitis	10.1177/154405910308201114	Schenkein, HA; Berry, CR; Burmeister, JA; Brooks, CN; Barbour, SE; Best, AM; Tew, JG	2003	JOURNAL OF DENTAL RESEARCH	50				NOV 2003	82	11				919	922				2.27	0	0	0	0	0	0	0	0	0	0	0	0	0	0	0	0	0	0	0	2	2	1	4	3	4	3	2
Yes	review	More Than Just a Periodontal Pathogen -the Research Progress on <i>Fusobacterium nucleatum</i>	10.3389/fcimb.2022.815318	Chen, Yuanxin; Huang, Zhijie; Tang, Zhengming; Huang, Yisheng; Huang, Mingshu; Liu, Hongyu; Ziebolz, Dirk; Schmalz, Gerhard; Jia, Bo; Zhao, Jianjiang	2022	FRONTIERS IN CELLULAR AND INFECTION MICROBIOLOGY	49				FEB 3 2022	12							815318			16.33	0	0	0	0	0	0	0	0	0	0	0	0	0	0	0	0	0	0	0	0	0	0	0	0	0	0	0
Yes		Bacterial Modulation of Human Fetal Membrane Toll-like Receptor Expression	10.1111/aji.12016	Abrahams, Vikki M.; Potter, Julie A.; Bhat, Geeta; Peltier, Morgan R.; Saade, George; Menon, Ramkumar	2013	AMERICAN JOURNAL OF REPRODUCTIVE IMMUNOLOGY	49				JAN 2013	69	1				33	40				4.08	0	0	0	0	0	0	0	0	0	0	0	0	0	0	0	0	0	0	0	0	0	0	0	0	0	0	0
Yes		Referrals for Dental Care During Pregnancy	10.1111/j.1542-2011.2010.00022.x	Kloetzel, Megan K.; Huebner, Colleen E.; Milgrom, Peter	2011	JOURNAL OF MIDWIFERY & WOMENS HEALTH	49				MAR-APR 2011	56	2				110	117				3.5	0	0	0	0	0	0	0	0	0	0	0	0	0	0	0	0	0	0	0	0	0	0	0	0	0	0	0
Yes	systematic review	Periodontal disease and pre-eclampsia: a systematic review	10.1111/j.1600-051X.2010.01636.x	Kunnen, Alina; van Doormaal, Jasper J.; Abbas, Frank; Aarnoudse, Jan G.; van Pampus, Maria G.; Faas, Marijke M.	2010	JOURNAL OF CLINICAL PERIODONTOLOGY	49				DEC 2010	37	12				1075	1087				3.27	0	0	0	0	0	0	0	0	0	0	0	0	0	0	0	0	0	0	0	0	0	0	0	0	0	0	3
Yes	prospective cohort study	The relationship between maternal periodontitis, adverse pregnancy outcome and miscarriage in never smokers	10.1111/j.1600-051X.2005.00884.x	Farrell, S; Ide, M; Wilson, RF	2006	JOURNAL OF CLINICAL PERIODONTOLOGY	49				FEB 2006	33	2				115	120				2.58	0	0	0	0	0	0	0	0	0	0	0	0	0	0	0	0	0	0	0	0	0	2	3	5	2	2	6
Yes	case-control study	Association between periodontitis and low birth weight: a case-control study	10.1111/j.1600-051X.2005.00781.x	Moliterno, LFM; Monteiro, B; Figueredo, CMD; Fischer, RG	2005	JOURNAL OF CLINICAL PERIODONTOLOGY	49				AUG 2005	32	8				886	890				2.45	0	0	0	0	0	0	0	0	0	0	0	0	0	0	0	0	0	0	0	0	0	4	7	4	0	5	2
Yes		Cigarette smoking, periodontal disease, and chronic obstructive pulmonary disease	10.1902/jop.2004.75.1.9	Hyman, JJ; Reid, BC	2004	JOURNAL OF PERIODONTOLOGY	49				JAN 2004	75	1				9	15				2.33	0	0	0	0	0	0	0	0	0	0	0	0	0	0	0	0	0	0	0	0	4	3	0	2	3	0	2
Yes	cross-sectional study	Evaluation of periodontal pathogens in amniotic fluid and the role of periodontal disease in pre-term birth and low birth weight	10.3109/00016357.2012.697576	Ercan, Esra; Eratalay, Kenan; Deren, Ozgur; Gur, Deniz; Ozyuncu, Ozgur; Altun, Belgin; Kanli, Ceyda; Ozdemir, Pinar; Akincibay, Hakan	2013	ACTA ODONTOLOGICA SCANDINAVICA	48				MAY-JUL 2013	71	3-4				553	559				4	0	0	0	0	0	0	0	0	0	0	0	0	0	0	0	0	0	0	0	0	0	0	0	0	0	0	0
Yes	systematic review	The effects of periodontal treatment on pregnancy outcomes	10.1111/jcpe.12081	Michalowicz, Bryan S.; Gustafsson, Anders; Thumbigere-Math, Vivek; Buhlin, Kare	2013	JOURNAL OF CLINICAL PERIODONTOLOGY	48				APR 2013	40			14	SI	S195	S208				4	0	0	0	0	0	0	0	0	0	0	0	0	0	0	0	0	0	0	0	0	0	0	0	0	0	0	0
Yes	Case Reports	The origin of <i>Fusobacterium nucleatum</i> involved in intra-amniotic infection and preterm birth	10.3109/14767058.2010.550977	Gauthier, Simon; Tetu, Amelie; Himaya, Eric; Morand, Marianne; Chandad, Fatiha; Rallu, Fabien; Bujold, Emmanuel	2011	JOURNAL OF MATERNAL-FETAL & NEONATAL MEDICINE	48				NOV 2011	24	11				1329	1332				3.43	0	0	0	0	0	0	0	0	0	0	0	0	0	0	0	0	0	0	0	0	0	0	0	0	0	0	1
Yes		Factors associated with dental visit and barriers to utilisation of oral health care services in a sample of antenatal mothers in Hospital Universiti Sains Malaysia	10.1186/1471-2458-10-75	Saddki, Norkhafizah; Yusoff, Azizah; Hwang, Yew L.	2010	BMC PUBLIC HEALTH	48				FEB 18 2010	10							75			3.2	0	0	0	0	0	0	0	0	0	0	0	0	0	0	0	0	0	0	0	0	0	0	0	0	0	0	0
Yes	Comparative Study	Relationship between <i>Campylobacter rectus</i> and periodontal status during pregnancy	10.1111/j.1399-302X.2007.00391.x	Yokoyama, M.; Hinode, D.; Yoshioka, M.; Fukui, M.; Tanabe, S.; Grenier, D.; Ito, H. -O.	2008	ORAL MICROBIOLOGY AND IMMUNOLOGY	48				FEB 2008	23	1				55	59				2.82	0	0	0	0	0	0	0	0	0	0	0	0	0	0	0	0	0	0	0	0	0	0	0	1	2	4	1
Yes	review	Maternal periodontal disease, pregnancy, and neonatal outcomes	10.1097/01.NMC.0000305657.24613.47	Dasanayake, Ananda P.; Gennaro, Susan; Hendricks-Munoz, Karen D.; Chhun, Nok	2008	MCN-THE AMERICAN JOURNAL OF MATERNAL-CHILD NURSING	48				JAN-FEB 2008	33	1				45	49				2.82	0	0	0	0	0	0	0	0	0	0	0	0	0	0	0	0	0	0	0	0	0	0	0	2	4	3	8
Yes	Comparative Study	Sonoporation is an efficient tool for intracellular fluorescent dextran delivery and one-step double-crossover mutant construction in <i>Fusobactetium nucleatum</i>	10.1128/AEM.00428-07	Han, Yiping W.; Ikegami, Akihiko; Chung, Peter; Zhang, Lei; Deng, Cheri X.	2007	APPLIED AND ENVIRONMENTAL MICROBIOLOGY	48				JUN 2007	73	11				3677	3683				2.67	0	0	0	0	0	0	0	0	0	0	0	0	0	0	0	0	0	0	0	0	0	0	0	1	3	5	7
Yes	prospective cohort study	Relationship between maternal periodontal disease and low-birth-weight pre-term infants	10.1111/j.1600-051X.2005.00722.x	Moreu, G; Téllez, L; González-Jaranay, M	2005	JOURNAL OF CLINICAL PERIODONTOLOGY	48				JUN 2005	32	6				622	627				2.4	0	0	0	0	0	0	0	0	0	0	0	0	0	0	0	0	0	0	0	0	1	10	5	5	4	2	3
Yes	review	Maternal periodontal infections, prematurity, and growth restriction	10.1097/01.grf.0000141894.85221.f7	Offenbacher, S	2004	CLINICAL OBSTETRICS AND GYNECOLOGY	48				DEC 2004	47	4				808	821				2.29	0	0	0	0	0	0	0	0	0	0	0	0	0	0	0	0	0	0	0	0	1	7	7	3	3	5	3
Yes	review	The Role of the Oral Microbiota Related to Periodontal Diseases in Anxiety, Mood and Trauma- and Stress-Related Disorders	10.3389/fpsyt.2021.814177	Martinez, Maria; Postolache, Teodor T.; Garcia-Bueno, Borja; Leza, Juan C.; Figuero, Elena; Lowry, Christopher A.; Malan-Mueller, Stefanie	2022	FRONTIERS IN PSYCHIATRY	47				JAN 27 2022	12							814177			15.67	0	0	0	0	0	0	0	0	0	0	0	0	0	0	0	0	0	0	0	0	0	0	0	0	0	0	0
Yes	systematic review	Primary and secondary prevention of preterm birth: a review of systematic reviews and ongoing randomized controlled trials	10.1016/j.ejogrb.2018.12.022	Matei, Anca; Saccone, Gabriele; Vogel, Joshua P.; Armson, Anthony B.	2019	EUROPEAN JOURNAL OF OBSTETRICS & GYNECOLOGY AND REPRODUCTIVE BIOLOGY	47				MAY 2019	236					224	239				7.83	0	0	0	0	0	0	0	0	0	0	0	0	0	0	0	0	0	0	0	0	0	0	0	0	0	0	0
Yes		Maternal oral origin of <i>Fusobacterium nucleatum</i> in adverse pregnancy outcomes as determined using the 16S-23S rRNA gene intergenic transcribed spacer region	10.1099/jmm.0.049452-0	Gonzales-Marin, Cecilia; Spratt, David A.; Allaker, Robert P.	2013	JOURNAL OF MEDICAL MICROBIOLOGY	47				JAN 2013	62		1			133	144				3.92	0	0	0	0	0	0	0	0	0	0	0	0	0	0	0	0	0	0	0	0	0	0	0	0	0	0	0
Yes	case-control study	Total Antioxidant Capacity and Superoxide Dismutase Activity Levels in Serum and Gingival Crevicular Fluid in Pregnant Women With Chronic Periodontitis	10.1902/jop.2009.080218	Akahn, Ferda Alev; Baltacioglu, Esra; Alver, Ahmet; Karabulut, Erdem	2009	JOURNAL OF PERIODONTOLOGY	47				MAR 2009	80	3				457	467				2.94	0	0	0	0	0	0	0	0	0	0	0	0	0	0	0	0	0	0	0	0	0	0	0	0	1	2	3
Yes	RCT	Rationale, design, methodology and sample characteristics for the Vietnam pre-conceptual micronutrient supplementation trial (PRECONCEPT): a randomized controlled study	10.1186/1471-2458-12-898	Nguyen, Phuong H.; Lowe, Alyssa E.; Martorell, Reynaldo; Hieu Nguyen; Hoa Pham; Son Nguyen; Harding, Kimberly B.; Neufeld, Lynnette M.; Reinhart, Gregory A.; Ramakrishnan, Usha	2012	BMC PUBLIC HEALTH	46				OCT 24 2012	12							898			3.54	0	0	0	0	0	0	0	0	0	0	0	0	0	0	0	0	0	0	0	0	0	0	0	0	0	0	0
Yes		Parental smoking behavior and caries experience in preschool children	10.1111/j.1600-0528.2007.00393.x	Leroy, R.; Hoppenbrouwers, K.; Jara, A.; Declerck, D.	2008	COMMUNITY DENTISTRY AND ORAL EPIDEMIOLOGY	46				JUN 2008	36	3				249	257				2.71	0	0	0	0	0	0	0	0	0	0	0	0	0	0	0	0	0	0	0	0	0	0	0	0	2	7	5
Yes	cross-sectional study	Clinical and other risk indicators for early periodontitis in adults	10.1902/jop.2005.76.4.573	Tanner, ACR; Kent, R; Van Dyke, T; Sonis, ST; Murray, LA	2005	JOURNAL OF PERIODONTOLOGY	46				APR 2005	76	4				573	581				2.3	0	0	0	0	0	0	0	0	0	0	0	0	0	0	0	0	0	0	0	0	0	1	5	1	4	1	6
Yes	RCT	Evaluation of a midwifery initiated oral health-dental service program to improve oral health and birth outcomes for pregnant women: A multi-centre randomised controlled trial	10.1016/j.ijnurstu.2018.03.006	George, Ajesh; Dahlen, Hannah G.; Blinkhorn, Anthony; Ajwani, Shilpi; Bhole, Sameer; Ellis, Sharon; Yeo, Anthony; Elcombe, Emma; Johnson, Maree	2018	INTERNATIONAL JOURNAL OF NURSING STUDIES	45				JUN 2018	82					49	57				6.43	0	0	0	0	0	0	0	0	0	0	0	0	0	0	0	0	0	0	0	0	0	0	0	0	0	0	0
Yes	Comparative Stud	Systemic Immune Responses in Pregnancy and Periodontitis: Relationship to Pregnancy Outcomes in the Obstetrics and Periodontal Therapy (OPT) Study	10.1902/jop.2009.080464	Ebersole, Jeffrey L.; Novak, M. John; Michalowicz, Bryan S.; Hodges, James S.; Steffen, Michelle J.; Ferguson, James E.; DiAngelis, Anthony; Buchanan, William; Mitchell, Dennis A.; Papapanou, Panos N.	2009	JOURNAL OF PERIODONTOLOGY	45				JUN 2009	80	6				953	960				2.81	0	0	0	0	0	0	0	0	0	0	0	0	0	0	0	0	0	0	0	0	0	0	0	0	0	2	6
Yes	review	Oral bacteria, oral health, and adverse pregnancy outcomes	10.1111/prd.12436	Xu, Biyang; Han, Yiping W.	2022	PERIODONTOLOGY 2000	44				JUN 2022	89	1				181	189				14.67	0	0	0	0	0	0	0	0	0	0	0	0	0	0	0	0	0	0	0	0	0	0	0	0	0	0	0
Yes	review	Optimal timing of periodontal disease treatment for prevention of adverse pregnancy outcomes: before or during pregnancy?	10.1016/j.ajog.2011.03.017	Xiong, Xu; Buekens, Pierre; Goldenberg, Robert L.; Offenbacher, Steven; Qian, Xu	2011	AMERICAN JOURNAL OF OBSTETRICS AND GYNECOLOGY	44				AUG 2011	205	2						111.e1			3.14	0	0	0	0	0	0	0	0	0	0	0	0	0	0	0	0	0	0	0	0	0	0	0	0	0	0	0
Yes	systematic review	The Effect of Periodontal Therapy on Preterm Low Birth Weight <i>A Meta</i>-<i>Analysis</i>	10.1097/AOG.0b013e3181fdebc0	Fogacci, Mariana Fampa; Vettore, Mario Vianna; Thome Leao, Anna Thereza	2011	OBSTETRICS AND GYNECOLOGY	44				JAN 2011	117	1				153	165				3.14	0	0	0	0	0	0	0	0	0	0	0	0	0	0	0	0	0	0	0	0	0	0	0	0	0	0	5
Yes	case-control study	Periodontal disease increases the risk of severe pre-eclampsia among pregnant women	10.1111/j.1600-051X.2007.01105.x	Canakci, Varol; Canakci, Cenk Fatih; Yildirim, Abdulkadir; Ingec, Metin; Eltas, Abubelkir; Erturk, Ayse	2007	JOURNAL OF CLINICAL PERIODONTOLOGY	44				AUG 2007	34	8				639	645				2.44	0	0	0	0	0	0	0	0	0	0	0	0	0	0	0	0	0	0	0	0	0	0	1	0	3	3	5
Yes		Clinical risk factors associated with incidence and progression of periodontal conditions in pregnant women	10.1111/j.1600-051X.2005.00703.x	Moss, KL; Beck, JD; Offenbacher, S	2005	JOURNAL OF CLINICAL PERIODONTOLOGY	44				MAY 2005	32	5				492	498				2.2	0	0	0	0	0	0	0	0	0	0	0	0	0	0	0	0	0	0	0	0	0	3	4	2	1	2	2
Yes	review	Role of Maternal Periodontitis in Preterm Birth	10.3389/fimmu.2017.00139	Ren, Hongyu; Du, Minquan	2017	FRONTIERS IN IMMUNOLOGY	43				FEB 13 2017	8							139			5.38	0	0	0	0	0	0	0	0	0	0	0	0	0	0	0	0	0	0	0	0	0	0	0	0	0	0	0
Yes		Discovering medical conditions associated with periodontitis using linked electronic health records	10.1111/jcpe.12086	Boland, Mary Regina; Hripcsak, George; Albers, David J.; Wei, Ying; Wilcox, Adam B.; Wei, Jin; Li, Jianhua; Lin, Steven; Breene, Michael; Myers, Ronnie; Zimmerman, John; Papapanou, Panos N.; Weng, Chunhua	2013	JOURNAL OF CLINICAL PERIODONTOLOGY	43				MAY 2013	40	5				474	482				3.58	0	0	0	0	0	0	0	0	0	0	0	0	0	0	0	0	0	0	0	0	0	0	0	0	0	0	0
Yes	systematic review	Effectiveness of interventions to screen and manage infections during pregnancy on reducing stillbirths: a review	10.1186/1471-2458-11-S3-S3	Ishaque, Sidra; Yakoob, Mohammad Yawar; Imdad, Aamer; Goldenberg, Robert L.; Eisele, Thomas P.; Bhutta, Zulfiqar A.	2011	BMC PUBLIC HEALTH	43				APR 13 2011	11			3				S3			3.07	0	0	0	0	0	0	0	0	0	0	0	0	0	0	0	0	0	0	0	0	0	0	0	0	0	0	2
Yes		Providing dental care to pregnant patients A survey of Oregon general dentists	10.14219/jada.archive.2009.0135	Huebner, Colleen E.; Milgrom, Peter; Conrad, Douglas; Yin Lee, Rosanna Shuk	2009	JOURNAL OF THE AMERICAN DENTAL ASSOCIATION	43				FEB 2009	140	2				211	222				2.69	0	0	0	0	0	0	0	0	0	0	0	0	0	0	0	0	0	0	0	0	0	0	0	0	0	6	3
Yes	prospective cohort study	Association of maternal periodontal health with adverse pregnancy outcome	10.1111/j.1447-0756.2012.01957.x	Kumar, Ashok; Basra, Minu; Begum, Nargis; Rani, Vigya; Prasad, Sudha; Lamba, Arundeep Kaur; Verma, Mahesh; Agarwal, Sarita; Sharma, Shashi	2013	JOURNAL OF OBSTETRICS AND GYNAECOLOGY RESEARCH	42				JAN 2013	39	1				40	45				3.5	0	0	0	0	0	0	0	0	0	0	0	0	0	0	0	0	0	0	0	0	0	0	0	0	0	0	0
Yes		Vaginal and oral microbes, host genotype and preterm birth	10.1016/j.mehy.2009.06.017	Srinivasan, Usha; Misra, Dawn; Marazita, Mary L.; Foxman, Betsy	2009	MEDICAL HYPOTHESES	42				DEC 2009	73	6				963	975				2.63	0	0	0	0	0	0	0	0	0	0	0	0	0	0	0	0	0	0	0	0	0	0	0	0	0	0	9
Yes	cross-sectional study	Periodontitis and gestational diabetes mellitus: Exploring the link in NHANES III	10.1111/j.1752-7325.2006.tb02574.x	Novak, Karen F.; Taylor, George W.; Dawson, Dolphus R.; Ferguson, James E., II; Novak, M. John	2006	JOURNAL OF PUBLIC HEALTH DENTISTRY	42				SUM 2006	66	3				163	168		82nd General Session of the International-Association-for-Dental-Research/33rd American-Association-for-Dental-Research	MAR 10-13, 2004	2.21	0	0	0	0	0	0	0	0	0	0	0	0	0	0	0	0	0	0	0	0	0	0	0	5	3	2	1
Yes	review	A Worldwide Epidemic: The Problem and Challenges of Preterm Birth in Low- and Middle-Income Countries	10.1055/s-0035-1571199	Smid, Marcela C.; Stringer, Elizabeth M.; Stringer, Jeffrey S. A.	2016	AMERICAN JOURNAL OF PERINATOLOGY	41				FEB 2016	33	3				276	289				4.56	0	0	0	0	0	0	0	0	0	0	0	0	0	0	0	0	0	0	0	0	0	0	0	0	0	0	0
Yes	review	Oral health in pregnancy (Guidelines to gynaecologists, general physicians & oral health care providers)	PMID: 22356038	Kandan, Ponnuswamy Mani; Menaga, Venkatachalam; Kumar, Rajappan Raja Rajesh	2011	JOURNAL OF THE PAKISTAN MEDICAL ASSOCIATION	41				OCT 2011	61	10				1009	1014				2.93	0	0	0	0	0	0	0	0	0	0	0	0	0	0	0	0	0	0	0	0	0	0	0	0	0	0	0
Yes	RCT	Periodontal therapy and risk for adverse pregnancy outcomes	10.1007/s00784-010-0424-8	Soares Dutra Oliveira, Alcione Maria; Dutra de Oliveira, Peterson Antonio; Miranda Cota, Luis Otavio; Magalhaes, Claudia Silami; Moreira, Allyson Nogueira; Costa, Fernando Oliveira	2011	CLINICAL ORAL INVESTIGATIONS	41				OCT 2011	15	5				609	615				2.93	0	0	0	0	0	0	0	0	0	0	0	0	0	0	0	0	0	0	0	0	0	0	0	0	0	0	2
Yes		Effect of female sex hormones on <i>Campylobacter rectus</i> and human gingival fibroblasts	10.1111/j.1399-302X.2005.00222.x	Yokoyama, M; Hinode, D; Masuda, K; Yoshioka, M; Grenier, D	2005	ORAL MICROBIOLOGY AND IMMUNOLOGY	41				AUG 2005	20	4				239	243				2.05	0	0	0	0	0	0	0	0	0	0	0	0	0	0	0	0	0	0	0	0	0	0	0	3	1	3	1
Yes		No link between low-grade periodontal disease and preterm birth:: a pilot study in a healthy Caucasian population	10.1080/00016350410001522	Holbrook, WP; Oskarsdóttir, A; Fridjónsson, T; Einarsson, H; Hauksson, A; Geirsson, RT	2004	ACTA ODONTOLOGICA SCANDINAVICA	41				JUN 2004	62	3				177	179				1.95	0	0	0	0	0	0	0	0	0	0	0	0	0	0	0	0	0	0	0	0	1	7	3	6	2	3	1
Yes	review	<i>Fusobacterium nucleatum</i> and its associated systemic diseases: epidemiologic studies and possible mechanisms	10.1080/20002297.2022.2145729	Fan, Zixin; Tang, Pengzhou; Li, Cheng; Yang, Qi; Xu, Yan; Su, Chuan; Li, Lu	2023	JOURNAL OF ORAL MICROBIOLOGY	40				JAN 1 2023	15	1						2145729			20	0	0	0	0	0	0	0	0	0	0	0	0	0	0	0	0	0	0	0	0	0	0	0	0	0	0	0
Yes	systematic review	Relationship between Periodontitis and Pre-Eclampsia: A Meta-Analysis	10.1371/journal.pone.0071387	Sgolastra, Fabrizio; Petrucci, Ambra; Severino, Marco; Gatto, Roberto; Monaco, Annalisa	2013	PLOS ONE	40				AUG 19 2013	8	8						e71387			3.33	0	0	0	0	0	0	0	0	0	0	0	0	0	0	0	0	0	0	0	0	0	0	0	0	0	0	0
Yes		The Individual and Program Impacts of Eliminating Medicaid Dental Benefits in the Oregon Health Plan	10.2105/AJPH.2010.300031	Wallace, Neal T.; Carlson, Matthew J.; Mosen, David M.; Snyder, John J.; Wright, Bill J.	2011	AMERICAN JOURNAL OF PUBLIC HEALTH	40				NOV 2011	101	11				2144	2150				2.86	0	0	0	0	0	0	0	0	0	0	0	0	0	0	0	0	0	0	0	0	0	0	0	0	0	0	1
Yes		The possible mechanism of preterm birth associated with periodontopathic <i>Porphyromonas gingivalis</i>	10.1111/j.1600-0765.2011.01366.x	Hasegawa-Nakamura, K.; Tateishi, F.; Nakamura, T.; Nakajima, Y.; Kawamata, K.; Douchi, T.; Hatae, M.; Noguchi, K.	2011	JOURNAL OF PERIODONTAL RESEARCH	40				AUG 2011	46	4				497	504				2.86	0	0	0	0	0	0	0	0	0	0	0	0	0	0	0	0	0	0	0	0	0	0	0	0	0	0	0
Yes	case-control study	Pre-term delivery and periodontal disease: a case-control study from Croatia	10.1111/j.1600-051X.2006.00977.x	Bosnjak, Andrija; Relja, Tomislav; Vucicevic-Boras, Vanja; Plasaj, Hrvoje; Plancak, Darije	2006	JOURNAL OF CLINICAL PERIODONTOLOGY	40				OCT 2006	33	10				710	716				2.11	0	0	0	0	0	0	0	0	0	0	0	0	0	0	0	0	0	0	0	0	0	1	4	2	3	2	4
Yes	RCT	Genetic variation associated with preterm birth in African-American women	10.1016/j.ajog.2016.03.008	Frey, Heather A.; Stout, Molly J.; Pearson, Laurel N.; Tuuli, Methodius G.; Cahill, Alison G.; Strauss, Jerome F., III; Gomez, Luis M.; Parry, Samuel; Allsworth, Jenifer E.; Macones, George A.	2016	AMERICAN JOURNAL OF OBSTETRICS AND GYNECOLOGY	39				AUG 2016	215	2						235.e1-e8			4.33	0	0	0	0	0	0	0	0	0	0	0	0	0	0	0	0	0	0	0	0	0	0	0	0	0	0	0
Yes	RCT	Serum Inflammatory Mediators in Pregnancy: Changes After Periodontal Treatment and Association With Pregnancy Outcomes	10.1902/jop.2009.090236	Michalowicz, Bryan S.; Novak, M. John; Hodges, James S.; DiAngelis, Anthony; Buchanan, William; Papapanou, Panos N.; Mitchell, Dennis A.; Ferguson, James E., II; Lupo, Virginia; Bofill, James; Matseoane, Stephen; Steffen, Michelle; Ebersole, Jeffrey L.	2009	JOURNAL OF PERIODONTOLOGY	39				NOV 2009	80	11				1731	1741				2.44	0	0	0	0	0	0	0	0	0	0	0	0	0	0	0	0	0	0	0	0	0	0	0	0	0	2	5
Yes	case-control study	Maternal periodontitis as a potential risk variable for preeclampsia: A case-control study	10.1902/jop.2008.070174	Siqueira, Fernanda Mafra; Miranda Cota, Luis Otavio; Costa, Jose Eustaquio; Amaral Haddad, Joao Paulo; Quintao Lana, Angela Maria; Costa, Fernando Oliveira	2008	JOURNAL OF PERIODONTOLOGY	39				FEB 2008	79	2				207	215				2.29	0	0	0	0	0	0	0	0	0	0	0	0	0	0	0	0	0	0	0	0	0	0	0	0	3	2	5
Yes	cross-sectional study	Periodontal health and adverse pregnancy outcome in 3,576 Turkish women	10.1902/jop.2007.070092	Toygar, H. Uslu; Seydaoglu, G.; Kurklu, S.; Guzeldemir, E.; Arpak, N.	2007	JOURNAL OF PERIODONTOLOGY	39				NOV 2007	78	11				2081	2094				2.17	0	0	0	0	0	0	0	0	0	0	0	0	0	0	0	0	0	0	0	0	0	0	0	1	1	1	7
Yes	case-control study	Women with a recent history of early-onset pre-eclampsia have a worse periodontal condition	10.1111/j.1600-051X.2006.01036.x	Kunnen, Alina; Blaauw, Judith; van Doormaal, Jasper J.; van Pampus, Maria G.; van der Schans, Cees P.; Aarnoudse, Jan G.; van Winkelhoff, Arie J.; Abbas, Frank	2007	JOURNAL OF CLINICAL PERIODONTOLOGY	39				MAR 2007	34	3				202	207				2.17	0	0	0	0	0	0	0	0	0	0	0	0	0	0	0	0	0	0	0	0	0	0	3	3	1	3	5
Yes	Comparative Study	Increased infection with key periodontal pathogens during gestational diabetes mellitus	10.1111/jcpe.12418	Gogeneni, Himabindu; Buduneli, Nurcan; Ceyhan-Ozturk, Banu; Gumus, Pinar; Akcali, Aliye; Zeller, Iris; Renaud, Diane E.; Scott, David A.; Ozcaka, Ozgun	2015	JOURNAL OF CLINICAL PERIODONTOLOGY	38				JUN 2015	42	6				506	512				3.8	0	0	0	0	0	0	0	0	0	0	0	0	0	0	0	0	0	0	0	0	0	0	0	0	0	0	0
Yes	systematic review	The effectiveness of periodontal disease treatment during pregnancy in reducing the risk of experiencing preterm birth and low birth weight A meta-analysis	10.14219/jada.archive.2010.0104	Uppal, Anna; Uppal, Shitanshu; Pinto, Andres; Dutta, Moushumi; Shrivatsa, Shwetha; Dandolu, Vani; Mupparapu, Mel	2010	JOURNAL OF THE AMERICAN DENTAL ASSOCIATION	38				DEC 2010	141	12				1423	1434				2.53	0	0	0	0	0	0	0	0	0	0	0	0	0	0	0	0	0	0	0	0	0	0	0	0	0	0	7
Yes		Maternal Periodontal Disease and Preterm or Extreme Preterm Birth: An Ordinal Logistic Regression Analysis	10.1902/jop.2009.090527	Neves Guimaraes, Alessandra; Silva-Mato, Agustin; Miranda Cota, Luis Otavio; Siqueira, Fernanda Mafra; Costa, Fernando Oliveira	2010	JOURNAL OF PERIODONTOLOGY	38				MAR 2010	81	3				350	358				2.53	0	0	0	0	0	0	0	0	0	0	0	0	0	0	0	0	0	0	0	0	0	0	0	0	0	1	3
Yes		A community-based epidemiological study of periodontal disease in Keelung, Taiwan: a model from Keelung community-based integrated screening programme (KCIS No. 18)	10.1111/j.1600-051X.2007.01121.x	Lai, Hongmin; Lo, Min-Te; Wang, Po-En; Wang, Ting-Ting; Chen, Tony Hsiu-Hsi; Wu, Grace Hui-Min	2007	JOURNAL OF CLINICAL PERIODONTOLOGY	38				OCT 2007	34	10				851	859				2.11	0	0	0	0	0	0	0	0	0	0	0	0	0	0	0	0	0	0	0	0	0	0	0	0	1	0	5
Yes	prevalence study	Oral health in women with pregnancy and delivery complications	10.1007/s00784-006-0037-4	Meurman, J. H.; Furuholm, J.; Kaaja, R.; Rintamaeki, H.; Tikkanen, U.	2006	CLINICAL ORAL INVESTIGATIONS	38				JUN 2006	10	2				96	101				2	0	0	0	0	0	0	0	0	0	0	0	0	0	0	0	0	0	0	0	0	0	0	2	8	1	4	1
Yes		Reducing low birth weight: prioritizing action to address modifiable risk factors	10.1093/pubmed/fdv212	Johnson, Christopher D.; Jones, Siobhan; Paranjothy, Shantini	2017	JOURNAL OF PUBLIC HEALTH	37				MAR 2017	39	1				122	131				4.63	0	0	0	0	0	0	0	0	0	0	0	0	0	0	0	0	0	0	0	0	0	0	0	0	0	0	0
Yes	case-control study	<i>Porphyromonas gingivalis</i>, <i>Treponema denticola</i> and toll-like receptor 2 are associated with hypertensive disorders in placental tissue: a case-control study	10.1111/jre.12074	Chaparro, A.; Blanlot, C.; Ramirez, V.; Sanz, A.; Quintero, A.; Inostroza, C.; Bittner, M.; Navarro, M.; Illanes, S. E.	2013	JOURNAL OF PERIODONTAL RESEARCH	37				DEC 2013	48	6				802	809				3.08	0	0	0	0	0	0	0	0	0	0	0	0	0	0	0	0	0	0	0	0	0	0	0	0	0	0	0
Yes		Identification of Signaling Pathways Mediating Cell Cycle Arrest and Apoptosis Induced by <i>Porphyromonas gingivalis</i> in Human Trophoblasts	10.1128/IAI.00258-12	Inaba, Hiroaki; Kuboniwa, Masae; Sugita, Hideyuki; Lamont, Richard J.; Amano, Atsuo	2012	INFECTION AND IMMUNITY	37				AUG 2012	80	8				2847	2857				2.85	0	0	0	0	0	0	0	0	0	0	0	0	0	0	0	0	0	0	0	0	0	0	0	0	0	0	0
Yes		Periodontitis-associated risk factors in pregnant women	10.6061/clinics/2012(01)05	Bezerra de Vasconcellos Piscoya, Maria Dilma; de Alencar Ximenes, Ricardo Arraes; da Silva, Genivaldo Moura; Jamelli, Silvia Regina; Coutinho, Sonia Bechara	2012	CLINICS	37				2012	67	1				27	33				2.85	0	0	0	0	0	0	0	0	0	0	0	0	0	0	0	0	0	0	0	0	0	0	0	0	0	0	0
Yes		Contribution of periodontal disease in pregnant women as a risk factor for low birth weight	10.1111/j.1600-0528.2009.00492.x	Cruz, Simone S.; Costa, Maria da Conceicao N.; Gomes-Filho, Isaac S.; Rezende, Edson J. C.; Barreto, Mauricio L.; dos Santos, Carlos Antonio S. T.; Vianna, Maria Isabel P.; Passos, Johelle S.; Cerqueira, Eneida M. M.	2009	COMMUNITY DENTISTRY AND ORAL EPIDEMIOLOGY	37				DEC 2009	37	6				527	533				2.31	0	0	0	0	0	0	0	0	0	0	0	0	0	0	0	0	0	0	0	0	0	0	0	0	0	3	5
Yes	Comparative Study	The association between maternal periodontitis and low birth weight infants among Malay women	10.1111/j.1600-0528.2007.00383.x	Saddki, Norkhafizah; Bachok, Norsa'adah; Hussain, Nik Hazlina Nik; Zainudin, Siti Lailatul Akmar; Sosroseno, Wihaskoro	2008	COMMUNITY DENTISTRY AND ORAL EPIDEMIOLOGY	37				AUG 2008	36	4				296	304				2.18	0	0	0	0	0	0	0	0	0	0	0	0	0	0	0	0	0	0	0	0	0	0	0	0	0	2	4
Yes	review	Implementing an oral health program in a group prenatal practice	10.1111/J.1552-6909.2007.00189.x	Stevens, Joanne; Iida, Hiroko; Ingersoll, Gail	2007	JOGNN-JOURNAL OF OBSTETRIC GYNECOLOGIC AND NEONATAL NURSING	37				NOV-DEC 2007	36	6				581	591				2.06	0	0	0	0	0	0	0	0	0	0	0	0	0	0	0	0	0	0	0	0	0	0	0	0	0	2	6
Yes	review	Periodontology and pregnancy: An overview of biomedical and epidemiological evidence	10.1111/prd.12394	Raju, Karen; Berens, Lisa	2021	PERIODONTOLOGY 2000	36				OCT 2021	87	1				132	142				9	0	0	0	0	0	0	0	0	0	0	0	0	0	0	0	0	0	0	0	0	0	0	0	0	0	0	0
Yes	review	Oral microbiome shifts during pregnancy and adverse pregnancy outcomes: Hormonal and Immunologic changes at play	10.1111/prd.12386	Ye, Changchang; Kapila, Yvonne	2021	PERIODONTOLOGY 2000	36				OCT 2021	87	1				276	281				9	0	0	0	0	0	0	0	0	0	0	0	0	0	0	0	0	0	0	0	0	0	0	0	0	0	0	0
Yes	review	Maternal microbiome and the hypertensive disorder of pregnancy, preeclampsia	10.1152/ajpheart.00469.2019	Beckers, Kalie F.; Sones, Jenny L.	2020	AMERICAN JOURNAL OF PHYSIOLOGY-HEART AND CIRCULATORY PHYSIOLOGY	36				JAN 2020	318	1				H1	H10				7.2	0	0	0	0	0	0	0	0	0	0	0	0	0	0	0	0	0	0	0	0	0	0	0	0	0	0	0
Yes		Endodontics and diabetes: association versus causation	10.1111/iej.13079	Segura-Egea, J. J.; Cabanillas-Balsera, D.; Jimenez-Sanchez, M. C.; Martin-Gonzalez, J.	2019	INTERNATIONAL ENDODONTIC JOURNAL	36				JUN 2019	52	6				790	802				6	0	0	0	0	0	0	0	0	0	0	0	0	0	0	0	0	0	0	0	0	0	0	0	0	0	0	0
Yes	systematic review	Periodontal Treatment for Preventing Adverse Pregnancy Outcomes: A Meta- and Trial Sequential Analysis	10.1371/journal.pone.0129060	Schwendicke, Falk; Karimbux, Nadeem; Allareddy, Veerasathpurush; Gluud, Christian	2015	PLOS ONE	36				JUN 2 2015	10	6						e0129060			3.6	0	0	0	0	0	0	0	0	0	0	0	0	0	0	0	0	0	0	0	0	0	0	0	0	0	0	0
Yes		Periodontal disease and the oral-systemic connection: Is it all the RAGE?	PMID: 20213024	Katz, Joseph; Wallet, Shannon; Cha, Seunghee	2010	QUINTESSENCE INTERNATIONAL	36				MAR 2010	41	3				229	237				2.4	0	0	0	0	0	0	0	0	0	0	0	0	0	0	0	0	0	0	0	0	0	0	0	0	0	2	3
Yes	prospective cohort study	Periodontal Diseases, Preterm Births, and Low Birth Weight: Findings From a Homogeneous Cohort of Women hi Madagascar	10.1902/jop.2009.090351	Rakoto-Alson, Simone; Tenenbaum, Henri; Davideau, Jean-Luc	2010	JOURNAL OF PERIODONTOLOGY	36				FEB 2010	81	2				205	213				2.4	0	0	0	0	0	0	0	0	0	0	0	0	0	0	0	0	0	0	0	0	0	0	0	0	0	0	4
Yes	RCT	Evaluation of the incidence of preterm low birth weight in patients undergoing periodontal therapy	10.1902/jop.2007.060295	Gazolla, Catia M.; Ribeiro, Adair; Moyses, Marcos R.; Oliveira, Luiz A. M.; Pereira, Luciano J.; Sallum, Antonio W.	2007	JOURNAL OF PERIODONTOLOGY	36				MAY 2007	78	5				842	848				2	0	0	0	0	0	0	0	0	0	0	0	0	0	0	0	0	0	0	0	0	0	0	1	3	3	2	7
Yes	review	Maternal periodontal disease and spontaneous preterm birth	10.1111/j.1600-0757.2006.00197.x	Michalowicz, Bryan S.; Durand, Robert	2007	PERIODONTOLOGY 2000	36				2007	44					103	112				2	0	0	0	0	0	0	0	0	0	0	0	0	0	0	0	0	0	0	0	0	0	0	2	1	2	6	1
Yes	case-control study	Is pre-term labour associated with periodontitis in a Danish maternity ward?	10.1111/j.1600-051X.2006.00899.x	Skuldbol, T; Johansen, KH; Dahlén, G; Stoltze, K; Holmstrup, P	2006	JOURNAL OF CLINICAL PERIODONTOLOGY	36				MAR 2006	33	3				177	183				1.89	0	0	0	0	0	0	0	0	0	0	0	0	0	0	0	0	0	0	0	0	0	2	5	3	3	3	3
Yes	animal model	The effects of intra-amniotic injection of periodontopathic lipopolysaccharides in sheep	10.1016/j.ajog.2005.03.065	Newnham, JP; Shub, A; Jobe, AH; Bird, PS; Ikegami, M; Nitsos, I; Moss, TJM	2005	AMERICAN JOURNAL OF OBSTETRICS AND GYNECOLOGY	36				AUG 2005	193	2				313	321				1.8	0	0	0	0	0	0	0	0	0	0	0	0	0	0	0	0	0	0	0	0	0	3	4	3	5	5	5
Yes		PERIODONTAL BACTERIA IN THE GENITAL TRACT: ARE THEY RELATED TO ADVERSE PREGNANCY OUTCOME?	10.1177/039463201302600411	Cassini, M. A.; Pilloni, A.; Condo, S. G.; Vitali, L. A.; Pasquantonio, G.; Cerroni, L.	2013	INTERNATIONAL JOURNAL OF IMMUNOPATHOLOGY AND PHARMACOLOGY	35				OCT-DEC 2013	26	4				931	939				2.92	0	0	0	0	0	0	0	0	0	0	0	0	0	0	0	0	0	0	0	0	0	0	0	0	0	0	0
Yes		Amniotic fluid and maternal race influence responsiveness of fetal membranes to bacteria	10.1016/j.jri.2012.07.006	Peltier, Morgan R.; Drobek, Cayce O.; Bhat, Geeta; Saade, George; Fortunato, Stephen J.; Menon, Ramkumar	2012	JOURNAL OF REPRODUCTIVE IMMUNOLOGY	35				DEC 2012	96	1-2				68	78				2.69	0	0	0	0	0	0	0	0	0	0	0	0	0	0	0	0	0	0	0	0	0	0	0	0	0	0	0
Yes		Maintaining oral health during pregnancy: Perceptions of midwives in Southwest Sydney	10.1016/j.colegn.2010.10.003	George, Ajesh; Johnson, Maree; Duff, Margaret; Blinkhorn, Anthony; Ajwani, Shilpi; Bhole, Sameer; Ellis, Sharon	2011	COLLEGIAN	35				2011	18	2				71	79				2.5	0	0	0	0	0	0	0	0	0	0	0	0	0	0	0	0	0	0	0	0	0	0	0	0	0	0	0
Yes	animal model	Colonization of maternal and fetal tissues by <i>Porphyromonas gingivalis</i> is strain-dependent in a rodent animal model	10.1016/j.ajog.2007.11.067	Belanger, Myriam; Reyes, Leticia; von Deneen, Karen; Reinhard, Mary K.; Progulske-Fox, Ann; Brown, Mary B.	2008	AMERICAN JOURNAL OF OBSTETRICS AND GYNECOLOGY	35				JUL 2008	199	1						86.e1	26th Annual Meeting of the American-Society-for-Reproductive-Immunology	JUN 15-17, 2006	2.06	0	0	0	0	0	0	0	0	0	0	0	0	0	0	0	0	0	0	0	0	0	0	0	0	2	3	4
Yes		Age-independent osteopathology in skeletons of a South American cervid, the Patagonian huemul (<i>Hippocamelus bisulcus</i>)	10.7589/0090-3558-44.3.636	Flueck, Werner T.; Smith-Flueck, Jo Anne M.	2008	JOURNAL OF WILDLIFE DISEASES	35				JUL 2008	44	3				636	648				2.06	0	0	0	0	0	0	0	0	0	0	0	0	0	0	0	0	0	0	0	0	0	0	0	0	1	1	3
Yes	review	Application of Artificial Intelligence in Early Diagnosis of Spontaneous Preterm Labor and Birth	10.3390/diagnostics10090733	Lee, Kwang-Sig; Ahn, Ki Hoon	2020	DIAGNOSTICS	34				SEP 2020	10	9						733			6.8	0	0	0	0	0	0	0	0	0	0	0	0	0	0	0	0	0	0	0	0	0	0	0	0	0	0	0
Yes	case-control study	Oxidative stress markers in saliva and periodontal disease status: modulation during pregnancy and postpartum	10.1186/s12879-015-1003-z	Gumus, Pinar; Emingil, Gulnur; Ozturk, Veli-Ozgen; Belibasakis, Georgios N.; Bostanci, Nagihan	2015	BMC INFECTIOUS DISEASES	34				JUL 8 2015	15							261			3.4	0	0	0	0	0	0	0	0	0	0	0	0	0	0	0	0	0	0	0	0	0	0	0	0	0	0	0
Yes	RCT	The midwifery initiated oral health-dental service protocol: an intervention to improve oral health outcomes for pregnant women	10.1186/1472-6831-15-2	Johnson, Maree; George, Ajesh; Dahlen, Hannah; Ajwani, Shilpi; Bhole, Sameer; Blinkhorn, Anthony; Ellis, Sharon; Yeo, Anthony	2015	BMC ORAL HEALTH	34				JAN 15 2015	15							2			3.4	0	0	0	0	0	0	0	0	0	0	0	0	0	0	0	0	0	0	0	0	0	0	0	0	0	0	0
Yes	Comparative Stud	Factors Affecting Utilization of Dental Services During Pregnancy	10.1902/jop.2014.140235	Amin, Maryam; ElSalhy, Mohamed	2014	JOURNAL OF PERIODONTOLOGY	34				DEC 2014	85	12				1712	1721				3.09	0	0	0	0	0	0	0	0	0	0	0	0	0	0	0	0	0	0	0	0	0	0	0	0	0	0	0
Yes		Self-Rated Health among Pregnant Women: Associations with Objective Health Indicators, Psychological Functioning, and Serum Inflammatory Markers	10.1007/s12160-013-9521-7	Christian, Lisa M.; Iams, Jay; Porter, Kyle; Leblebicioglu, Binnaz	2013	ANNALS OF BEHAVIORAL MEDICINE	34				DEC 2013	46	3				295	309				2.83	0	0	0	0	0	0	0	0	0	0	0	0	0	0	0	0	0	0	0	0	0	0	0	0	0	0	0
Yes	case-control study	Association between periodontal status and pre-term and/or low-birth weight in Spain: clinical and microbiological parameters	10.1111/jre.12024	Santa Cruz, I.; Herrera, D.; Martin, C.; Herrero, A.; Sanz, M.	2013	JOURNAL OF PERIODONTAL RESEARCH	34				AUG 2013	48	4				443	451				2.83	0	0	0	0	0	0	0	0	0	0	0	0	0	0	0	0	0	0	0	0	0	0	0	0	0	0	0
Yes	case-control study	Lack of association between maternal periodontal status and adverse pregnancy outcomes: a multicentric epidemiologic study	10.3109/14767058.2012.733776	Abati, Silvio; Villa, Alessandro; Cetin, Irene; Dessole, Salvatore; Luglie, Pietrina Francesca; Strohmenger, Laura; Ottolenghi, Livia; Campus, Guglielmo G.	2013	JOURNAL OF MATERNAL-FETAL & NEONATAL MEDICINE	34				MAR 2013	26	4				369	372				2.83	0	0	0	0	0	0	0	0	0	0	0	0	0	0	0	0	0	0	0	0	0	0	0	0	0	0	0
Yes	review	Pathogenic Mechanisms Linking Periodontal Diseases With Adverse Pregnancy Outcomes	10.1177/1933719111432871	Cetin, I.; Pileri, P.; Villa, A.; Calabrese, S.; Ottolenghi, L.; Abati, S.	2012	REPRODUCTIVE SCIENCES	34				JUN 2012	19	6				633	641				2.62	0	0	0	0	0	0	0	0	0	0	0	0	0	0	0	0	0	0	0	0	0	0	0	0	0	0	0
No	Cross Sectional Survey	Periodontal condition of pregnant women assessed by CPITN and the role of the nurses according to the needs of treatment		Tezel, Ayfer; Tezel, Adnan	2011	HEALTHMED	34				2011	5	6		1		1951	1958				0	0	0	0	0	0	0	0	0	0	0	0	0	0	0	0	0	0	0	0	0	0	0	0	0	0	0	0
Yes	case-control study	Maternal periodontal disease and perinatal mortality	10.1111/j.1479-828X.2009.00953.x	Shub, Alexis; Wong, Clement; Jennings, Belinda; Swain, Jonathan R.; Newnham, John P.	2009	AUSTRALIAN & NEW ZEALAND JOURNAL OF OBSTETRICS & GYNAECOLOGY	34				APR 2009	49	2				130	136				2.13	0	0	0	0	0	0	0	0	0	0	0	0	0	0	0	0	0	0	0	0	0	0	0	0	1	1	6
Yes	Comparative Study	Periodontal disease early in pregnancy is associated with maternal systemic inflammation among African American women	10.1902/jop.2008.070655	Horton, Amanda L.; Boggess, Kim A.; Moss, Kevin L.; Jared, Heather L.; Beck, James; Offenbachert, Steven	2008	JOURNAL OF PERIODONTOLOGY	34				JUL 2008	79	7				1127	1132				2	0	0	0	0	0	0	0	0	0	0	0	0	0	0	0	0	0	0	0	0	0	0	0	1	0	6	6
Yes	prospective cohort study	Periodontal disease and adverse birth outcomes: a study from Pakistan	10.1016/j.ajog.2008.03.010	Mobeen, N.; Jehan, I.; Banday, N.; Moore, J.; McClure, E. M.; Pasha, O.; Wright, L. L.; Goldenberg, R. L.	2008	AMERICAN JOURNAL OF OBSTETRICS AND GYNECOLOGY	34				MAY 2008	198	5						514.e1	28th Annual Meeting of the Society-for-Maternal-Fetal-Medicine	JAN 28-FEB 02, 2008	2	0	0	0	0	0	0	0	0	0	0	0	0	0	0	0	0	0	0	0	0	0	0	0	0	1	2	9
Yes	review	Pathophysiology of preterm birth: Emerging concepts of maternal infection	10.1016/j.clp.2005.05.002	Boggess, KA	2005	CLINICS IN PERINATOLOGY	34				SEP 2005	32	3				561	+				1.7	0	0	0	0	0	0	0	0	0	0	0	0	0	0	0	0	0	0	0	0	0	3	4	4	6	2	4
Yes	systematic review	Effect of intra-pregnancy nonsurgical periodontal therapy on inflammatory biomarkers and adverse pregnancy outcomes: a systematic review with meta-analysis	10.1186/s13643-017-0587-3	Cardoso da Silva, Helbert Eustaquio; Stefani, Cristine Miron; Melo, Nilce de Santos; de Lima, Adriano de Almeida; Rosing, Cassiano Kuchenbecker; Porporatti, Andre Luis; Canto, Graziela De Luca	2017	SYSTEMATIC REVIEWS	33				2017	6							197			4.13	0	0	0	0	0	0	0	0	0	0	0	0	0	0	0	0	0	0	0	0	0	0	0	0	0	0	0
Yes	cross-sectional study	The Association Between Periodontal Inflammation and Labor Triggers (Elevated Cytokine Levels) in Preterm Birth: A Cross-Sectional Study	10.1902/jop.2015.150364	Perunovic, Neda Dj.; Rakic, Mia M.; Nikolic, Ljubinka I.; Jankovic, Sasa M.; Aleksic, Zoran M.; Plecas, Darko V.; Madianos, Phoebus N.; Cakic, Sasa S.	2016	JOURNAL OF PERIODONTOLOGY	33				MAR 2016	87	3				248	256				3.67	0	0	0	0	0	0	0	0	0	0	0	0	0	0	0	0	0	0	0	0	0	0	0	0	0	0	0
Yes		A recurrent germline mutation in the <i>PIGA</i> gene causes Simpson-Golabi-Behmel syndrome type 2	10.1002/ajmg.a.37452	Fauth, Christine; Steindl, Katharina; Toutain, Annick; Farrell, Sandra; Witsch-Baumgartner, Martina; Karall, Daniela; Joset, Pascal; Boehm, Sebastian; Baumer, Alessandra; Maier, Oliver; Zschocke, Johannes; Weksberg, Rosanna; Marshall, Christian R.; Rauch, Anita	2016	AMERICAN JOURNAL OF MEDICAL GENETICS PART A	33				FEB 2016	170	2				392	402				3.67	0	0	0	0	0	0	0	0	0	0	0	0	0	0	0	0	0	0	0	0	0	0	0	0	0	0	0
Yes	RCT	Changes in inflammatory mediators in gingival crevicular fluid following periodontal disease treatment in pregnancy: relationship to adverse pregnancy outcome	10.1016/j.jri.2015.05.002	Penova-Veselinovic, Blagica; Keelan, Jeffrey A.; Wang, Carol A.; Newnham, John P.; Pennell, Craig E.	2015	JOURNAL OF REPRODUCTIVE IMMUNOLOGY	33				NOV 2015	112					1	10				3.3	0	0	0	0	0	0	0	0	0	0	0	0	0	0	0	0	0	0	0	0	0	0	0	0	0	0	0
Yes	Comparative Study	Oral bacteria in placental tissues: increased molecular detection in pregnant periodontitis patients	10.1111/odi.12364	Blanc, V.; O'Valle, F.; Pozo, E.; Puertas, A.; Leon, R.; Mesa, F.	2015	ORAL DISEASES	33				OCT 2015	21	7				905	912				3.3	0	0	0	0	0	0	0	0	0	0	0	0	0	0	0	0	0	0	0	0	0	0	0	0	0	0	0
Yes	review	Microorganisms in the Female Genital Tract during Pregnancy: Tolerance versus Pathogenesis	10.1111/aji.12326	Ramos, Bruna de Andrade; Kanninen, Tomi T.; Sisti, Giovanni; Witkin, Steven S.	2015	AMERICAN JOURNAL OF REPRODUCTIVE IMMUNOLOGY	33				MAY 2015	73	5				383	389				3.3	0	0	0	0	0	0	0	0	0	0	0	0	0	0	0	0	0	0	0	0	0	0	0	0	0	0	0
Yes	systematic review	Effect of periodontal treatment on preterm birth rate: a systematic review of meta-analyses	10.1111/prd.12073	Lopez, Nestor J.; Uribe, Sergio; Martinez, Benjamin	2015	PERIODONTOLOGY 2000	33				FEB 2015	67	1				87	130				3.3	0	0	0	0	0	0	0	0	0	0	0	0	0	0	0	0	0	0	0	0	0	0	0	0	0	0	0
Yes	review	Periodontal infections: A risk factor for various systemic diseases	PMID: 22208140	Manjunath, B. C.; Praveen, Kudva; Chandrashekar, B. R.; Rani, R. M. Vatchala; Bhalla, Anindya	2011	NATIONAL MEDICAL JOURNAL OF INDIA	33				JUL-AUG 2011	24	4				214	219				2.36	0	0	0	0	0	0	0	0	0	0	0	0	0	0	0	0	0	0	0	0	0	0	0	0	0	0	0
Yes		Periodontitis Prevalence and Severity in Indonesians With Type 2 Diabetes	10.1902/jop.2010.100285	Susanto, Hendri; Nesse, Willem; Dijkstra, Pieter U.; Agustina, Dewi; Vissink, Arjan; Abbas, Frank	2011	JOURNAL OF PERIODONTOLOGY	33				APR 2011	82	4				550	557				2.36	0	0	0	0	0	0	0	0	0	0	0	0	0	0	0	0	0	0	0	0	0	0	0	0	0	0	0
Yes	cross-sectional study	Chronic periodontitis and pre-term labour in Brazilian pregnant women:: an association to be analysed	10.1111/j.1600-051X.2006.01038.x	Santos-Pereira, Silvio A.; Giraldo, Paulo C.; Saba-Chujfi, Eduardo; Amaral, Rose L. G.; Morais, Sirlei S.; Fachini, Ana Maria; Goncalves, Ana Katherine S.	2007	JOURNAL OF CLINICAL PERIODONTOLOGY	33				MAR 2007	34	3				208	213				1.83	0	0	0	0	0	0	0	0	0	0	0	0	0	0	0	0	0	0	0	0	0	0	0	3	2	2	3
Yes	prospective cohort study	Periodontal Disease and Vitamin D Deficiency in Pregnant Women: Which Correlation with Preterm and Low-Weight Birth?	10.3390/jcm10194578	Ferrillo, Martina; Migliario, Mario; Roccuzzo, Andrea; Molinero-Mourelle, Pedro; Falcicchio, Giovanni; Umano, Giuseppina Rosaria; Pezzotti, Federica; Foglio Bonda, Pier Luigi; Calafiore, Dario; de Sire, Alessandro	2021	JOURNAL OF CLINICAL MEDICINE	32				OCT 2021	10	19						4578			8	0	0	0	0	0	0	0	0	0	0	0	0	0	0	0	0	0	0	0	0	0	0	0	0	0	0	0
Yes	RCT	Improving oral health in low-income pregnant women with a nurse practitioner-directed oral care program	10.1111/j.1745-7599.2011.00606.x	Cibulka, Nancy J.; Forney, Sandra; Goodwin, Kathy; Lazaroff, Patricia; Sarabia, Rebecca	2011	JOURNAL OF THE AMERICAN ACADEMY OF NURSE PRACTITIONERS	32				MAY 2011	23	5				249	257				2.29	0	0	0	0	0	0	0	0	0	0	0	0	0	0	0	0	0	0	0	0	0	0	0	0	0	0	0
Yes		Design, Operation, and Interpretation of Clinical Trials	10.1177/0022034510374737	Pihlstrom, B. L.; Barnett, M. L.	2010	JOURNAL OF DENTAL RESEARCH	32				AUG 2010	89	8				759	772				2.13	0	0	0	0	0	0	0	0	0	0	0	0	0	0	0	0	0	0	0	0	0	0	0	0	0	1	2
Yes		The clinical content of preconception care: infectious diseases in preconception care	10.1016/j.ajog.2008.08.062	Coonrod, Dean V.; Jack, Brian W.; Stubblefield, Phillip G.; Hollier, Lisa M.; Boggess, Kim A.; Cefalo, Robert; Cox, Shanna N.; Dunlop, Anne L.; Hunter, Kam D.; Prasad, Mona R.; Lu, Michael C.; Conry, Jeanne A.; Gibbs, Ronald S.; Hogan, Vijaya K.	2008	AMERICAN JOURNAL OF OBSTETRICS AND GYNECOLOGY	32				DEC 2008	199	6		2		S296	S309				1.88	0	0	0	0	0	0	0	0	0	0	0	0	0	0	0	0	0	0	0	0	0	0	0	3	3	1	3
Yes	review	The role of inflammation in preterm birth - focus on periodontitis	10.1111/j.1471-0528.2006.01121.x	Klebanoff, M.; Searle, K.	2006	BJOG-AN INTERNATIONAL JOURNAL OF OBSTETRICS AND GYNAECOLOGY	32				DEC 2006	113			3		43	45		3rd International Preterm Labour Congress	APR 27-29, 2006	1.68	0	0	0	0	0	0	0	0	0	0	0	0	0	0	0	0	0	0	0	0	0	0	2	3	3	2	3
Yes	review	<i>Porphyromonas gingivalis</i> and adverse pregnancy outcomes: a review on its intricate pathogenic mechanisms	10.1080/1040841X.2020.1747392	Chopra, Aditi; Radhakrishnan, Raghu; Sharma, Mohit	2020	CRITICAL REVIEWS IN MICROBIOLOGY	31				MAR 3 2020	46	2				213	236				6.2	0	0	0	0	0	0	0	0	0	0	0	0	0	0	0	0	0	0	0	0	0	0	0	0	0	0	0
Yes	review	Placental colonization with periodontal pathogens: the potential missing link	10.1016/j.ajog.2019.04.029	Fischer, Lori A.; Demerath, Ellen; Bittner-Eddy, Peter; Costalonga, Massimo	2019	AMERICAN JOURNAL OF OBSTETRICS AND GYNECOLOGY	31				NOV 2019	221	5				383	+				5.17	0	0	0	0	0	0	0	0	0	0	0	0	0	0	0	0	0	0	0	0	0	0	0	0	0	0	0
Yes		Association between periodontal disease and gestational diabetes mellitusA prospective cohort study	10.1111/jcpe.12902	Kumar, Ashok; Sharma, Deepika S.; Verma, Mahesh; Lamba, Arundeep Kaur; Gupta, Madhavi M.; Sharma, Shashi; Perumal, Vanamail	2018	JOURNAL OF CLINICAL PERIODONTOLOGY	31				AUG 2018	45	8				920	931				4.43	0	0	0	0	0	0	0	0	0	0	0	0	0	0	0	0	0	0	0	0	0	0	0	0	0	0	0
Yes	prospective cohort study	The evaluation of an oral health education program for midwives in Australia	10.1016/j.wombi.2015.10.004	George, Ajesh; Lang, Gillian; Johnson, Maree; Ridge, Allison; de Silva, Andrea M.; Ajwani, Shilpi; Bhole, Sameer; Blinkhorn, Anthony; Dahlen, Hannah G.; Ellis, Sharon; Yeo, Anthony; Langdon, Rachel; Carpenter, Lauren; Heilbrunn-Lang, Adina	2016	WOMEN AND BIRTH	31				JUN 2016	29	3				208	213				3.44	0	0	0	0	0	0	0	0	0	0	0	0	0	0	0	0	0	0	0	0	0	0	0	0	0	0	0
Yes		Impact of periodontal conditions on the quality of life of pregnant women: a cross-sectional study	10.1186/s12955-015-0267-8	Lu, Hai-Xia; Xu, Wei; Wong, May Chun Mei; Wei, Tian-You; Feng, Xi-Ping	2015	HEALTH AND QUALITY OF LIFE OUTCOMES	31				MAY 28 2015	13							67			3.1	0	0	0	0	0	0	0	0	0	0	0	0	0	0	0	0	0	0	0	0	0	0	0	0	0	0	0
Yes		Effect of Intensive Oral Hygiene Regimen During Pregnancy on Periodontal Health, Cytokine Levels, and Pregnancy Outcomes: A Pilot Study	10.1902/jop.2014.140248	Kaur, Maninder; Geisinger, Maria L.; Geurs, Nicolaas C.; Griffin, Russell; Vassilopoulos, Philip J.; Vermeulen, Lisa; Haigh, Sandra; Reddy, Michael S.	2014	JOURNAL OF PERIODONTOLOGY	31				DEC 2014	85	12				1684	1692				2.82	0	0	0	0	0	0	0	0	0	0	0	0	0	0	0	0	0	0	0	0	0	0	0	0	0	0	0
Yes	review	The Role of Microbial Communities in Parturition: Is There Evidence of Association with Preterm Birth and Perinatal Morbidity and Mortality?	10.1055/s-0032-1329693	Ganu, Radhika S.; Ma, Jun; Aagaard, Kjersti M.	2013	AMERICAN JOURNAL OF PERINATOLOGY	31				SEP 2013	30	8				613	624				2.58	0	0	0	0	0	0	0	0	0	0	0	0	0	0	0	0	0	0	0	0	0	0	0	0	0	0	0
Yes	RCT	Effect of nonsurgical periodontal therapy on serum and gingival crevicular fluid cytokine levels during pregnancy and postpartum	10.1111/j.1600-0765.2012.01513.x	Fiorini, T.; Susin, C.; da Rocha, J. M.; Weidlich, P.; Vianna, P.; Moreira, C. H. C.; Bogo Chies, J. A.; Roesing, C. K.; Oppermann, R. V.	2013	JOURNAL OF PERIODONTAL RESEARCH	31				FEB 2013	48	1				126	133				2.58	0	0	0	0	0	0	0	0	0	0	0	0	0	0	0	0	0	0	0	0	0	0	0	0	0	0	0
Yes		Maternal-Fetal Proinflammatory Cytokine Gene Polymorphism and Preterm Birth	10.1089/dna.2010.1169	Yilmaz, Yaprak; Verdi, Hasibe; Taneri, Ayse; Yazici, Ayse Canan; Ecevit, Ayse Nur; Karakas, Nazmi Mutlu; Tarcan, Aylin; Haberal, Ali; Ozbek, Namik; Atac, Fatma Belgin	2012	DNA AND CELL BIOLOGY	31				JAN 2012	31	1				92	97				2.38	0	0	0	0	0	0	0	0	0	0	0	0	0	0	0	0	0	0	0	0	0	0	0	0	0	0	0
Yes	Comparative Study	Use of alcohol-free antimicrobial mouth rinse is associated with decreased incidence of preterm birth in a high-risk population	10.1016/j.ajog.2011.07.016	Jeffcoat, Marjorie; Parry, Samuel; Gerlach, Robert W.; Doyle, Matthew J.	2011	AMERICAN JOURNAL OF OBSTETRICS AND GYNECOLOGY	31				OCT 2011	205	4						382.e1	31st Annual Scientific Meeting of the Society-for-Maternal-Fetal-Medicine (SMFM)	FEB 06-12, 2011	2.21	0	0	0	0	0	0	0	0	0	0	0	0	0	0	0	0	0	0	0	0	0	0	0	0	0	0	0
Yes	systematic review	Periodontal disease and perinatal outcomes	10.1007/s00404-010-1774-9	Matevosyan, Naira Roland	2011	ARCHIVES OF GYNECOLOGY AND OBSTETRICS	31				APR 2011	283	4				675	686				2.21	0	0	0	0	0	0	0	0	0	0	0	0	0	0	0	0	0	0	0	0	0	0	0	0	0	0	4
Yes	animal model	Periodontal pathogen <i>Aggregatibacter actinomycetemcomitans</i> LPS induces mitochondria-dependent-apoptosis in human placental trophoblasts	10.1016/j.placenta.2010.10.007	Li, Y.; Shibata, Y.; Zhang, L.; Kuboyama, N.; Abiko, Y.	2011	PLACENTA	31				JAN 2011	32	1				11	19				2.21	0	0	0	0	0	0	0	0	0	0	0	0	0	0	0	0	0	0	0	0	0	0	0	0	0	0	1
Yes		The vaginal microflora in relation to gingivitis	10.1186/1471-2334-9-6	Persson, Rutger; Hitti, Jane; Verhelst, Rita; Vaneechoutte, Mario; Persson, Rigmor; Hirschi, Regula; Weibel, Marianne; Rothen, Marilynn; Temmerman, Marleen; Paul, Kathleen; Eschenbach, David	2009	BMC INFECTIOUS DISEASES	31				JAN 22 2009	9							6			1.94	0	0	0	0	0	0	0	0	0	0	0	0	0	0	0	0	0	0	0	0	0	0	0	0	2	3	5
Yes	case-control study	Anti-cardiolipin and increased serum adhesion molecule levels in patients with aggressive periodontitis	10.1902/jop.2007.060305	Schenkein, Harvey A.; Best, Al M.; Brooks, Carol N.; Burmeister, John A.; Arrowood, James A.; Kontos, Michael C.; Tew, John G.	2007	JOURNAL OF PERIODONTOLOGY	31				MAR 2007	78	3				459	466				1.72	0	0	0	0	0	0	0	0	0	0	0	0	0	0	0	0	0	0	0	0	0	0	0	2	1	5	0
Yes	animal model	Campylobacter rectus mediates growth restriction in pregnant mice	10.1902/jop.2005.76.4.551	Yeo, A; Smith, MA; Lin, DM; Riché, EL; Moore, A; Elter, J; Offenbacher, S	2005	JOURNAL OF PERIODONTOLOGY	31				APR 2005	76	4				551	557				1.55	0	0	0	0	0	0	0	0	0	0	0	0	0	0	0	0	0	0	0	0	1	3	3	1	2	2	1
Yes		Biomimetic Bilayered Scaffolds for Tissue Engineering: From Current Design Strategies to Medical Applications	10.1002/adhm.202203115	Bertsch, Christelle; Marechal, Helene; Gribova, Varvara; Levy, Benjamin; Debry, Christian; Lavalle, Philippe; Fath, Lea	2023	ADVANCED HEALTHCARE MATERIALS	30				JUL 2023	12	17									15	0	0	0	0	0	0	0	0	0	0	0	0	0	0	0	0	0	0	0	0	0	0	0	0	0	0	0
Yes		Periodontitis as a risk factor for systemic disease: Are microparticles the missing link?	10.1016/j.mehy.2015.02.013	Badran, Zahi; Struillou, Xavier; Verner, Christian; Clee, Thibaud; Rakic, Mia; Martinez, Maria C.; Soueidan, Assem	2015	MEDICAL HYPOTHESES	30				JUN 2015	84	6				555	556				3	0	0	0	0	0	0	0	0	0	0	0	0	0	0	0	0	0	0	0	0	0	0	0	0	0	0	0
Yes	review	From the acta prize lecture 2014: the periodontal-systemic connection seen from a microbiological standpoint	10.3109/00016357.2015.1007480	Olsen, Ingar	2015	ACTA ODONTOLOGICA SCANDINAVICA	30				2015	73	8				563	568				3	0	0	0	0	0	0	0	0	0	0	0	0	0	0	0	0	0	0	0	0	0	0	0	0	0	0	0
Yes	RCT	Oral health education and therapy reduces gingivitis during pregnancy	10.1111/jcpe.12188	Geisinger, Maria L.; Geurs, Nicolaas C.; Bain, Jennifer L.; Kaur, Maninder; Vassilopoulos, Philip J.; Cliver, Suzanne P.; Hauth, John C.; Reddy, Michael S.	2014	JOURNAL OF CLINICAL PERIODONTOLOGY	30				FEB 2014	41	2				141	148				2.73	0	0	0	0	0	0	0	0	0	0	0	0	0	0	0	0	0	0	0	0	0	0	0	0	0	0	0
Yes	RCT	Periodontal disease: a potential modifiable risk factor limiting conception	10.1093/humrep/des034	Hart, Roger; Doherty, Dorota A.; Pennell, Craig E.; Newnham, Ian A.; Newnham, John P.	2012	HUMAN REPRODUCTION	30				MAY 2012	27	5				1332	1342				2.31	0	0	0	0	0	0	0	0	0	0	0	0	0	0	0	0	0	0	0	0	0	0	0	0	0	0	0
Yes	review	Periodontal Disease in Pregnancy <i>Review of the Evidence and Prevention Strategies</i>	10.1097/JPN.0b013e31821072e4	Lachat, Maryanne F.; Solnik, Antoinette Lipani; Nana, Anjali D.; Citron, Tracie L.	2011	JOURNAL OF PERINATAL & NEONATAL NURSING	30				OCT-DEC 2011	25	4				312	319				2.14	0	0	0	0	0	0	0	0	0	0	0	0	0	0	0	0	0	0	0	0	0	0	0	0	0	0	0
Yes		Exploring Dental Care Misconceptions and Barriers in Pregnancy	10.1111/j.1523-536X.2010.00427.x	Detman, Linda A.; Cottrell, Barbara H.; Denis-Luque, Marie F.	2010	BIRTH-ISSUES IN PERINATAL CARE	30				DEC 2010	37	4				318	324				2	0	0	0	0	0	0	0	0	0	0	0	0	0	0	0	0	0	0	0	0	0	0	0	0	0	0	0
Yes	prospective cohort study	Periodontal disease and some adverse perinatal outcomes in a cohort of low risk pregnant women	10.1186/1742-4755-7-29	Vogt, Marianna; Sallum, Antonio W.; Cecatti, Jose G.; Morais, Sirlei S.	2010	REPRODUCTIVE HEALTH	30				2010	7							29			2	0	0	0	0	0	0	0	0	0	0	0	0	0	0	0	0	0	0	0	0	0	0	0	0	0	0	3
Yes		Periodontal disease and endometriosis: analysis of the National Health and Nutrition Examination Survey	10.1016/j.fertnstert.2007.12.075	Kavoussi, Shahryar K.; West, Brady T.; Taylor, George W.; Lebovic, Dan I.	2009	FERTILITY AND STERILITY	30				FEB 2009	91	2				335	342				1.88	0	0	0	0	0	0	0	0	0	0	0	0	0	0	0	0	0	0	0	0	0	0	0	0	0	1	4
Yes		Proinflammatory cytokine polymorphisms and the risk of preterm birth and low birthweight in a Japanese population	10.1093/molehr/gan078	Sata, F.; Toya, S.; Yamada, H.; Suzuki, K.; Saijo, Y.; Yamazaki, A.; Minakami, H.; Kishi, R.	2009	MOLECULAR HUMAN REPRODUCTION	30				FEB 2009	15	2				121	130				1.88	0	0	0	0	0	0	0	0	0	0	0	0	0	0	0	0	0	0	0	0	0	0	0	0	1	2	0
Yes	review	Association between periodontitis in pregnancy and preterm or low birth weight:: Review of the literature	PMID: 18758408	Agueda, Anna; Echeverria, Ana; Manau, Carolina	2008	MEDICINA ORAL PATOLOGIA ORAL Y CIRUGIA BUCAL	30				SEP 2008	13	9				E609	E615	1111111515			1.76	0	0	0	0	0	0	0	0	0	0	0	0	0	0	0	0	0	0	0	0	0	0	0	0	1	4	6
Yes		Prenatal dental care: Evaluation of professional knowledge of obstetricians and dentists in the cities of Londrina/PR and Bauru/SP, Brazil, 2004	10.1590/S1678-77572008000300006	Zanata, Regia Luzia; Parron Fernandes, Karen Barros; Lopes Navarro, Patricia Silva	2008	JOURNAL OF APPLIED ORAL SCIENCE	30				MAY-JUN 2008	16	3				194	200		Workshop on Evidence Based Medicine - A Cochrane Experience	OCT, 2007	1.76	0	0	0	0	0	0	0	0	0	0	0	0	0	0	0	0	0	0	0	0	0	0	0	0	0	1	3
Yes	review	Association between Endodontic Infection, Its Treatment and Systemic Health: A Narrative Review	10.3390/medicina58070931	Niazi, Sadia Ambreen; Bakhsh, Abdulaziz	2022	MEDICINA-LITHUANIA	29				JUL 2022	58	7						931			9.67	0	0	0	0	0	0	0	0	0	0	0	0	0	0	0	0	0	0	0	0	0	0	0	0	0	0	0
Yes	review	Maternal microbiome in preeclampsia pathophysiology and implications on offspring health	10.14814/phy2.14875	Ishimwe, Jeanne A.	2021	PHYSIOLOGICAL REPORTS	29				MAY 2021	9	10						e14875			7.25	0	0	0	0	0	0	0	0	0	0	0	0	0	0	0	0	0	0	0	0	0	0	0	0	0	0	0
Yes	cross-sectional study	Association between maternal dental periapical infections andpregnancy outcomes: results from a cross-sectional study in Malawi	10.1111/tmi.12579	Harjunmaa, Ulla; Jarnstedt, Jorma; Alho, Lotta; Dewey, Kathryn G.; Cheung, Yin Bun; Deitchler, Megan; Ashorn, Ulla; Maleta, Kenneth; Klein, Nigel J.; Ashorn, Per	2015	TROPICAL MEDICINE & INTERNATIONAL HEALTH	29				NOV 2015	20	11				1549	1558				2.9	0	0	0	0	0	0	0	0	0	0	0	0	0	0	0	0	0	0	0	0	0	0	0	0	0	0	0
Yes	prospective cohort study	Pregnancy outcome after in utero exposure to local anesthetics as part of dental treatment A prospective comparative cohort study	10.1016/j.adaj.2015.04.002	Hagai, Aharon; Diav-Citrin, Orna; Shechtman, Svetlana; Ornoy, Asher	2015	JOURNAL OF THE AMERICAN DENTAL ASSOCIATION	29				AUG 2015	146	8				572	580				2.9	0	0	0	0	0	0	0	0	0	0	0	0	0	0	0	0	0	0	0	0	0	0	0	0	0	0	0
Yes	review	Current understanding of the relationship between periodontal and systemic diseases	10.15537/smj.2015.2.9424	Mawardi, Hani H.; Elbadawi, Lena S.; Sonis, Stephen T.	2015	SAUDI MEDICAL JOURNAL	29				FEB 2015	36	2				150	158				2.9	0	0	0	0	0	0	0	0	0	0	0	0	0	0	0	0	0	0	0	0	0	0	0	0	0	0	0
Yes		Identification and Characterization of Fusolisin, the <i>Fusobacterium nucleatum</i> Autotransporter Serine Protease	10.1371/journal.pone.0111329	Doron, Lior; Coppenhagen-Glazer, Shunit; Ibrahim, Yara; Eini, Amir; Naor, Ronit; Rosen, Graciela; Bachrach, Gilad	2014	PLOS ONE	29				OCT 30 2014	9	10						e111329			2.64	0	0	0	0	0	0	0	0	0	0	0	0	0	0	0	0	0	0	0	0	0	0	0	0	0	0	0
Yes	Comparative Study	Association Between Obesity and Periodontitis in Pregnant Females	10.1902/jop.2014.130578	Lee, Hyo-Jin; Jun, Jong-Kwan; Lee, Seung-Mi; Ha, Jung-Eun; Paik, Dai-Il; Bae, Kwang-Hak	2014	JOURNAL OF PERIODONTOLOGY	29				JUL 2014	85	7				E224	E231				2.64	0	0	0	0	0	0	0	0	0	0	0	0	0	0	0	0	0	0	0	0	0	0	0	0	0	0	0
Yes	RCT	Effect of nonsurgical periodontal therapy and strict plaque control on preterm/low birth weight: a randomized controlled clinical trial	10.1007/s00784-012-0679-3	Weidlich, Patricia; Moreira, Carlos Heitor C.; Fiorini, Tiago; Musskopf, Marta L.; da Rocha, Jose M.; Oppermann, Maria Lucia R.; Aass, Anne M.; Gjermo, Per; Susin, Cristiano; Roesing, Cassiano K.; Oppermann, Rui V.	2013	CLINICAL ORAL INVESTIGATIONS	29				JAN 2013	17	1				37	44				2.42	0	0	0	0	0	0	0	0	0	0	0	0	0	0	0	0	0	0	0	0	0	0	0	0	0	0	0
Yes	systematic review	Periodontitis and risk of preterm birth and low birthweight - a meta-analysis	PMID: 22880465	Konopka, Tomasz; Paradowska-Stolarz, Anna	2012	GINEKOLOGIA POLSKA	29				JUN 2012	83	6				446	453				2.23	0	0	0	0	0	0	0	0	0	0	0	0	0	0	0	0	0	0	0	0	0	0	0	0	0	0	0
Yes		Turkish Women's Self-Reported Knowledge and Behavior towards Oral Health during Pregnancy	10.1159/000334635	Ozen, Bugra; Ozer, Levent; Basak, Feridun; Altun, Ceyhan; Acikel, Cengizhan	2012	MEDICAL PRINCIPLES AND PRACTICE	29				2012	21	4				318	322				2.23	0	0	0	0	0	0	0	0	0	0	0	0	0	0	0	0	0	0	0	0	0	0	0	0	0	0	0
No		Pregnancy and periodontal tissues		Straka, Michal	2011	NEUROENDOCRINOLOGY LETTERS	29				2011	32	1				34	38				2.07	0	0	0	0	0	0	0	0	0	0	0	0	0	0	0	0	0	0	0	0	0	0	0	0	0	0	0
Yes	prospective cohort study	Systemic Immunologic Consequences of Chronic Periodontitis	10.1177/0022034519857714	Gaudilliere, D. K.; Culos, A.; Debali, K.; Tsai, A. S.; Ganio, E. A.; Choi, W. M.; Han, X.; Maghaireh, A.; Choisy, B.; Baca, Q.; Einhaus, J. F.; Hedou, J. J.; Bertrand, B.; Ando, K.; Fallahzadeh, R.; Ghaemi, M. S.; Okada, R.; Stanley, N.; Tanada, A.; Tingle, M.; Alpagot, T.; Helms, J. A.; Angst, M. S.; Aghaeepour, N.; Gaudilliere, B.	2019	JOURNAL OF DENTAL RESEARCH	28				AUG 2019	98	9				985	993				4.67	0	0	0	0	0	0	0	0	0	0	0	0	0	0	0	0	0	0	0	0	0	0	0	0	0	0	0
Yes		The history of dentistry and medicine relationship: could the mouth finally return to the body?	10.1111/j.1601-0825.2009.01589.x	Vieira, C. L. Z.; Caramelli, B.	2009	ORAL DISEASES	28				NOV 2009	15	8				538	546				1.75	0	0	0	0	0	0	0	0	0	0	0	0	0	0	0	0	0	0	0	0	0	0	0	0	0	0	0
Yes	case-control study	Is Maternal Periodontal Disease a Risk Factor for Preterm Delivery?	10.1093/aje/kwn399	Lohsoonthorn, Vitool; Kungsadalpipob, Kajorn; Chanchareonsook, Prohpring; Limpongsanurak, Sompop; Vanichjakvong, Ornanong; Sutdhibhisal, Sanutm; Wongkittikraiwan, Nopmanee; Sookprome, Chulamanee; Kamolpornwijit, Wiboon; Jantarasaengaram, Surasak; Manotaya, Saknan; Siwawej, Vatcharapong; Barlow, William E.; Fitzpatrick, Annette L.; Williams, Michelle A.	2009	AMERICAN JOURNAL OF EPIDEMIOLOGY	28				MAR 15 2009	169	6				731	739				1.75	0	0	0	0	0	0	0	0	0	0	0	0	0	0	0	0	0	0	0	0	0	0	0	0	0	4	7
Yes	case-control study	Lack of association between periodontal parameters and preeclampsia	10.1902/jop.2006.050463	Khader, Yousef S.; Jibreal, Muna; Al-Omiri, Mahmoud; Amarin, Zouhair	2006	JOURNAL OF PERIODONTOLOGY	28				OCT 2006	77	10				1681	1687				1.47	0	0	0	0	0	0	0	0	0	0	0	0	0	0	0	0	0	0	0	0	0	0	2	4	1	1	3
Yes	systematic review	Effect of periodontal treatment in pregnancy on perinatal outcomes: a systematic review and meta-analysis	10.1080/14767058.2019.1678142	Bi, Wei Guang; Emami, Elham; Luo, Zhong-Cheng; Santamaria, Christina; Wei, Shu Qin	2021	JOURNAL OF MATERNAL-FETAL & NEONATAL MEDICINE	27				OCT 2 2021	34	19				3259	3268				4.5	0	0	0	0	0	0	0	0	0	0	0	0	0	0	0	0	0	0	0	0	0	0	0	0	0	0	0
Yes	animal model	Galectin-3 Plays an Important Role in Preterm Birth Caused by Dental Infection of <i>Porphyromonas gingivalis</i>	10.1038/s41598-018-21072-y	Miyauchi, Mutsumi; Ao, Min; Furusho, Hisako; Chea, Chanbora; Nagasaki, Atsuhiro; Sakamoto, Shinnichi; Ando, Toshinori; Inubushi, Toshihiro; Kozai, Katsuyuki; Takata, Takashi	2018	SCIENTIFIC REPORTS	27				FEB 12 2018	8							2867			3.86	0	0	0	0	0	0	0	0	0	0	0	0	0	0	0	0	0	0	0	0	0	0	0	0	0	0	0
Yes	case-control study	Association Between Periodontitis and Gestational Diabetes Mellitus: A Case-Control Study	10.1902/jop.2012.120350	Esteves Lima, Rafael Paschoal; Miranda Cota, Luis Otavio; Costa, Fernando Oliveira	2013	JOURNAL OF PERIODONTOLOGY	27				SEP 2013	84	9				1257	1265				2.25	0	0	0	0	0	0	0	0	0	0	0	0	0	0	0	0	0	0	0	0	0	0	0	0	0	0	0
Yes	systematic review	Treatment of Periodontal Disease and Prevention of Preterm Birth: Systematic Review and Meta-analysis	10.1055/s-0032-1329687	Boutin, Amelie; Demers, Suzanne; Roberge, Stephanie; Roy-Morency, Amelie; Chandad, Fatiha; Bujold, Emmanuel	2013	AMERICAN JOURNAL OF PERINATOLOGY	27				AUG 2013	30	7				537	543				2.25	0	0	0	0	0	0	0	0	0	0	0	0	0	0	0	0	0	0	0	0	0	0	0	0	0	0	0
Yes	case-control study	Periodontitis as a Risk Factor for Preeclampsia	10.1902/jop.2012.110256	da Silva, Genivaldo Moura; Coutinho, Sonia B.; Piscoya, Maria Dilma B. V.; Ximenes, Ricardo A. A.; Jamelli, Silvia R.	2012	JOURNAL OF PERIODONTOLOGY	27				NOV 2012	83	11				1388	1396				2.08	0	0	0	0	0	0	0	0	0	0	0	0	0	0	0	0	0	0	0	0	0	0	0	0	0	0	0
Yes	animal study	Characterization of the invasive and inflammatory traits of oral <i>Campylobacter rectus</i> in a murine model of fetoplacental growth restriction and in trophoblast cultures	10.1016/j.jri.2009.11.003	Arce, R. M.; Diaz, P. I.; Barros, S. P.; Galloway, P.; Bobetsis, Y.; Threadgill, D.; Offenbacher, S.	2010	JOURNAL OF REPRODUCTIVE IMMUNOLOGY	27				MAR 2010	84	2				145	153				1.8	0	0	0	0	0	0	0	0	0	0	0	0	0	0	0	0	0	0	0	0	0	0	0	0	0	0	1
Yes	cross-sectional study	Oral Inflammatory Burden and Preterm Birth	10.1902/jop.2009.080560	Heimonen, Aura; Janket, Sok-Ja; Kaaja, Risto; Ackerson, Leland K.; Muthukrishnan, Preetika; Meurman, Jukka H.	2009	JOURNAL OF PERIODONTOLOGY	27				JUN 2009	80	6				884	891				1.69	0	0	0	0	0	0	0	0	0	0	0	0	0	0	0	0	0	0	0	0	0	0	0	0	0	3	6
Yes	systematic review	The association between apical periodontitis and adverse pregnancy outcomes: a systematic review	10.1111/iej.13538	Jakovljevic, A.; Sljivancanin Jakovljevic, T.; Duncan, H. F.; Nagendrababu, V.; Jacimovic, J.; Aminoshariae, A.; Milasin, J.; Dummer, P. M. H.	2021	INTERNATIONAL ENDODONTIC JOURNAL	26				SEP 2021	54	9				1527	1537				6.5	0	0	0	0	0	0	0	0	0	0	0	0	0	0	0	0	0	0	0	0	0	0	0	0	0	0	0
Yes	case-control study	The periodontopathic bacteria in placenta, saliva and subgingival plaque of threatened preterm labor and preterm low birth weight cases: a longitudinal study in Japanese pregnant women	10.1007/s00784-020-03287-4	Ye, Changchang; Katagiri, Sayaka; Miyasaka, Naoyuki; Kobayashi, Hiroaki; Khemwong, Thatawee; Nagasawa, Toshiyuki; Izumi, Yuichi	2020	CLINICAL ORAL INVESTIGATIONS	26				DEC 2020	24	12				4261	4270				5.2	0	0	0	0	0	0	0	0	0	0	0	0	0	0	0	0	0	0	0	0	0	0	0	0	0	0	0
Yes	RCT	Periodontal treatment among mothers with mild to moderate periodontal disease and preterm birth: reanalysis of OPT trial data accounting for selective survival	10.1093/ije/dyy089	Merchant, Anwar T.; Sutherland, Melanie W.; Liu, Jihong; Pitiphat, Waranuch; Dasanayake, Ananda	2018	INTERNATIONAL JOURNAL OF EPIDEMIOLOGY	26				OCT 2018	47	5				1670	1678				3.71	0	0	0	0	0	0	0	0	0	0	0	0	0	0	0	0	0	0	0	0	0	0	0	0	0	0	0
Yes		Oral health knowledge, behavior, and care seeking among pregnant and recently-delivered women in rural Nepal: a qualitative study	10.1186/s12903-018-0564-9	Lubon, A. J.; Erchick, D. J.; Khatry, S. K.; LeClerq, S. C.; Agrawal, N. K.; Reynolds, M. A.; Katz, J.; Mullany, L. C.	2018	BMC ORAL HEALTH	26				JUN 1 2018	18							97			3.71	0	0	0	0	0	0	0	0	0	0	0	0	0	0	0	0	0	0	0	0	0	0	0	0	0	0	0
Yes		DENTAL AWARENESS AND ORAL HEALTH OF PREGNANT WOMEN IN POLAND	10.13075/ijomeh.1896.00183	Gaszynska, Ewelina; Klepacz-Szewczyk, Justyna; Trafalska, Elzbieta; Garus-Pakowska, Anna; Szatko, Franciszek	2015	INTERNATIONAL JOURNAL OF OCCUPATIONAL MEDICINE AND ENVIRONMENTAL HEALTH	26				2015	28	3				603	611				2.6	0	0	0	0	0	0	0	0	0	0	0	0	0	0	0	0	0	0	0	0	0	0	0	0	0	0	0
Yes		Dental Cleaning Before and During Pregnancy Among Maryland Mothers	10.1007/s10995-012-0954-6	Thompson, Terri-Ann; Cheng, Diana; Strobino, Donna	2013	MATERNAL AND CHILD HEALTH JOURNAL	26				JAN 2013	17	1				110	118				2.17	0	0	0	0	0	0	0	0	0	0	0	0	0	0	0	0	0	0	0	0	0	0	0	0	0	0	0
Yes	case-control study	Maternal periodontal status and preterm delivery: a hospital based case-control study	10.1111/j.1600-0765.2011.01371.x	Baskaradoss, J. K.; Geevarghese, A.; Kutty, V. R.	2011	JOURNAL OF PERIODONTAL RESEARCH	26				OCT 2011	46	5				542	549				1.86	0	0	0	0	0	0	0	0	0	0	0	0	0	0	0	0	0	0	0	0	0	0	0	0	0	0	0
Yes		Prenatal programming of the innate immune response following <i>in utero</i> exposure to inflammation: a sexually dimorphic process?	10.1586/ECI.11.51	Hodyl, Nicolette A.; Stark, Michael J.; Osei-Kumah, Annette; Clifton, Vicki L.	2011	EXPERT REVIEW OF CLINICAL IMMUNOLOGY	26				SEP 2011	7	5			SI	579	592				1.86	0	0	0	0	0	0	0	0	0	0	0	0	0	0	0	0	0	0	0	0	0	0	0	0	0	0	1
Yes	cross-sectional study	Postpartum oral health parameters in women with preterm birth	10.1080/00016350802307620	Heimonen, Aura; Rintamaeki, Hanna; Furuholm, Jussi; Janket, Sok-Ja; Kaaja, Risto; Meurman, Jukka H.	2008	ACTA ODONTOLOGICA SCANDINAVICA	26				2008	66	6				334	341				1.53	0	0	0	0	0	0	0	0	0	0	0	0	0	0	0	0	0	0	0	0	0	0	0	0	2	0	4
Yes	review	Periodontal disease and adverse pregnancy outcomes	10.1080/14767050600797749	Shub, Alexis; Swain, Jonathan R.; Newnham, John P.	2006	JOURNAL OF MATERNAL-FETAL & NEONATAL MEDICINE	26				SEP 2006	19	9				521	528				1.37	0	0	0	0	0	0	0	0	0	0	0	0	0	0	0	0	0	0	0	0	0	0	2	2	2	2	2
Yes	case-control study	Cessation of periodontal care during pregnancy: effect on infant birthweight	10.1111/j.1600-0722.2006.00266.x	Hujoel, PP; Lydon-Rochelle, M; Robertson, PB; Del Aguila, MA	2006	EUROPEAN JOURNAL OF ORAL SCIENCES	26				FEB 2006	114	1				2	7				1.37	0	0	0	0	0	0	0	0	0	0	0	0	0	0	0	0	0	0	0	0	0	1	3	2	2	0	1
Yes	review	General health risk of periodontal disease	10.1002/j.1875-595X.2001.tb00854.x	Slots, J; Kamma, JJ	2001	INTERNATIONAL DENTAL JOURNAL	26				DEC 2001	51	6				417	427	UNSP 0020-6539/01/05417-11			1.08	0	0	0	0	0	0	0	0	0	0	0	0	0	0	0	0	0	0	3	2	5	0	3	2	5	0	1
Yes	prospective cohort study	Unculturable and culturable periodontal-related bacteria are associated with periodontal inflammation during pregnancy and with preterm low birth weight delivery	10.1038/s41598-020-72807-9	Ye, Changchang; Xia, Zhongyi; Tang, Jing; Khemwong, Thatawee; Kapila, Yvonne; Kuraji, Ryutaro; Huang, Ping; Wu, Yafei; Kobayashi, Hiroaki	2020	SCIENTIFIC REPORTS	25				SEP 25 2020	10	1						15807			5	0	0	0	0	0	0	0	0	0	0	0	0	0	0	0	0	0	0	0	0	0	0	0	0	0	0	0
Yes	review	Lactoferrin: A Critical Mediator of Both Host Immune Response and Antimicrobial Activity in Response to Streptococcal Infections	10.1021/acsinfecdis.0c00050	Lu, Jacky; Francis, Jamisha; Doster, Ryan S.; Haley, Kathryn P.; Craft, Kelly M.; Moore, Rebecca E.; Chambers, Schuyler A.; Aronoff, David M.; Osteen, Kevin; Damo, Steven M.; Manning, Shannon; Townsend, Steven D.; Gaddy, Jennifer A.	2020	ACS INFECTIOUS DISEASES	25				JUL 10 2020	6	7				1615	1623				5	0	0	0	0	0	0	0	0	0	0	0	0	0	0	0	0	0	0	0	0	0	0	0	0	0	0	0
Yes	Case-Control Observational Study	Dental Caries and Developmental Defects of Enamel in the Primary Dentition of Preterm Infants: Case-Control Observational Study	10.1159/000480124	Schueler, Ina Manuela; Haberstroh, Stefanie; Dawczynski, Kristin; Lehmann, Thomas; Heinrich-Weltzien, Roswitha	2018	CARIES RESEARCH	25				2018	52	1-2				22	31				3.57	0	0	0	0	0	0	0	0	0	0	0	0	0	0	0	0	0	0	0	0	0	0	0	0	0	0	0
Yes		Stress and its predictors in pregnant women: a study in Saudi Arabia	10.2147/PRBM.S131474	Ahmed, Anwar E.; Albalawi, Alhanouf N.; Alshehri, Asmaa A.; AlBlaihed, Rand M.; Alsalamah, Majid A.	2017	PSYCHOLOGY RESEARCH AND BEHAVIOR MANAGEMENT	25				2017	10					97	102				3.13	0	0	0	0	0	0	0	0	0	0	0	0	0	0	0	0	0	0	0	0	0	0	0	0	0	0	0
Yes	cross-sectional study	Preterm birth and/or low birth weight are associated with periodontal disease and the increased placental immunohistochemical expression of inflammatory markers	10.14670/HH-11-671	Pozo, Elena; Mesa, Francisco; Ikram, Mohamed H.; Puertas, Alberto; Torrecillas-Martinez, Laura; Ortega-Oller, Inmaculada; Magan-Fernandez, Antonio; Dolores Rodriguez-Martinez, Maria; Padial-Molina, Miguel; Sanchez-Fernandez, Elena; Galindo-Moreno, Pablo; O'Valle, Francisco	2016	HISTOLOGY AND HISTOPATHOLOGY	25				FEB 2016	31	2				231	237				2.78	0	0	0	0	0	0	0	0	0	0	0	0	0	0	0	0	0	0	0	0	0	0	0	0	0	0	0
Yes	animal study	The effect of <i>Porphyromonas gingivalis</i> lipopolysaccharide on pregnancy in the rat	10.1111/odi.12177	Kunnen, A.; van Pampus, M. G.; Aarnoudse, J. G.; van der Schans, C. P.; Abbas, F.; Faas, M. M.	2014	ORAL DISEASES	25				SEP 2014	20	6				591	601				2.27	0	0	0	0	0	0	0	0	0	0	0	0	0	0	0	0	0	0	0	0	0	0	0	0	0	0	0
Yes	RCT	Intrapregnancy Non-Surgical Periodontal Treatment and Pregnancy Outcome: A Randomized Controlled Trial	10.1902/jop.2012.120572	Pirie, Martina; Linden, Gerard; Irwin, Christopher	2013	JOURNAL OF PERIODONTOLOGY	25				OCT 2013	84	10				1391	1400				2.08	0	0	0	0	0	0	0	0	0	0	0	0	0	0	0	0	0	0	0	0	0	0	0	0	0	0	0
Yes	case-control study	Detection of Fusobacterium nucleatum in chorionic tissues of high-risk pregnant women	10.1111/j.1600-051X.2012.01855.x	Tateishi, Fumi; Hasegawa-Nakamura, Kozue; Nakamura, Toshiaki; Oogai, Yuichi; Komatsuzawa, Hitoshi; Kawamata, Kazuya; Douchi, Tsutomu; Hatae, Masayuki; Noguchi, Kazuyuki	2012	JOURNAL OF CLINICAL PERIODONTOLOGY	25				MAY 2012	39	5				417	424				1.92	0	0	0	0	0	0	0	0	0	0	0	0	0	0	0	0	0	0	0	0	0	0	0	0	0	0	0
Yes	review	The effectiveness of medical interventions aimed at preventing preterm birth: A literature review	10.1016/j.wombi.2010.12.002	Wisanskoonwong, Peeranan; Fahy, Kathleen; Hastie, Carolyn	2011	WOMEN AND BIRTH	25				DEC 2011	24	4				141	147				1.79	0	0	0	0	0	0	0	0	0	0	0	0	0	0	0	0	0	0	0	0	0	0	0	0	0	0	1
Yes		Screening for periodontitis in pregnant women with salivary enzymes	10.1111/j.1447-0756.2007.00681.x	Kugahara, Tomoko; Shosenji, Yayoi; Ohashi, Kazutomo	2008	JOURNAL OF OBSTETRICS AND GYNAECOLOGY RESEARCH	25				FEB 2008	34	1				40	46				1.47	0	0	0	0	0	0	0	0	0	0	0	0	0	0	0	0	0	0	0	0	0	0	0	0	1	1	2
Yes		Systemic Manifestations of the Periodontal Disease: A Bibliometric Review	10.3390/molecules25194508	Ahmad, Paras; Arshad, Anas Imran; Della Bella, Elena; Khurshid, Zohaib; Stoddart, Martin	2020	MOLECULES	24				OCT 2020	25	19						4508			4.8	0	0	0	0	0	0	0	0	0	0	0	0	0	0	0	0	0	0	0	0	0	0	0	0	0	0	0
Yes	review	Infection-mediated preterm birth: Bacterial origins and avenues for intervention	10.1111/ajo.13078	Stinson, Lisa F.; Payne, Matthew S.	2019	AUSTRALIAN & NEW ZEALAND JOURNAL OF OBSTETRICS & GYNAECOLOGY	24				DEC 2019	59	6				781	790				4	0	0	0	0	0	0	0	0	0	0	0	0	0	0	0	0	0	0	0	0	0	0	0	0	0	0	0
Yes	review	Dental Problems in Primary Care	PMID: 30485039	Stephens, Mark B.; Wiedemer, Joseph P.; Kushner, George M.	2018	AMERICAN FAMILY PHYSICIAN	24				DEC 1 2018	98	11				654	660				3.43	0	0	0	0	0	0	0	0	0	0	0	0	0	0	0	0	0	0	0	0	0	0	0	0	0	0	0
Yes	cross-sectional study	The association between periodontal disease and adverse pregnancy outcomes in Northern Tanzania: a cross-sectional study	10.4314/ahs.v18i3.18	Gesase, Nyobasi; Miranda-Ruis, Jaume; Brunet-Llobet, Lluis; Lahor-Soler, Eduard; Mahande, Michael J.; Masenga, Gileard	2018	AFRICAN HEALTH SCIENCES	24				SEP 2018	18	3				601	611				3.43	0	0	0	0	0	0	0	0	0	0	0	0	0	0	0	0	0	0	0	0	0	0	0	0	0	0	0
Yes		Midwives' oral health recommendations for pregnant women, infants and young children: results of a nationwide survey in Germany	10.1186/s12903-016-0192-1	Wagner, Yvonne; Heinrich-Weltzien, Roswitha	2016	BMC ORAL HEALTH	24				MAR 18 2016	16							36			2.67	0	0	0	0	0	0	0	0	0	0	0	0	0	0	0	0	0	0	0	0	0	0	0	0	0	0	0
Yes	systematic review	The potential association between gingival crevicular fluid inflammatory mediators and adverse pregnancy outcomes: a systematic review	10.1007/s00784-013-0952-0	Stadelmann, Pascale; Alessandri, Regina; Eick, Sigrun; Salvi, Giovanni E.; Surbek, Daniel; Sculean, Anton	2013	CLINICAL ORAL INVESTIGATIONS	24				JUL 2013	17	6				1453	1463				2	0	0	0	0	0	0	0	0	0	0	0	0	0	0	0	0	0	0	0	0	0	0	0	0	0	0	0
Yes		Expression of IL-1β, IL-6, TNF-α, and iNOS in pregnant women with periodontal disease	10.4238/2012.September.20.3	Otenio, C. C. M.; Fonseca, I.; Martins, M. F.; Ribeiro, L. C.; Assis, N. M. S. P.; Ferreira, A. P.; Ribeiro, R. A.	2012	GENETICS AND MOLECULAR RESEARCH	24				2012	11	4				4468	4478				1.85	0	0	0	0	0	0	0	0	0	0	0	0	0	0	0	0	0	0	0	0	0	0	0	0	0	0	0
Yes		Dental care for pregnant women An assessment of North Carolina general dentists	10.14219/jada.archive.2010.0312	Da Costa, Elizabeth Prada; Lee, Jessica Y.; Rozier, R. Gary; Zeldin, Leslie	2010	JOURNAL OF THE AMERICAN DENTAL ASSOCIATION	24				AUG 2010	141	8				986	994				1.6	0	0	0	0	0	0	0	0	0	0	0	0	0	0	0	0	0	0	0	0	0	0	0	0	0	0	1
Yes		Reliability of third molar probing measures and the systemic impact of third molar periodontal pathology	10.1016/j.joms.2005.12.012	Moss, KL; Mattriello, S; Rttvo, AT; Offenbacher, S; White, RP; Beck, JD	2006	JOURNAL OF ORAL AND MAXILLOFACIAL SURGERY	24				APR 2006	64	4				652	658				1.26	0	0	0	0	0	0	0	0	0	0	0	0	0	0	0	0	0	0	0	0	0	3	4	2	4	0	1
Yes		Periodontitis and Systemic Disorder-An Overview of Relation and Novel Treatment Modalities	10.3390/pharmaceutics13081175	Jain, Pooja; Hassan, Nazia; Khatoon, Karishma; Mirza, Mohd. Aamir; Naseef, Punnoth Poonkuzhi; Kuruniyan, Mohamed Saheer; Iqbal, Zeenat	2021	PHARMACEUTICS	23				AUG 2021	13	8						1175			5.75	0	0	0	0	0	0	0	0	0	0	0	0	0	0	0	0	0	0	0	0	0	0	0	0	0	0	0
Yes	animal study	Periodontal infection with <i>Porphyromonas gingivalis</i> induces preterm birth and lower birth weight in rats	10.1111/omi.12227	Liang, S.; Ren, H.; Guo, H.; Xing, W.; Liu, C.; Ji, Y.; Jiang, H.; Zhang, P.; Du, M.	2018	MOLECULAR ORAL MICROBIOLOGY	23				AUG 2018	33	4				312	321				3.29	0	0	0	0	0	0	0	0	0	0	0	0	0	0	0	0	0	0	0	0	0	0	0	0	0	0	0
Yes	review	The Microbiome and Complement Activation: A Mechanistic Model for Preterm Birth	10.1177/1099800416687648	Dunn, Alexis B.; Dunlop, Anne L.; Hogue, Carol J.; Miller, Andrew; Corwin, Elizabeth J.	2017	BIOLOGICAL RESEARCH FOR NURSING	23				MAY 2017	19	3				295	307				2.88	0	0	0	0	0	0	0	0	0	0	0	0	0	0	0	0	0	0	0	0	0	0	0	0	0	0	0
Yes	Comparative Study	Periodontal treatment during pregnancy decreases the rate of adverse pregnancy outcome: a controlled clinical trial	10.1590/S1678-77572011000200009	Passanezi Sant'Ana, Adriana Campos; de Campos, Marinele R.; Passanezi, Selma Campos; Rubo de Rezende, Maria Lucia; Aguiar Greghi, Sebastiao Luiz; Passanezi, Euloir	2011	JOURNAL OF APPLIED ORAL SCIENCE	23				MAR-APR 2011	19	2				130	136				1.64	0	0	0	0	0	0	0	0	0	0	0	0	0	0	0	0	0	0	0	0	0	0	0	0	0	0	0
Yes		Periodontitis case definition affects the association with renal function in kidney transplant recipients	10.1111/j.1601-0825.2010.01665.x	Ioannidou, E.; Shaqman, M.; Burleson, J.; Dongari-Bagtzoglou, A.	2010	ORAL DISEASES	23				OCT 2010	16	7				636	642				1.53	0	0	0	0	0	0	0	0	0	0	0	0	0	0	0	0	0	0	0	0	0	0	0	0	0	1	2
Yes	Comparative Study	Role of Periodontal Bacteria, Viruses, and Placental <i>mir155</i> in Chronic Periodontitis and Preeclampsia-A Genetic Microbiological Study	10.3390/cimb43020060	Mahendra, Jaideep; Mahendra, Little; Mugri, Maryam H.; Sayed, Mohammed E.; Bhandi, Shilpa; Alshahrani, Rahaf Turki; Balaji, Thodur Madapusi; Varadarajan, Saranya; Tanneeru, Swetha; Rao, Abirami Nayaki P.; Srinivasan, Sruthi; Reda, Rodolfo; Testarelli, Luca; Patil, Shankargouda	2021	CURRENT ISSUES IN MOLECULAR BIOLOGY	22				SEP 2021	43	2				831	844				5.5	0	0	0	0	0	0	0	0	0	0	0	0	0	0	0	0	0	0	0	0	0	0	0	0	0	0	0
Yes	prospective cohort study	Further evidence for periodontal disease as a risk indicator for adverse pregnancy outcomes	10.1111/idj.12274	Turton, Mervyn; Africa, Charlene W. J.	2017	INTERNATIONAL DENTAL JOURNAL	22				JUN 2017	67	3				148	156				2.75	0	0	0	0	0	0	0	0	0	0	0	0	0	0	0	0	0	0	0	0	0	0	0	0	0	0	0
Yes	prevalence study	Prevalence and risk factors of periodontal disease among pre-conception Chinese women	10.1186/s12978-016-0256-3	Jiang, Hong; Su, Yi; Xiong, Xu; Harville, Emily; Wu, Hongqiao; Jiang, Zhijun; Qian, Xu	2016	REPRODUCTIVE HEALTH	22				DEC 1 2016	13							141			2.44	0	0	0	0	0	0	0	0	0	0	0	0	0	0	0	0	0	0	0	0	0	0	0	0	0	0	0
Yes	Comparative Study	Evaluation of the gingival inflammation in pregnancy and postpartum via 25-hydroxy-vitamin D3, prostaglandin E<sub>2</sub> and TNF-α levels in saliva	10.1016/j.archoralbio.2015.11.018	Gumus, Pinar; Ozturk, V. Ozgen; Bozkurt, Emir; Emingil, Gulnur	2016	ARCHIVES OF ORAL BIOLOGY	22				MAR 2016	63					1	6				2.44	0	0	0	0	0	0	0	0	0	0	0	0	0	0	0	0	0	0	0	0	0	0	0	0	0	0	0
Yes	cross-sectional study	Obstetric Knowledge, Attitude, and Behavior Concerning Periodontal Diseases and Treatment Needs in Pregnancy: Influencing Factors in France	10.1902/jop.2014.140371	Cohen, Laura; Schaeffer, Mickael; Davideau, Jean-Luc; Tenenbaum, Henri; Huck, Olivier	2015	JOURNAL OF PERIODONTOLOGY	22				MAR 2015	86	3				398	405				2.2	0	0	0	0	0	0	0	0	0	0	0	0	0	0	0	0	0	0	0	0	0	0	0	0	0	0	0
Yes	systematic review	Periodontal disease treatment and risk of preterm birth: a systematic review and meta-analysis	10.1590/S0102-311X2012001000002	da Rosa, Maria Ines; Simoes Pires, Patricia Duarte; Medeiros, Lidia Rosi; Edelweiss, Maria Isabel; Martinez-Mesa, Jeovany	2012	CADERNOS DE SAUDE PUBLICA	22				OCT 2012	28	10				1823	1833				1.69	0	0	0	0	0	0	0	0	0	0	0	0	0	0	0	0	0	0	0	0	0	0	0	0	0	0	0
Yes	Comparative Study	Immunoregulatory gene polymorphisms in Japanese women with preterm births and periodontitis	10.1016/j.jri.2012.01.005	Sugita, Noriko; Kobayashi, Tetsuo; Kikuchi, Akira; Shimada, Yasuko; Hirano, Emi; Sasahara, Jun; Tanaka, Kenichi; Yoshie, Hiromasa	2012	JOURNAL OF REPRODUCTIVE IMMUNOLOGY	22				MAR 2012	93	2				94	101				1.69	0	0	0	0	0	0	0	0	0	0	0	0	0	0	0	0	0	0	0	0	0	0	0	0	0	0	0
Yes	case-control study	Maternal periodontitis as a risk factor for prematurity	10.1111/j.1442-200X.2011.03502.x	Piscoya, Maria Dilma B. V.; Ximenes, Ricardo A. A.; Silva, Genivaldo M.; Jamelli, Silvia R.; Coutinho, Sonia B.	2012	PEDIATRICS INTERNATIONAL	22				FEB 2012	54	1				68	75				1.69	0	0	0	0	0	0	0	0	0	0	0	0	0	0	0	0	0	0	0	0	0	0	0	0	0	0	0
Yes	Comparative Study	Effect of Smoking on Langerhans and Dendritic Cells in Patients With Chronic Gingivitis	10.1902/jop.2010.100488	Souto, Giovanna Ribeiro; Segundo, Takeshi Kato; Costa, Fernando Oliveira; Ferreira Aguiar, Maria Cassia; Mesquita, Ricardo Alves	2011	JOURNAL OF PERIODONTOLOGY	22				APR 2011	82	4				619	625				1.57	0	0	0	0	0	0	0	0	0	0	0	0	0	0	0	0	0	0	0	0	0	0	0	0	0	0	0
Yes	animal study	Effects of induced periapical abscesses on rat pregnancy outcomes	10.1016/j.archoralbio.2008.09.016	Bain, J. L.; Lester, S. R.; Henry, W. D.; Naftel, J. P.; Johnson, R. B.	2009	ARCHIVES OF ORAL BIOLOGY	22				FEB 2009	54	2				162	171				1.38	0	0	0	0	0	0	0	0	0	0	0	0	0	0	0	0	0	0	0	0	0	0	0	0	1	2	2
Yes	cross-sectional study	Periodontitis as a risk factor for preterm low birth weight	10.3349/ymj.2008.49.2.200	Marakoglu, Ismail; Gursoy, Ulvi Kahraman; Marakoglu, Kamile; Cakmak, Hulya; Ataoglu, Tamer	2008	YONSEI MEDICAL JOURNAL	22				APR 30 2008	49	2				200	203				1.29	0	0	0	0	0	0	0	0	0	0	0	0	0	0	0	0	0	0	0	0	0	0	0	0	2	1	2
Yes		Associations of periodontal status with general health conditions and serum antibody titers for <i>Porphyromonas gingivalis</i> and <i>Actinobacillus actinomycetemcomitans</i>	10.1902/jop.2003.74.10.1491	Furuichi, Y; Shimotsu, A; Ito, H; Namariyama, Y; Yotsumoto, Y; Hino, Y; Mishige, Y; Inoue, M; Izumi, Y	2003	JOURNAL OF PERIODONTOLOGY	22				OCT 2003	74	10				1491	1497		Joint Meeting of the American-Academy-of-Periodontology/Japanese-Society-of-Periodontology	2000	1	0	0	0	0	0	0	0	0	0	0	0	0	0	0	0	0	0	0	0	0	1	2	3	3	1	4	3
Yes	review	Maternal Infection and Preterm Birth: From Molecular Basis to Clinical Implications	10.3390/children10050907	Daskalakis, George; Psarris, Alexandros; Koutras, Antonios; Fasoulakis, Zacharias; Prokopakis, Ioannis; Varthaliti, Antonia; Karasmani, Christina; Ntounis, Thomas; Domali, Ekaterini; Theodora, Marianna; Antsaklis, Panos; Pappa, Kalliopi I.; Papapanagiotou, Angeliki	2023	CHILDREN-BASEL	21				MAY 22 2023	10	5						907			10.5	0	0	0	0	0	0	0	0	0	0	0	0	0	0	0	0	0	0	0	0	0	0	0	0	0	0	0
Yes	systematic review	Prevalence of periodontal disease in pregnancy: A systematic review and meta-analysis	10.1016/j.jdent.2022.104253	Chen, Piaopiao; Hong, Feiruo; Yu, Xuefen	2022	JOURNAL OF DENTISTRY	21				OCT 2022	125							104253			7	0	0	0	0	0	0	0	0	0	0	0	0	0	0	0	0	0	0	0	0	0	0	0	0	0	0	0
Yes		<i>Fusobacterium</i> Genomics Using MinION and Illumina Sequencing Enables Genome Completion and Correction	10.1128/mSphere.00269-18	Todd, S. Michelle; Settlage, Robert E.; Lahmers, Kevin K.; Slade, Daniel J.	2018	MSPHERE	21				JUL-AUG 2018	3	4						e00269-18			3	0	0	0	0	0	0	0	0	0	0	0	0	0	0	0	0	0	0	0	0	0	0	0	0	0	0	0
Yes	case-control study	Periodontal disease and oral health-related behavior as factors associated with preterm birth: a case-control study in south-eastern Brazil	10.1111/jre.12124	Macedo, J. F.; Ribeiro, R. A.; Machado, F. C.; Assis, N. M. S. P.; Alves, R. T.; Oliveira, A. S.; Ribeiro, L. C.	2014	JOURNAL OF PERIODONTAL RESEARCH	21				AUG 2014	49	4				458	464				1.91	0	0	0	0	0	0	0	0	0	0	0	0	0	0	0	0	0	0	0	0	0	0	0	0	0	0	0
Yes	case-control study	Relationship between maternal periodontal disease and low birth weight babies	PMID: 24639799	Haerian-Ardakani, Ahmad; Eslami, Zia; Rashidi-Meibodi, Fahimeh; Haerian, Alireza; Dallalnejad, Pantea; Shekari, Marjan; Taghavi, Amir Moein; Akbari, Solmaz	2013	IRANIAN JOURNAL OF REPRODUCTIVE MEDICINE	21				AUG 2013	11	8				625	630				1.75	0	0	0	0	0	0	0	0	0	0	0	0	0	0	0	0	0	0	0	0	0	0	0	0	0	0	0
Yes	prospective cohort study	Association between maternal periodontal disease and preterm delivery and low birth weight	10.1016/j.tjog.2013.01.011	Wang, Yen-Li; Liou, Jui-Der; Pan, Whei-Lin	2013	TAIWANESE JOURNAL OF OBSTETRICS & GYNECOLOGY	21				MAR 2013	52	1				71	76				1.75	0	0	0	0	0	0	0	0	0	0	0	0	0	0	0	0	0	0	0	0	0	0	0	0	0	0	0
Yes		Prediction of Preterm and Low Birth Weight Delivery by Maternal Periodontal Parameters: Receiver Operating Characteristic (ROC) Curve Analysis	10.1007/s10995-012-0974-2	Al Habashneh, Rola; Khader, Yousef S.; Al Jabali, Olfat; Alchalabi, Haifa'a	2013	MATERNAL AND CHILD HEALTH JOURNAL	21				FEB 2013	17	2				299	306				1.75	0	0	0	0	0	0	0	0	0	0	0	0	0	0	0	0	0	0	0	0	0	0	0	0	0	0	0
Yes	prospective cohort study	Serum Placental Growth Factor, Vascular Endothelial Growth Factor, Soluble Vascular Endothelial Growth Factor Receptor-1 and -2 Levels in Periodontal Disease, and Adverse Pregnancy Outcomes	10.1902/jop.2011.100740	Sert, Tuba; Kirzioglu, F. Yesim; Fentoglu, Ozlem; Aylak, Firdevs; Mungan, Tamer	2011	JOURNAL OF PERIODONTOLOGY	21				DEC 2011	82	12				1735	1748				1.5	0	0	0	0	0	0	0	0	0	0	0	0	0	0	0	0	0	0	0	0	0	0	0	0	0	0	0
Yes	Retrospective cohort study	An Examination of Periodontal Treatment, Dental Care, and Pregnancy Outcomes in an Insured Population in the United States	10.2105/AJPH.2009.185884	Albert, David A.; Begg, Melissa D.; Andrews, Howard F.; Williams, Sharifa Z.; Ward, Angela; Conicella, Mary Lee; Rauh, Virginia; Thomson, Janet L.; Papapanou, Panos N.	2011	AMERICAN JOURNAL OF PUBLIC HEALTH	21				JAN 2011	101	1				151	156				1.5	0	0	0	0	0	0	0	0	0	0	0	0	0	0	0	0	0	0	0	0	0	0	0	0	0	0	1
Yes		Serum levels of oncostatin M (a gp 130 cytokine): an inflammatory biomarker in periodontal disease	10.3109/13547500903573209	Pradeep, A. R.; Manojkumar, Thorat S.; Garima, Garg; Raju, Arjun	2010	BIOMARKERS	21				MAY 2010	15	3				277	282				1.4	0	0	0	0	0	0	0	0	0	0	0	0	0	0	0	0	0	0	0	0	0	0	0	0	0	1	4
Yes		Comparative gender differences in local and systemic concentrations of pro-inflammatory cytokines in rats with experimental periodontitis	10.1111/j.1600-0765.2008.01110.x	Bain, J. L.; Lester, S. R.; Henry, W. D.; Bishop, C. M.; Turnage, A. A.; Naftel, J. P.; Johnson, R. B.	2009	JOURNAL OF PERIODONTAL RESEARCH	21				FEB 2009	44	1				133	140				1.31	0	0	0	0	0	0	0	0	0	0	0	0	0	0	0	0	0	0	0	0	0	0	0	0	1	2	3
Yes		The relationship of periodontal disease to diseases and disorders at distant sites Communication to health care professionals and patients	10.14219/jada.archive.2008.0051	Lamster, Ira B.; DePaola, Dominick P.; Oppermann, Rui V.; Papapanou, Panos N.; Wilder, Rebecca S.	2008	JOURNAL OF THE AMERICAN DENTAL ASSOCIATION	21				OCT 2008	139	10				1389	1397				1.24	0	0	0	0	0	0	0	0	0	0	0	0	0	0	0	0	0	0	0	0	0	0	0	1	1	2	3
Yes	Prospective Cohort Study	Periodontitis and plasma C-reactive protein during pregnancy	10.1902/jop.2006.050193	Pitiphat, Waranuch; Joshipura, Kaumudi J.; Rich-Edwards, Janet W.; Williams, Paige L.; Douglass, Chester W.; Gillman, Matthew W.	2006	JOURNAL OF PERIODONTOLOGY	21				MAY 2006	77	5				821	825				1.11	0	0	0	0	0	0	0	0	0	0	0	0	0	0	0	0	0	0	0	0	0	0	0	3	1	1	3
Yes		The National Institute of Dental and Craniofacial Research - Research for the practicing dentist	10.14219/jada.archive.2005.0256	Pihlstrom, BL; Tabak, L	2005	JOURNAL OF THE AMERICAN DENTAL ASSOCIATION	21				JUN 2005	136	6				728	737				1.05	0	0	0	0	0	0	0	0	0	0	0	0	0	0	0	0	0	0	0	0	1	1	0	1	1	3	1
Yes	review	Periodontal disease - The emergence of a risk for systemic conditions: Pre-term low birth weight	PMID: 15726229	Yeo, BK; Lim, LP; Paquette, DW; Williams, RC	2005	ANNALS ACADEMY OF MEDICINE SINGAPORE	21				JAN 2005	34	1				111	116				1.05	0	0	0	0	0	0	0	0	0	0	0	0	0	0	0	0	0	0	0	0	1	1	0	0	1	0	3
Yes	review	Nutrition and oral health in Africa	10.1111/j.1875-595x.2004.tb00010.x	Enwonwu, CO; Phillips, RS; Ibrahim, CD; Danfillo, IS	2004	INTERNATIONAL DENTAL JOURNAL	21				DEC 2004	54	6		1		344	351		International Conference on Oral Health in the Eastern Mediterranean and the African Regions	DEC 02-04, 2003	1	0	0	0	0	0	0	0	0	0	0	0	0	0	0	0	0	0	0	0	0	0	1	0	2	1	1	1
Yes	review	Periodontal disease and systemic health: An update for medical practitioners	10.47102/annals-acadmedsg.2021503	Kalhan, Ashish Chetan; Wong, Mun Loke; Allen, Finbarr; Gao, Xiaoli	2022	ANNALS ACADEMY OF MEDICINE SINGAPORE	20				SEP 2022	51	9				567	574				6.67	0	0	0	0	0	0	0	0	0	0	0	0	0	0	0	0	0	0	0	0	0	0	0	0	0	0	0
Yes	review	Periodontal Pathogens and Preterm Birth: Current Knowledge and Further Interventions	10.3390/pathogens10060730	Terzic, Milan; Aimagambetova, Gulzhanat; Terzic, Sanja; Radunovic, Milena; Bapayeva, Gauri; Lagana, Antonio Simone	2021	PATHOGENS	20				JUN 2021	10	6						730			5	0	0	0	0	0	0	0	0	0	0	0	0	0	0	0	0	0	0	0	0	0	0	0	0	0	0	0
Yes		<i>Porphyromonas gingivalis</i> Placental Atopobiosis and Inflammatory Responses in Women With Adverse Pregnancy Outcomes	10.3389/fmicb.2020.591626	Gomez, Luz Amparo; De Avila, Juliette; Castillo, Diana Marcela; Montenegro, Daniel Antonio; Trujillo, Tammy Gorety; Suarez, Lina J.; Lafaurie, Gloria Ines	2020	FRONTIERS IN MICROBIOLOGY	20				DEC 2 2020	11							591626			4	0	0	0	0	0	0	0	0	0	0	0	0	0	0	0	0	0	0	0	0	0	0	0	0	0	0	0
Yes	prospective cohort study	Systemic and periodontal conditions of overweight/obese patients during pregnancy and after delivery: a prospective cohort	10.1007/s00784-019-02932-x	Foratori-Junior, Gerson Aparecido; da Silva, Bruna Machado; da Silva Pinto, Ana Carolina; Honorio, Heitor Marque; Groppo, Francisco Carlos; de Carvalho Sales-Peres, Silvia Helena	2020	CLINICAL ORAL INVESTIGATIONS	20				JAN 2020	24	1				157	165				4	0	0	0	0	0	0	0	0	0	0	0	0	0	0	0	0	0	0	0	0	0	0	0	0	0	0	0
Yes		Metabolic syndrome and periodontal disease: An overview for physicians	10.4103/jfmpc.jfmpc_866_19	Srivastava, Mahesh C.; Srivastava, Ruchi; Verma, Pushpendra Kumar; Gautam, Anju	2019	JOURNAL OF FAMILY MEDICINE AND PRIMARY CARE	20				NOV 2019	8	11				3492	3495				3.33	0	0	0	0	0	0	0	0	0	0	0	0	0	0	0	0	0	0	0	0	0	0	0	0	0	0	0
Yes	cross-sectional study	Oral hygiene, prevalence of gingivitis, and associated risk factors among pregnant women in Sarlahi District, Nepal	10.1186/s12903-018-0681-5	Erchick, D. J.; Rai, B.; Agrawal, N. K.; Khatry, S. K.; Katz, J.; LeClerq, S. C.; Reynolds, M. A.; Mullany, L. C.	2019	BMC ORAL HEALTH	20				JAN 5 2019	19							2			3.33	0	0	0	0	0	0	0	0	0	0	0	0	0	0	0	0	0	0	0	0	0	0	0	0	0	0	0
Yes	systematic review	GAPS IN KNOWLEDGE ABOUT THE ASSOCIATION BETWEEN MATERNAL PERIODONTITIS AND ADVERSE OBSTETRIC OUTCOMES: AN UMBRELLA REVIEW	10.1016/j.jebdp.2017.07.006	Vivares-Builes, Annie M.; Johana Rangel-Rincon, Leidy; Enrique Botero, Javier; Agudelo-Suarez, Andres A.	2018	JOURNAL OF EVIDENCE-BASED DENTAL PRACTICE	20				MAR 2018	18	1				1	27				2.86	0	0	0	0	0	0	0	0	0	0	0	0	0	0	0	0	0	0	0	0	0	0	0	0	0	0	0
Yes	animal study	Effect of <i>Porphyromonas gingivalis</i> infection in the placenta and umbilical cord in pregnant mice with low birth weight	10.1080/00016357.2018.1426876	Udagawa, Sayuri; Katagiri, Sayaka; Maekawa, Shogo; Takeuchi, Yasuo; Komazaki, Rina; Ohtsu, Anri; Sasaki, Naoki; Shiba, Takahiko; Watanabe, Kazuki; Ishihara, Kazuyuki; Sato, Noriko; Miyasaka, Naoyuki; Izumi, Yuichi	2018	ACTA ODONTOLOGICA SCANDINAVICA	20				2018	76	6				433	441				2.86	0	0	0	0	0	0	0	0	0	0	0	0	0	0	0	0	0	0	0	0	0	0	0	0	0	0	0
Yes		<i>Streptococcus mutans</i> antigen I/II and autoimmunity in cardiovascular diseases	10.1016/j.autrev.2017.03.009	Lucchese, Alberta	2017	AUTOIMMUNITY REVIEWS	20				MAY 2017	16	5				456	460				2.5	0	0	0	0	0	0	0	0	0	0	0	0	0	0	0	0	0	0	0	0	0	0	0	0	0	0	0
Yes		Oral Infections and Pregnancy: Knowledge of Gynecologists/Obstetricians, Midwives and Dentists	10.3290/j.ohpd.a34376	Boutigny, Herve; de Moegen, Marie-Laure; Egea, Luc; Badran, Zahi; Boschin, Francois; Delcourt-Debruyne, Elisabeth; Soueidan, Assem	2016	ORAL HEALTH & PREVENTIVE DENTISTRY	20				2016	14	1				41	47				2.22	0	0	0	0	0	0	0	0	0	0	0	0	0	0	0	0	0	0	0	0	0	0	0	0	0	0	0
Yes		Depression and Rural Environment Are Associated With Poor Oral Health Among Pregnant Women in Northern Appalachia	10.1177/0145445515615353	McNeil, Daniel W.; Hayes, Sarah E.; Randall, Cameron L.; Polk, Deborah E.; Neiswanger, Kathy; Shaffer, John R.; Weyant, Robert J.; Foxman, Betsy; Kao, Elizabeth; Crout, Richard J.; Chapman, Stella; Brown, Linda J.; Maurer, Jennifer L.; Marazita, Mary L.	2016	BEHAVIOR MODIFICATION	20				JAN-MAR 2016	40	1-2			SI	325	340				2.22	0	0	0	0	0	0	0	0	0	0	0	0	0	0	0	0	0	0	0	0	0	0	0	0	0	0	0
Yes		Oral-Systemic Health During Pregnancy: Exploring Prenatal and Oral Health Providers' Information, Motivation and Behavioral Skills	10.1007/s10995-014-1632-7	Vamos, Cheryl A.; Walsh, Margaret L.; Thompson, Erika; Daley, Ellen M.; Detman, Linda; DeBate, Rita	2015	MATERNAL AND CHILD HEALTH JOURNAL	20				JUN 2015	19	6				1263	1275				2	0	0	0	0	0	0	0	0	0	0	0	0	0	0	0	0	0	0	0	0	0	0	0	0	0	0	0
Yes	animal study	Abnormal Pregnancy Outcomes in Mice Using an Induced Periodontitis Model and the Haematogenous Migration of <i>Fusobacterium nucleatum</i> Sub-Species to the Murine Placenta	10.1371/journal.pone.0120050	Stockham, Sara; Stamford, Justine E.; Roberts, Claire T.; Fitzsimmons, Tracy R.; Marchant, Ceilidh; Bartold, P. Mark; Zilm, Peter S.	2015	PLOS ONE	20				MAR 25 2015	10	3						e0120050			2	0	0	0	0	0	0	0	0	0	0	0	0	0	0	0	0	0	0	0	0	0	0	0	0	0	0	0
Yes	animal study	Toll-like receptor 4 mediates intrauterine growth restriction after systemic Campylobacter rectus infection in mice	10.1111/j.2041-1014.2012.00651.x	Arce, R. M.; Caron, K. M.; Barros, S. P.; Offenbacher, S.	2012	MOLECULAR ORAL MICROBIOLOGY	20				OCT 2012	27	5				373	381				1.54	0	0	0	0	0	0	0	0	0	0	0	0	0	0	0	0	0	0	0	0	0	0	0	0	0	0	0
Yes		Relationship between cytokine levels in serum and gingival crevicular fluid (GCF) in pregnant women	10.1016/j.cyto.2011.12.015	Fiorini, Tiago; Vianna, Priscila; Weidlich, Patricia; Musskopf, Marta Liliana; Cunha Moreira, Carlos Heitor; Bogo Chies, Jose Artur; Roesing, Cassiano Kuchenbecker; Oppermann, Rui Vicente; Susin, Cristiano	2012	CYTOKINE	20				APR 2012	58	1				34	39				1.54	0	0	0	0	0	0	0	0	0	0	0	0	0	0	0	0	0	0	0	0	0	0	0	0	0	0	0
Yes		Obstetricians' knowledge of periodontal disease as a potential risk factor for preterm delivery and low birth weight	10.1590/S1806-83242011000300010	da Rocha, Jose Mariano; Chaves, Vanessa Rodrigues; Urbanetz, Almir Antonio; Baldissera, Renata dos Santos; Rosing, Cassiano Kuchenbecker	2011	BRAZILIAN ORAL RESEARCH	20				MAY-JUN 2011	25	3				248	254				1.43	0	0	0	0	0	0	0	0	0	0	0	0	0	0	0	0	0	0	0	0	0	0	0	0	0	0	0
Yes	review	Periodontal disease in pregnancy and adverse pregnancy outcomes: Progress in related mechanisms and management strategies	10.3389/fmed.2022.963956	Mi, Nannan; Lin, Xiaoping; Ying, Jin	2022	FRONTIERS IN MEDICINE	19				OCT 25 2022	9							963956			6.33	0	0	0	0	0	0	0	0	0	0	0	0	0	0	0	0	0	0	0	0	0	0	0	0	0	0	0
Yes		Oral health and <i>Candida</i> carriage in socioeconomically disadvantaged US pregnant women	10.1186/s12884-019-2618-7	Xiao, Jin; Fogarty, Colleen; Wu, Tong Tong; Alkhers, Naemah; Zeng, Yan; Thomas, Marie; Youssef, Moustafa; Wang, Lin; Cowen, Lauren; Abdelsalam, Hossam; Nikitkova, Anna	2019	BMC PREGNANCY AND CHILDBIRTH	19				DEC 5 2019	19	1						480			3.17	0	0	0	0	0	0	0	0	0	0	0	0	0	0	0	0	0	0	0	0	0	0	0	0	0	0	0
Yes	Case-control Study	Apical Periodontitis, a Predictor Variable for Preeclampsia: A Case-control Study	10.1016/j.joen.2017.05.021	Khalighinejad, Navid; Aminoshariae, Anita; Kulild, James C.; Mickel, Andre	2017	JOURNAL OF ENDODONTICS	19				OCT 2017	43	10				1611	1614				2.38	0	0	0	0	0	0	0	0	0	0	0	0	0	0	0	0	0	0	0	0	0	0	0	0	0	0	0
Yes	prospective cohort study	Association between maternal periodontitis and preterm and/or low birth weight infants in normal pregnancies	10.3109/14767058.2014.987751	Matilde Usin, Maria; Menso, Julieta; Ines Rodriguez, Veronica; Gonzalez, Analia; Tabares, Sandra; Parodi, Ricardo; Sembaj, Adela	2016	JOURNAL OF MATERNAL-FETAL & NEONATAL MEDICINE	19				JAN 2 2016	29	1				115	119				2.11	0	0	0	0	0	0	0	0	0	0	0	0	0	0	0	0	0	0	0	0	0	0	0	0	0	0	0
Yes	Case-control Study	Increased periodontal inflammation in women with preterm premature rupture of membranes	10.1007/s00784-014-1371-6	Stadelmann, Pascale F. M.; Eick, Sigrun; Salvi, Giovanni E.; Surbek, Daniel; Mohr, Stefan; Buergin, Walter; Ramseier, Christoph A.; Sculean, Anton	2015	CLINICAL ORAL INVESTIGATIONS	19				JUL 2015	19	6				1537	1546				1.9	0	0	0	0	0	0	0	0	0	0	0	0	0	0	0	0	0	0	0	0	0	0	0	0	0	0	0
Yes	prospective cohort study	Maternal Periodontitis as a Possible Risk Factor for Preterm Birth and Low firth Weight - A Prospective Study	10.3290/j.ohpd.a34053	Basha, Sakeenabi; Swamy, Hiremath Shivaling; Mohamed, Roshan Noor	2015	ORAL HEALTH & PREVENTIVE DENTISTRY	19				2015	13	6				537	544				1.9	0	0	0	0	0	0	0	0	0	0	0	0	0	0	0	0	0	0	0	0	0	0	0	0	0	0	0
Yes		The anti-phospholipid antibody-dependent and independent effects of periodontopathic bacteria on threatened preterm labor and preterm birth	10.1007/s00404-013-2741-z	Ye, Changchang; Katagiri, Sayaka; Miyasaka, Naoyuki; Bharti, Pariksha; Kobayashi, Hiroaki; Takeuchi, Yasuo; Momohara, Yoshihito; Sekiguchi, Masaki; Takamine, Satoko; Nagasawa, Toshiyuki; Izumi, Yuichi	2013	ARCHIVES OF GYNECOLOGY AND OBSTETRICS	19				JUL 2013	288	1				65	72				1.58	0	0	0	0	0	0	0	0	0	0	0	0	0	0	0	0	0	0	0	0	0	0	0	0	0	0	0
Yes		Levels of periodontal pathogens in neonatal gastric aspirates and possible maternal sites of origin	10.1111/j.2041-1014.2011.00616.x	Gonzales-Marin, C.; Spratt, D. A.; Millar, M. R.; Simmonds, M.; Kempley, S. T.; Allaker, R. P.	2011	MOLECULAR ORAL MICROBIOLOGY	19				OCT 2011	26	5				277	290				1.36	0	0	0	0	0	0	0	0	0	0	0	0	0	0	0	0	0	0	0	0	0	0	0	0	0	0	0
Yes		Oral Health and Oral Health Care Practices Among Low-Income Pregnant Women	10.1111/j.1542-2011.2011.00041.x	Hunter, Lauren P.; Yount, Susan M.	2011	JOURNAL OF MIDWIFERY & WOMENS HEALTH	19				MAR-APR 2011	56	2				103	109				1.36	0	0	0	0	0	0	0	0	0	0	0	0	0	0	0	0	0	0	0	0	0	0	0	0	0	0	0
Yes		Why Must Physicians Know About Oral Diseases?	10.1080/10401331003656744	Hernan Ramirez, Jorge; Arce, Roger; Contreras, Adolfo	2010	TEACHING AND LEARNING IN MEDICINE	19				2010	22	2				148	155	PII 920534411			1.27	0	0	0	0	0	0	0	0	0	0	0	0	0	0	0	0	0	0	0	0	0	0	0	0	0	0	2
Yes		Periodontal-Systemic Disease Education in US and Canadian Dental Schools	PMID:19126766	Wilder, Rebecca S.; Iacopino, Anthony M.; Feldman, Cecile A.; Guthmiller, Janet; Linfante, Jeffrey; Lavigne, Salme; Paquette, David	2009	JOURNAL OF DENTAL EDUCATION	19				JAN 2009	73	1				38	52				1.19	0	0	0	0	0	0	0	0	0	0	0	0	0	0	0	0	0	0	0	0	0	0	0	0	1	1	3
Yes		Evaluation of osseous regeneration in alveolar distraction osteogenesis with histological and radiological aspects	10.1016/j.joms.2006.05.057	Tuerker, Neslihan; Basa, Selcuk; Vural, Guercan	2007	JOURNAL OF ORAL AND MAXILLOFACIAL SURGERY	19				APR 2007	65	4				608	614				1.06	0	0	0	0	0	0	0	0	0	0	0	0	0	0	0	0	0	0	0	0	0	0	0	2	2	2	3
Yes		<i>Prevotella bivia</i> can invade human cervix epithelial (HeLa) cells	10.1111/j.1600-0463.2007.apm_512.x	Stroembeck, Louise; Sandors, Jens; Holst, Elisabeth; Madianos, Phoebus; Nannmark, Ulf; Papapanou, Panos; Mattsby-Baltzer, Inger	2007	APMIS	19				MAR 2007	115	3				241	251				1.06	0	0	0	0	0	0	0	0	0	0	0	0	0	0	0	0	0	0	0	0	0	0	0	3	1	2	2
Yes	review	Role of ultrasound in screening patients at risk for preterm delivery	10.1016/S0889-8545(03)00120-7	Doyle, NM; Monga, M	2004	OBSTETRICS AND GYNECOLOGY CLINICS OF NORTH AMERICA	19				MAR 2004	31	1				125	+				0.9	0	0	0	0	0	0	0	0	0	0	0	0	0	0	0	0	0	0	0	0	0	1	0	2	1	1	3
Yes		Determinants of Spontaneous Preterm Labor and Birth Including Gastroesophageal Reflux Disease and Periodontitis	10.3346/jkms.2020.35.e105	Lee, Kwang-Sig; Song, In-Seok; Kim, Eun-Seon; Ahn, Ki Hoon	2020	JOURNAL OF KOREAN MEDICAL SCIENCE	18				APR 13 2020	35	14						e105			3.6	0	0	0	0	0	0	0	0	0	0	0	0	0	0	0	0	0	0	0	0	0	0	0	0	0	0	0
Yes		Association between dental caries and adverse pregnancy outcomes	10.1038/s41598-020-62306-2	Cho, Geum Joon; Kim, So-youn; Lee, Hoi Chang; Kim, Ho Yeon; Lee, Kyu-Min; Han, Sung Won; Oh, Min-Jeong	2020	SCIENTIFIC REPORTS	18				MAR 24 2020	10	1						5309			3.6	0	0	0	0	0	0	0	0	0	0	0	0	0	0	0	0	0	0	0	0	0	0	0	0	0	0	0
Yes	systematic review	Dental caries and preterm birth: a systematic review and meta-analysis	10.1136/bmjopen-2017-018556	Wagle, Madhu; D'Antonio, Francesco; Reierth, Eirik; Basnet, Purusotam; Trovik, Tordis A.; Orsini, Giovanna; Manzoli, Lamberto; Acharya, Ganesh	2018	BMJ OPEN	18				MAR 2018	8	3						e018556			2.57	0	0	0	0	0	0	0	0	0	0	0	0	0	0	0	0	0	0	0	0	0	0	0	0	0	0	0
Yes		<i>Porphyromonas gingivalis</i> induces IL-8 and IFN-gamma secretion and apoptosis in human extravillous trophoblast derived HTR8/SVneo cells via activation of ERK1/2 and p38 signaling pathways	10.1016/j.placenta.2016.06.010	Ren, Hongyu; Li, Yuhong; Jiang, Han; Du, Minquan	2016	PLACENTA	18				SEP 2016	45					8	15				2	0	0	0	0	0	0	0	0	0	0	0	0	0	0	0	0	0	0	0	0	0	0	0	0	0	0	0
Yes	cross-sectional study	Association between periodontitis, periodontopathogens and preterm birth: is it real?	10.1007/s00404-015-3945-1	Elizabeth Martinez-Martinez, Rita; Francisca Moreno-Castillo, Diana; Pablo Loyola-Rodriguez, Juan; Gabriela Sanchez-Medrano, Ana; Hector San Miguel-Hernandez, Jesus; Honorio Olvera-Delgado, Jose; Abraham Dominguez-Perez, Ruben	2016	ARCHIVES OF GYNECOLOGY AND OBSTETRICS	18				JUL 2016	294	1				47	54				2	0	0	0	0	0	0	0	0	0	0	0	0	0	0	0	0	0	0	0	0	0	0	0	0	0	0	0
Yes	case-control study	Are Periodontal Bacterial Profiles and Placental Inflammatory Infiltrate in Pregnancy Related to Birth Outcomes?	10.1902/jop.2012.120462	Mesa, Francisco; Pozo, Elena; Blanc, Vanessa; Puertas, Alberto; Bravo, Manuel; O'Valle, Francisco	2013	JOURNAL OF PERIODONTOLOGY	18				SEP 2013	84	9				1327	1336				1.5	0	0	0	0	0	0	0	0	0	0	0	0	0	0	0	0	0	0	0	0	0	0	0	0	0	0	0
Yes	prospective cohort study	Association between periodontal disease and adverse pregnancy outcomes in a cohort of pregnant women in Jordan	PMID: 24283174	Alchalabi, H. A.; Al Habashneh, R.; Al Jabali, O.; Khader, Y. S.	2013	CLINICAL AND EXPERIMENTAL OBSTETRICS & GYNECOLOGY	18				2013	40	3				399	402				1.5	0	0	0	0	0	0	0	0	0	0	0	0	0	0	0	0	0	0	0	0	0	0	0	0	0	0	0
Yes	cross-sectional study	KAP Assessment of Oral Health and Adverse Pregnancy Outcomes Among Pregnant Women in Hyderabad, India	10.3290/j.ohpd.a30481	Avula, Haritha; Mishra, Ashank; Arora, Nupur; Avula, Jayakumar	2013	ORAL HEALTH & PREVENTIVE DENTISTRY	18				2013	11	3				261	270				1.5	0	0	0	0	0	0	0	0	0	0	0	0	0	0	0	0	0	0	0	0	0	0	0	0	0	0	0
Yes	review	Periodontal disease and bacterial vaginosis as genetic and environmental markers for the risk of spontaneous preterm labor and preterm birth	10.3109/14767058.2010.545930	Sanu, Olaleye; Lamont, Ronald F.	2011	JOURNAL OF MATERNAL-FETAL & NEONATAL MEDICINE	18				DEC 2011	24	12				1476	1485				1.29	0	0	0	0	0	0	0	0	0	0	0	0	0	0	0	0	0	0	0	0	0	0	0	0	0	0	0
Yes	animal study	Systemic inflammatory responses in progressing periodontitis during pregnancy in a baboon model	10.1111/j.1365-2249.2010.04202.x	Ebersole, J. L.; Steffen, M. J.; Holt, S. C.; Kesavalu, L.; Chu, L.; Cappelli, D.	2010	CLINICAL AND EXPERIMENTAL IMMUNOLOGY	18				DEC 2010	162	3				550	559				1.2	0	0	0	0	0	0	0	0	0	0	0	0	0	0	0	0	0	0	0	0	0	0	0	0	0	0	0
Yes		<i>Capnocytophaga</i> species and preterm birth: case series and review of the literature	10.1111/j.1469-0691.2009.03151.x	Lopez, E.; Raymond, J.; Patkai, J.; El Ayoubi, M.; Schmitz, T.; Moriette, G.; Jarreau, P. -H.	2010	CLINICAL MICROBIOLOGY AND INFECTION	18				OCT 2010	16	10				1539	1543				1.2	0	0	0	0	0	0	0	0	0	0	0	0	0	0	0	0	0	0	0	0	0	0	0	0	0	0	1
Yes		Obstetrician-gynecologists' screening and management of preterm birth	10.1097/AOG.0b013e31817c50fc	Morgan, Maria A.; Goldenberg, Robert L.; Schulkin, Jay	2008	OBSTETRICS AND GYNECOLOGY	18				JUL 2008	112	1				35	41				1.06	0	0	0	0	0	0	0	0	0	0	0	0	0	0	0	0	0	0	0	0	0	0	0	0	2	2	3
Yes		The oral and systemic impact of third molar periodontal pathology	10.1016/j.joms.2006.10.013	Moss, Kevin L.; Serlo, Adam D.; Offenbacher, Steven; Beck, James D.; Mauriello, Sally M.; White, Raymond P., Jr.	2007	JOURNAL OF ORAL AND MAXILLOFACIAL SURGERY	18				SEP 2007	65	9				1739	1745				1	0	0	0	0	0	0	0	0	0	0	0	0	0	0	0	0	0	0	0	0	0	0	2	2	4	2	1
Yes	case-control study	Distribution of anaerobic bacteria among pregnant periodontitis patients who experience preterm delivery	10.1016/j.anaerobe.2005.08.001	Urbán, E; Radnai, M; Novák, T; Gorzó, I; Pál, A; Nagy, E	2006	ANAEROBE	18				FEB 2006	12	1				52	57				0.95	0	0	0	0	0	0	0	0	0	0	0	0	0	0	0	0	0	0	0	0	0	1	2	2	3	2	2
Yes		Artificial intelligence in obstetrics	10.5468/ogs.21234	Ahn, Ki Hoon; Lee, Kwang-Sig	2022	OBSTETRICS & GYNECOLOGY SCIENCE	17				MAR 2022	65	2				113	124				5.67	0	0	0	0	0	0	0	0	0	0	0	0	0	0	0	0	0	0	0	0	0	0	0	0	0	0	0
Yes		Preterm birth and its associated factors among reproductive aged women in sub-Saharan Africa: evidence from the recent demographic and health surveys of sub-Sharan African countries	10.1186/s12884-021-04233-2	Alamneh, Tesfa Sewunet; Teshale, Achamyeleh Birhanu; Worku, Misganaw Gebrie; Tessema, Zemenu Tadesse; Yeshaw, Yigizie; Tesema, Getayeneh Antehunegn; Liyew, Alemneh Mekuriaw; Alem, Adugnaw Zeleke	2021	BMC PREGNANCY AND CHILDBIRTH	17				NOV 15 2021	21	1						770			4.25	0	0	0	0	0	0	0	0	0	0	0	0	0	0	0	0	0	0	0	0	0	0	0	0	0	0	0
Yes	review	Inflammatory factors, genetic variants, and predisposition for preterm birth	10.1111/cge.14001	Couceiro, Joana; Matos, Irina; Mendes, Jose Joao; Baptista, Pedro V.; Fernandes, Alexandra R.; Quintas, Alexandre	2021	CLINICAL GENETICS	17				OCT 2021	100	4				357	367				4.25	0	0	0	0	0	0	0	0	0	0	0	0	0	0	0	0	0	0	0	0	0	0	0	0	0	0	0
Yes	case-control study	Assessing the association between periodontitis and premature birth: a case-control study	10.1186/s12884-021-03700-0	Uwambaye, Peace; Munyanshongore, Cyprien; Rulisa, Stephen; Shiau, Harlan; Nuhu, Assuman; Kerr, Michael S.	2021	BMC PREGNANCY AND CHILDBIRTH	17				MAR 12 2021	21	1						204			4.25	0	0	0	0	0	0	0	0	0	0	0	0	0	0	0	0	0	0	0	0	0	0	0	0	0	0	0
Yes	review	Periodontal Diseases and Adverse Pregnancy Outcomes: Review of Two Decades of Clinical Research	10.3290/j.ohpd.b898969	Pockpa, Zocko Ange Desire; Soueidan, Assem; Koffi-Coulibaly, Nadin Therese; Limam, Alexandre; Badran, Zahi; Struillou, Xavier	2021	ORAL HEALTH & PREVENTIVE DENTISTRY	17				2021	19	1				77	83				4.25	0	0	0	0	0	0	0	0	0	0	0	0	0	0	0	0	0	0	0	0	0	0	0	0	0	0	0
Yes	case-control study	Association between periodontitis and spontaneous abortion: A case-control study	10.1002/JPER.18-0174	Chanomethaporn, Anchana; Chayasadom, Anek; Wara-Aswapati, Nawarat; Kongwattanakul, Kiattisak; Suwannarong, Waraporn; Tangwanichgapong, Kamonchanok; Sumanonta, Gunniga; Matangkasombut, Oranart; Dasanayake, Ananda P.; Pitiphat, Waranuch	2019	JOURNAL OF PERIODONTOLOGY	17				APR 2019	90	4				381	390				2.83	0	0	0	0	0	0	0	0	0	0	0	0	0	0	0	0	0	0	0	0	0	0	0	0	0	0	0
Yes	review	Periodontal disease and women's health	10.1080/03007995.2017.1297928	Martelli, Maria Luisa; Brandi, Maria Luisa; Martelli, Marialaura; Nobili, Piero; Medico, Enzo; Martelli, Francesco	2017	CURRENT MEDICAL RESEARCH AND OPINION	17				2017	33	6				1005	1015				2.13	0	0	0	0	0	0	0	0	0	0	0	0	0	0	0	0	0	0	0	0	0	0	0	0	0	0	0
Yes		<i>FTO</i> variant associated with malformation syndrome	10.1002/ajmg.a.37515	Rohena, Luis; Lawson, Michelle; Guzman, Edwin; Ganapathi, Mythily; Cho, Megan T.; Haverfield, Eden; Anyane-Yeboa, Kwame	2016	AMERICAN JOURNAL OF MEDICAL GENETICS PART A	17				APR 2016	170	4				1023	1028				1.89	0	0	0	0	0	0	0	0	0	0	0	0	0	0	0	0	0	0	0	0	0	0	0	0	0	0	0
Yes		Qualitative assessment of attitudes and knowledge on preterm birth in Malawi and within country framework of care	10.1186/1471-2393-14-123	Levison, Judy; Nanthuru, Debora; Chiudzu, Grace; Kazembe, Peter N.; Phiri, Henry; Ramin, Susan M.; Aagaard, Kjersti M.	2014	BMC PREGNANCY AND CHILDBIRTH	17				APR 2 2014	14							123			1.55	0	0	0	0	0	0	0	0	0	0	0	0	0	0	0	0	0	0	0	0	0	0	0	0	0	0	0
Yes	RCT	Association of a Common Genetic Factor, <i>PTGER3</i>, With Outcome of Periodontal Therapy and Preterm Birth	10.1902/jop.2013.130006	Jeffcoat, Marjorie K.; Jeffcoat, Robert L.; Tanna, Nipul; Parry, Samuel H.	2014	JOURNAL OF PERIODONTOLOGY	17				MAR 2014	85	3				446	454				1.55	0	0	0	0	0	0	0	0	0	0	0	0	0	0	0	0	0	0	0	0	0	0	0	0	0	0	0
Yes	cross-sectional study	Relationship between periodontal inflammation and fetal growth in pregnant women: a cross-sectional study	10.1007/s00404-012-2660-4	Takeuchi, Noriko; Ekuni, Daisuke; Irie, Koichiro; Furuta, Michiko; Tomofuji, Takaaki; Morita, Manabu; Watanabe, Tatsuo	2013	ARCHIVES OF GYNECOLOGY AND OBSTETRICS	17				MAY 2013	287	5				951	957				1.42	0	0	0	0	0	0	0	0	0	0	0	0	0	0	0	0	0	0	0	0	0	0	0	0	0	0	0
Yes	cross-sectional study	Obesity and Oral Health - Is There an Association?	PMID: 23213928	Prpic, Jelena; Kuis, Davor; Pezelj-Ribaric, Sonja	2012	COLLEGIUM ANTROPOLOGICUM	17				SEP 2012	36	3				755	759				1.31	0	0	0	0	0	0	0	0	0	0	0	0	0	0	0	0	0	0	0	0	0	0	0	0	0	0	0
Yes	review	Periodontal Disease and Preterm Birth	10.1016/j.ogc.2011.12.008	Horton, Amanda L.; Boggess, Kim A.	2012	OBSTETRICS AND GYNECOLOGY CLINICS OF NORTH AMERICA	17				MAR 2012	39	1				17	+				1.31	0	0	0	0	0	0	0	0	0	0	0	0	0	0	0	0	0	0	0	0	0	0	0	0	0	0	0
Yes	case-control study	Maternal dental caries and pre-term birth: Results from the EPIPAP study	10.3109/00016357.2011.563242	Vergnes, Jean-Noel; Kaminski, Monique; Lelong, Nathalie; Musset, Anne-Marie; Sixou, Michel; Nabet, Cathy	2011	ACTA ODONTOLOGICA SCANDINAVICA	17	EPIPAP Grp			JUL 2011	69	4				248	256				1.21	0	0	0	0	0	0	0	0	0	0	0	0	0	0	0	0	0	0	0	0	0	0	0	0	0	0	1
No		Preterm Labor		Sayres, William G., Jr.	2010	AMERICAN FAMILY PHYSICIAN	17				FEB 15 2010	81	4				477	484				1.13	0	0	0	0	0	0	0	0	0	0	0	0	0	0	0	0	0	0	0	0	0	0	0	0	0	0	3
Yes	case-control study	Maternal Periodontal Disease and Risk of Preeclampsia: A Case-Control Study	10.1038/ajh.2008.365	Lohsoonthorn, Vitool; Kungsadalpipob, Kajorn; Chanchareonsook, Prohpring; Limpongsanurak, Sompop; Vanichjakvong, Ornanong; Sutdhibhisal, Sanutm; Sookprome, Chulamanee; Wongkittikraiwan, Nopmanee; Kamolpornwijit, Wiboon; Jantarasaengaram, Surasak; Manotaya, Saknan; Siwawej, Vatcharapong; Barlow, Willam E.; Fitzpatrick, Annette L.; Williams, Michelle A.	2009	AMERICAN JOURNAL OF HYPERTENSION	17				APR 2009	22	4				457	463				1.06	0	0	0	0	0	0	0	0	0	0	0	0	0	0	0	0	0	0	0	0	0	0	0	0	0	1	3
Yes	RCT	Prevention of Preterm Delivery with Periodontal Treatment	10.1159/000221378	Novak, Tibor; Radnai, Marta; Gorzo, Istvan; Urban, Edit; Orvos, Hajnalka; Eller, Jozsef; Pal, Attila	2009	FETAL DIAGNOSIS AND THERAPY	17				2009	25	2				230	233				1.06	0	0	0	0	0	0	0	0	0	0	0	0	0	0	0	0	0	0	0	0	0	0	0	0	0	1	3
Yes	review	The impact of periodontal infections on systemic diseases - An update for medical practitioners	PMID: 16758033	Anil, Sukumaran; Al-Ghamdi, Hamdan S.	2006	SAUDI MEDICAL JOURNAL	17				JUN 2006	27	6				767	776				0.89	0	0	0	0	0	0	0	0	0	0	0	0	0	0	0	0	0	0	0	0	0	0	0	1	0	0	0
Yes		Site-based versus subject-based periodontal diagnosis	10.1111/j.1600-0757.2005.00130.x	Persson, GR	2005	PERIODONTOLOGY 2000	17				OCT 2005	39					145	163				0.85	0	0	0	0	0	0	0	0	0	0	0	0	0	0	0	0	0	0	0	0	1	0	1	1	0	1	2
Yes		Innovative Molecular and Cellular Therapeutics in Cleft Palate Tissue Engineering	10.1089/ten.teb.2020.0181	Oliver, Jeremie D.; Jia, Shihai; Halpern, Leslie R.; Graham, Emily M.; Turner, Emma C.; Colombo, John S.; Grainger, David W.; D'Souza, Rena N.	2021	TISSUE ENGINEERING PART B-REVIEWS	16				JUN 1 2021	27	3				215	237				3.2	0	0	0	0	0	0	0	0	0	0	0	0	0	0	0	0	0	0	0	0	0	0	0	0	0	0	0
Yes	review	Association of periodontitis with pre term low birth weight - A review	10.1016/j.placenta.2020.03.006	Jajoo, Namrata S.; Shelke, Anup U.; Bajaj, Rajat S.; Patil, Priyanka P.; Patil, Manali A.	2020	PLACENTA	16				JUN 2020	95					62	68				3.2	0	0	0	0	0	0	0	0	0	0	0	0	0	0	0	0	0	0	0	0	0	0	0	0	0	0	0
Yes	cross-sectional study	The role of maternal infection in preterm birth: evidence from the Brazilian Multicentre Study on Preterm Birth (EMIP)	10.6061/clinics/2020/e1508	Tedesco, Ricardo P.; Galvao, Rafael B.; Guida, Jose Paulo; Passini-Junior, Renato; Lajos, Giuliane J.; Nomura, Marcelo L.; Rehder, Patricia M.; Dias, Tabata Z.; Souza, Renato T.; Cecatti, Jose G.	2020	CLINICS	16	Brazilian Multictr Study Preterm B			2020	75							e1508			3.2	0	0	0	0	0	0	0	0	0	0	0	0	0	0	0	0	0	0	0	0	0	0	0	0	0	0	0
Yes	Retrospective cohort study	Periodontal disease: Repercussions in pregnant woman and newborn health-A cohort study	10.1371/journal.pone.0225036	Otsuka Padovan Figueiredo, Marina Guim; Takita, Stefanie Yaemi; Ramos Douradol, Bianca Maria; Mendes, Helderjan de Souza; Terakado, Erick Olsen; de Carvalho Nunes, Helio Rubens; Branco da Fonseca, Catia Regina	2019	PLOS ONE	16				NOV 22 2019	14	11						e0225036			2.67	0	0	0	0	0	0	0	0	0	0	0	0	0	0	0	0	0	0	0	0	0	0	0	0	0	0	0
Yes		FusoPortal: an Interactive Repository of Hybrid MinION-Sequenced <i>Fusobacterium</i> Genomes Improves Gene Identification and Characterization	10.1128/mSphere.00228-18	Sanders, Blake E.; Umana, Ariana; Lemkul, Justin A.; Slade, Daniel J.	2018	MSPHERE	16				JUL-AUG 2018	3	4						e00228-18			2.29	0	0	0	0	0	0	0	0	0	0	0	0	0	0	0	0	0	0	0	0	0	0	0	0	0	0	0
Yes	case-control study	Association between Chronic Apical Periodontitis and Low-birth-weight Preterm Births	10.1016/j.joen.2014.11.018	Mendonca Leal, Alex Sandro; Figueiredo de Oliveira, Ana Emilia; Oliveira Brito, Luciane Maria; Lopes, Fernanda Ferreira; Rodrigues, Vandilson Pinheiro; Lima, Karinna Froes; de Araujo Martins, Illana Catharine	2015	JOURNAL OF ENDODONTICS	16				MAR 2015	41	3				353	357				1.6	0	0	0	0	0	0	0	0	0	0	0	0	0	0	0	0	0	0	0	0	0	0	0	0	0	0	0
Yes	RCT	Lessons learned from the Philadelphia Collaborative Preterm Prevention Project: the prevalence of risk factors and program participation rates among women in the intervention group	10.1186/s12884-014-0368-0	Webb, David A.; Mathew, Leny; Culhane, Jennifer F.	2014	BMC PREGNANCY AND CHILDBIRTH	16				NOV 1 2014	14							368			1.45	0	0	0	0	0	0	0	0	0	0	0	0	0	0	0	0	0	0	0	0	0	0	0	0	0	0	0
Yes	cross sectional study	Periodontal conditions, low birth weight and preterm birth among postpartum mothers in two tertiary health facilities in Uganda	10.1186/1472-6831-14-42	Muwazi, Louis; Rwenyonyi, Charles Mugisha; Nkamba, Moses; Kutesa, Annet; Kagawa, Mike; Mugyenyi, Godfrey; Kwizera, Godfrey; Okullo, Isaac	2014	BMC ORAL HEALTH	16				APR 28 2014	14							42			1.45	0	0	0	0	0	0	0	0	0	0	0	0	0	0	0	0	0	0	0	0	0	0	0	0	0	0	0
Yes		Innate inflammatory responses of human decidual cells to periodontopathic bacteria	10.1016/j.ajog.2010.02.031	Keelan, Jeffrey A.; Wong, Pui-Mun; Bird, Philip S.; Mitchell, Murray D.	2010	AMERICAN JOURNAL OF OBSTETRICS AND GYNECOLOGY	16				MAY 2010	202	5						471.e1	39th Annual Scientific Conference of the Society-for-Reproductive-Biology	AUG 25-28, 2008	1.07	0	0	0	0	0	0	0	0	0	0	0	0	0	0	0	0	0	0	0	0	0	0	0	0	0	0	0
Yes	systematic review	Periodontal Disease and Adverse Neonatal Outcomes: A Systematic Review and Meta-Analysis	10.3389/fped.2022.799740	Zhang, Youzhen; Feng, Wanbing; Li, Jingyu; Cui, Linlin; Chen, Zi-Jiang	2022	FRONTIERS IN PEDIATRICS	15				MAY 4 2022	10							799740			5	0	0	0	0	0	0	0	0	0	0	0	0	0	0	0	0	0	0	0	0	0	0	0	0	0	0	0
Yes		The Current and Potential Application of Medicinal Cannabis Products in Dentistry	10.3390/dj9090106	Lowe, Henry; Toyang, Ngeh; Steele, Blair; Bryant, Joseph; Ngwa, Wilfred; Nedamat, Kaveh	2021	DENTISTRY JOURNAL	15				SEP 2021	9	9						106			3.75	0	0	0	0	0	0	0	0	0	0	0	0	0	0	0	0	0	0	0	0	0	0	0	0	0	0	0
Yes	review	Pregnancy and Dentistry: A Literature Review on Risk Management during Dental Surgical Procedures	10.3390/dj9040046	Favero, Vittorio; Bacci, Christian; Volpato, Andrea; Bandiera, Michela; Favero, Lorenzo; Zanette, Gastone	2021	DENTISTRY JOURNAL	15				APR 2021	9	4						46			3.75	0	0	0	0	0	0	0	0	0	0	0	0	0	0	0	0	0	0	0	0	0	0	0	0	0	0	0
Yes	systematic review	Does Nonsurgical Periodontal Treatment Improve Systemic Health?	10.1177/0022034520965958	Taylor, H. L.; Rahurkar, S.; Treat, T. J.; Thyvalikakath, T. P.; Schleyer, T. K.	2021	JOURNAL OF DENTAL RESEARCH	15				MAR 2021	100	3				253	260				3.75	0	0	0	0	0	0	0	0	0	0	0	0	0	0	0	0	0	0	0	0	0	0	0	0	0	0	0
Yes	cross-sectional study	Maternal periodontal status, oral inflammatory load, and systemic inflammation are associated with low infant birth weight	10.1002/JPER.20-0266	Mahapatra, Annuroopa; Nayak, Rashmita; Satpathy, Anurag; Pati, Basanta Kumar; Mohanty, Rinkee; Mohanty, Gatha; Beura, Rajdeep	2021	JOURNAL OF PERIODONTOLOGY	15				AUG 2021	92	8				1107	1116				3	0	0	0	0	0	0	0	0	0	0	0	0	0	0	0	0	0	0	0	0	0	0	0	0	0	0	0
Yes	Case-Control Study	Systemic Inflammation in Pregnant Women With Periodontitis and Preterm Prelabor Rupture of Membranes: A Prospective Case-Control Study	10.3389/fimmu.2019.02624	Mohr, Stefan; Amylidi-Mohr, Sofia K.; Stadelmann, Pascale; Sculean, Anton; Persson, Rutger; Eick, Sigrun; Surbek, Daniel V.	2019	FRONTIERS IN IMMUNOLOGY	15				NOV 7 2019	10							2624			2.5	0	0	0	0	0	0	0	0	0	0	0	0	0	0	0	0	0	0	0	0	0	0	0	0	0	0	0
Yes	RCT	Non-Surgical Treatment of Periodontal Disease in a Pregnant Caucasian Women Population: Adverse Pregnancy Outcomes of a Randomized Clinical Trial	10.3390/ijerph16193638	Caneiro-Queija, Leticia; Lopez-Carral, Jose; Martin-Lancharro, Pablo; Limeres-Posse, Jacobo; Diz-Dios, Pedro; Blanco-Carrion, Juan	2019	INTERNATIONAL JOURNAL OF ENVIRONMENTAL RESEARCH AND PUBLIC HEALTH	15				OCT 2019	16	19						3638			2.5	0	0	0	0	0	0	0	0	0	0	0	0	0	0	0	0	0	0	0	0	0	0	0	0	0	0	0
Yes	cross-sectional study	Factors Associated with Preventive Dental Visits Before and During Pregnancy	10.1089/jwh.2018.7509	Naavaal, Shillpa; Brickhouse, Tegwyn H.; Hafidh, Shahid; Smith, Kenesha	2020	JOURNAL OF WOMENS HEALTH	15				DEC 1 2020	28	12				1670	1678				2.5	0	0	0	0	0	0	0	0	0	0	0	0	0	0	0	0	0	0	0	0	0	0	0	0	0	0	0
Yes	Case-Control Study	Characterizing the Subgingival Microbiome of Pregnant African American Women	10.1016/j.jogn.2018.12.003	Yang, Irene; Knight, Anna K.; Dunlop, Anne L.; Corwin, Elizabeth J.	2019	JOGNN-JOURNAL OF OBSTETRIC GYNECOLOGIC AND NEONATAL NURSING	15				MAR 2019	48	2				140	152				2.5	0	0	0	0	0	0	0	0	0	0	0	0	0	0	0	0	0	0	0	0	0	0	0	0	0	0	0
Yes		Cell Cycle Arrest and Apoptosis Induced by <i>Porphyromonas</i> <i>gingivalis</i> Require Jun N-Terminal Protein Kinase- and p53-Mediated p38 Activation in Human Trophoblasts	10.1128/IAI.00923-17	Inaba, Hiroaki; Amano, Atsuo; Lamont, Richard J.; Murakami, Yukitaka; Matsumoto-Nakano, Michiyo	2018	INFECTION AND IMMUNITY	15				APR 2018	86	4						e00923-17			2.14	0	0	0	0	0	0	0	0	0	0	0	0	0	0	0	0	0	0	0	0	0	0	0	0	0	0	0
Yes		Mouth the mirror of lungs: where does the connection lie?	10.1007/s11684-016-0476-5	Muthu, Jananni; Muthanandam, Sivaramakrishnan; Mahendra, Jaideep	2016	FRONTIERS OF MEDICINE	15				DEC 2016	10	4				405	409				1.67	0	0	0	0	0	0	0	0	0	0	0	0	0	0	0	0	0	0	0	0	0	0	0	0	0	0	0
Yes		Discovery and characterization of <i>de novo</i> sialic acid biosynthesis in the phylum <i>Fusobacterium</i>	10.1093/glycob/cww068	Lewis, Amanda L.; Robinson, Lloyd S.; Agarwal, Kavita; Lewis, Warren G.	2016	GLYCOBIOLOGY	15				OCT 2016	26	10				1107	1119				1.67	0	0	0	0	0	0	0	0	0	0	0	0	0	0	0	0	0	0	0	0	0	0	0	0	0	0	0
Yes	Case-Control Study	Relationship Among Mothers' Glycemic Level, Periodontitis, and Birth Weight	10.1902/jop.2015.150423	Gomes-Filho, Isaac S.; Pereira, Eliesita C.; Cruz, Simone S.; Adan, Luis Fernando F.; Vianna, Maria Isabel P.; Passos-Soares, Johelle S.; Trindade, Soraya C.; Oliveira, Ernesto P.; Oliveira, Michelle T.; Cerqueira, Eneida de M. M.; Pereira, Antonio Luis; Barreto, Mauricio L.; Seymour, Gregory John	2016	JOURNAL OF PERIODONTOLOGY	15				MAR 2016	87	3				238	247				1.67	0	0	0	0	0	0	0	0	0	0	0	0	0	0	0	0	0	0	0	0	0	0	0	0	0	0	0
Yes	RCT	The effect of phase-I periodontal therapy on pregnancy outcome in chronic periodontitis patients	10.3109/01443615.2013.829029	Reddy, B. V. Ramesh; Tanneeru, S.; Chava, V. K.	2014	JOURNAL OF OBSTETRICS AND GYNAECOLOGY	15				JAN 2014	34	1				29	32				1.36	0	0	0	0	0	0	0	0	0	0	0	0	0	0	0	0	0	0	0	0	0	0	0	0	0	0	0
Yes	animal study	Porphyromonas gingivalis infection at different gestation periods on fetus development and cytokines profile	10.1111/j.1601-0825.2012.01917.x	Michelin, M. C. A. N.; Teixeira, S. R. L.; Ando-Suguimoto, E. S.; Lucas, S. R. R.; Mayer, M. P. A.	2012	ORAL DISEASES	15				OCT 2012	18	7				648	654				1.15	0	0	0	0	0	0	0	0	0	0	0	0	0	0	0	0	0	0	0	0	0	0	0	0	0	0	0
No		Black-White Disparities in Birth Outcomes: Is Racism-Related Stress a Missing Piece of the Puzzle?	10.1007/978-1-4419-9616-9_10	Braveman, Paula	2011	HANDBOOK OF AFRICAN AMERICAN HEALTH: SOCIAL AND BEHAVIORAL INTERVENTIONS	15			Lemelle, AJ; Reed, W; Taylor, S	2011						155	163				1.07	0	0	0	0	0	0	0	0	0	0	0	0	0	0	0	0	0	0	0	0	0	0	0	0	0	0	0
Yes	case-control study	Health Behaviors, Periodontal Conditions, and Periodontal Pathogens in Spontaneous Preterm Birth: A Case-Control Study in Korea	10.1902/jop.2010.090667	Ryu, Jae-In; Oh, KyungJoon; Yang, HyeJin; Choi, Bong-Kyu; Ha, Jung-Eun; Jin, Bo-Hyoung; Kim, Hyun-Duck; Bae, Kwang-Hak	2010	JOURNAL OF PERIODONTOLOGY	15				JUN 2010	81	6				855	863				1	0	0	0	0	0	0	0	0	0	0	0	0	0	0	0	0	0	0	0	0	0	0	0	0	0	0	1
Yes	prospective cohort study	Fetal Exposure to Oral Pathogens and Subsequent Risk for Neonatal Intensive Care Admission	10.1902/jop.2009.080642	Jared, Heather; Boggess, Kim A.; Moss, Kevin; Bose, Carl; Auten, Richard; Beck, James; Offenbacher, Steven	2009	JOURNAL OF PERIODONTOLOGY	15				JUN 2009	80	6				878	883				0.94	0	0	0	0	0	0	0	0	0	0	0	0	0	0	0	0	0	0	0	0	0	0	0	0	0	2	2
Yes	prospective case cohort study	Preterm low birth weights associated with periodontal disease in the Fiji Islands	10.1111/j.1875-595x.2007.tb00129.x	Sharma, Ramakant; Maimanuku, Leenu R.; Morse, Zac; Pack, Angela R.	2007	INTERNATIONAL DENTAL JOURNAL	15				AUG 2007	57	4				257	260				0.83	0	0	0	0	0	0	0	0	0	0	0	0	0	0	0	0	0	0	0	0	0	0	0	0	2	0	3
Yes		Antepartum vaginal bleeding, fetal exposure to oral pathogens, and risk for preterm birth at &lt;35 weeks of gestation	10.1016/j.ajog.2006.02.026	Boggess, KA; Moss, K; Murtha, A; Offenbacher, S; Beck, JD	2006	AMERICAN JOURNAL OF OBSTETRICS AND GYNECOLOGY	15				APR 2006	194	4				954	960		26th Annual Meeting of the Society-for-Maternal-Fetal-Medicine	JAN 30-FEB 04, 2006	0.79	0	0	0	0	0	0	0	0	0	0	0	0	0	0	0	0	0	0	0	0	0	1	3	0	1	1	1
Yes	review	Preterm Birth: An Overview	10.7759/cureus.33006	Khandre, Vivekanand; Potdar, Jyotsana; Keerti, Akshunna	2022	CUREUS JOURNAL OF MEDICAL SCIENCE	14				DEC 27 2022	14	12						e33006			4.67	0	0	0	0	0	0	0	0	0	0	0	0	0	0	0	0	0	0	0	0	0	0	0	0	0	0	0
Yes	review	What is the future of Periodontal Medicine?	10.1590/1807-3107bor-2021.vol35.0102	Fischer, Ricardo Guimaraes; Gomes Filho, Isaac Suzart; da Cruz, Simone Seixas; Oliveira, Victor Bento; Lira-Junior, Ronaldo; Scannapieco, Frank Andrew; Rego, Rodrigo Otavio	2021	BRAZILIAN ORAL RESEARCH	14				2021	35			2				e102			3.5	0	0	0	0	0	0	0	0	0	0	0	0	0	0	0	0	0	0	0	0	0	0	0	0	0	0	0
Yes	systematic review	Periodontitis and risk for preeclampsia - a systematic review	10.5603/GP.2020.0024	Konopka, Tomasz; Zakrzewska, Aneta	2020	GINEKOLOGIA POLSKA	14				2020	91	3				158	164				2.8	0	0	0	0	0	0	0	0	0	0	0	0	0	0	0	0	0	0	0	0	0	0	0	0	0	0	0
Yes		Dentists' awareness about the link between oral and systemic health	10.4103/jfcm.JFCM_55_19	Nazir, Muhammad A.; Izhar, Faisal; Akhtar, Kamal; Almas, Khalid	2019	JOURNAL OF FAMILY AND COMMUNITY MEDICINE	14				SEP-DEC 2019	26	3				206	212				2.33	0	0	0	0	0	0	0	0	0	0	0	0	0	0	0	0	0	0	0	0	0	0	0	0	0	0	0
Yes	animal study	Effect of maternal periodontitis on GLUT4 and inflammatory pathway in adult offspring	10.1002/JPER.18-0568	de Lima Coutinho Mattera, Maria Sara; Chiba, Fernando Yamamoto; Lopes, Flavia Lombardi; Saori Tsosura, Thais Veronica; Peres, Maria Angelica; Balera Brito, Victor Gustavo; Penha de Oliveira, Sandra Helena; Pereira, Renato Felipe; Marani, Fernando; dos Santos, Rodrigo Martins; Belardi, Bianca Elvira; Lattari Tessarin, Gestter Willian; Benites, Mariana Lopes; Ervolino, Edilson; Heimann, Joel Claudi…	2019	JOURNAL OF PERIODONTOLOGY	14				AUG 2019	90	8				884	893				2.33	0	0	0	0	0	0	0	0	0	0	0	0	0	0	0	0	0	0	0	0	0	0	0	0	0	0	0
Yes		Annexin-1 as a salivary biomarker for gingivitis during pregnancy	10.1002/JPER.17-0557	Hassan, Manar N.; Belibasakis, Georgios N.; Gumus, Pinar; Ozturk, Veli Ozgen; Emingil, Gulnur; Bostanci, Nagihan	2018	JOURNAL OF PERIODONTOLOGY	14				JUL 2018	89	7				875	882				2	0	0	0	0	0	0	0	0	0	0	0	0	0	0	0	0	0	0	0	0	0	0	0	0	0	0	0
Yes	prospective cohort study	Association between high risk for preterm birth and changes in gingiva parameters during pregnancy-a prospective cohort study	10.1007/s00784-017-2209-9	Kruse, Anne Brigitte; Kuerschner, Anja C.; Kunze, Mirjam; Woelber, Johan P.; Al-Ahmad, Ali; Wittmer, Annette; Vach, Kirstin; Ratka-Krueger, Petra	2018	CLINICAL ORAL INVESTIGATIONS	14				APR 2018	22	3				1263	1271				2	0	0	0	0	0	0	0	0	0	0	0	0	0	0	0	0	0	0	0	0	0	0	0	0	0	0	0
Yes		Pregnant Patient Knowledge and Behavior Regarding Perinatal Oral Health	10.1055/s-0036-1597134	Gonik, Bernard; Wilson, Eline; Mayberry, Melanie; Joarder, Bushra Yuki	2017	AMERICAN JOURNAL OF PERINATOLOGY	14				JUN 2017	34	7				663	667				1.75	0	0	0	0	0	0	0	0	0	0	0	0	0	0	0	0	0	0	0	0	0	0	0	0	0	0	0
Yes		Pregnancy Reveals Evolving Risk for Cardiometabolic Disease in Women	10.1016/j.jogn.2016.02.004	Ferranti, Erin P.; Jones, Emily J.; Hernandez, Teri L.	2016	JOGNN-JOURNAL OF OBSTETRIC GYNECOLOGIC AND NEONATAL NURSING	14				MAY-JUN 2016	45	3				413	425				1.56	0	0	0	0	0	0	0	0	0	0	0	0	0	0	0	0	0	0	0	0	0	0	0	0	0	0	0
Yes	case-control study	Relationship between periodontal parameters and plasma cytokine profiles in pregnant woman with preterm birth or low birth weight	10.1007/s00784-015-1553-x	Mesa, Francisco; Pozo, Elena; O'Valle, Francisco; Puertas, Alberto; Magan-Fernandez, Antonio; Rosel, Eva; Bravo, Manuel	2016	CLINICAL ORAL INVESTIGATIONS	14				MAY 2016	20	4				669	674				1.56	0	0	0	0	0	0	0	0	0	0	0	0	0	0	0	0	0	0	0	0	0	0	0	0	0	0	0
Yes	case control study	Periodontitis among poor rural Indian mothers increases the risk of low birth weight babies: a hospital-based case control study	10.5051/jpis.2014.44.2.85	Jacob, Pulikottil Shaju; Nath, Sonia	2014	JOURNAL OF PERIODONTAL AND IMPLANT SCIENCE	14				APR 2014	44	2				85	93				1.27	0	0	0	0	0	0	0	0	0	0	0	0	0	0	0	0	0	0	0	0	0	0	0	0	0	0	0
Yes		Fetal Membrane Biomarker Network Diversity and Disease Functions Induced by Intra-amniotic Pathogens	10.1111/aji.12047	Bhat, Geeta; Peltier, Morgan R.; Syed, Tariq Ali; Drobek, Cayce O.; Saade, George; Menon, Ramkumar	2013	AMERICAN JOURNAL OF REPRODUCTIVE IMMUNOLOGY	14				FEB 2013	69	2				124	133				1.17	0	0	0	0	0	0	0	0	0	0	0	0	0	0	0	0	0	0	0	0	0	0	0	0	0	0	0
Yes	prospective cohort study	Determinants of periodontal health in pregnant women and association with infants' anthropometric status: a prospective cohort study from Eastern Uganda	10.1186/1471-2393-12-90	Wandera, Margaret; Astrom, Anne N.; Okullo, Isaac; Tumwine, James K.	2012	BMC PREGNANCY AND CHILDBIRTH	14				SEP 5 2012	12							90			1.08	0	0	0	0	0	0	0	0	0	0	0	0	0	0	0	0	0	0	0	0	0	0	0	0	0	0	0
Yes	prospective cohort study	Relationship of Periodontal Disease to Pre-term Low Birth Weight Infants in a Selected Population - A Prospective Study.	PMID: 22482259	Ali, T. B. Taiyeb; Abidin, K. Zainal	2012	COMMUNITY DENTAL HEALTH	14				MAR 2012	29	1				100	105				1.08	0	0	0	0	0	0	0	0	0	0	0	0	0	0	0	0	0	0	0	0	0	0	0	0	0	0	0
Yes		The association of Aggregatibacter actinomycetemcomitans with preeclampsia in a subset of Japanese pregnant women	10.1111/j.1600-051X.2011.01845.x	Hirano, Emi; Sugita, Noriko; Kikuchi, Akira; Shimada, Yasuko; Sasahara, Jun; Iwanaga, Ruriko; Tanaka, Kenichi; Yoshie, Hiromasa	2012	JOURNAL OF CLINICAL PERIODONTOLOGY	14				MAR 2012	39	3				229	238				1.08	0	0	0	0	0	0	0	0	0	0	0	0	0	0	0	0	0	0	0	0	0	0	0	0	0	0	0
Yes	review	Oral colonization of Gram-negative anaerobes as a risk factor for preterm birth	10.4161/viru.2.6.17719	Africa, Charlene W. J.	2011	VIRULENCE	14				NOV-DEC 2011	2	6				498	508				1	0	0	0	0	0	0	0	0	0	0	0	0	0	0	0	0	0	0	0	0	0	0	0	0	0	0	0
Yes	Comparative Study	A comparison of dental service use among commercially insured women in Minnesota before, during and after pregnancy	10.14219/jada.archive.2008.0332	Jiang, Pellel; Bargman, Eric P.; Garrett, Nancy A.; DeVries, Andrea; Springman, Steve; Riggs, Sheila	2008	JOURNAL OF THE AMERICAN DENTAL ASSOCIATION	14				SEP 2008	139	9				1173	1180				0.82	0	0	0	0	0	0	0	0	0	0	0	0	0	0	0	0	0	0	0	0	0	0	0	1	1	2	1
Yes	review	Genetic susceptibility to neonatal infection	10.1097/01.qco.0000224820.19858.7a	Strunk, Tobias; Burgner, David	2006	CURRENT OPINION IN INFECTIOUS DISEASES	14				JUN 2006	19	3				259	263				0.74	0	0	0	0	0	0	0	0	0	0	0	0	0	0	0	0	0	0	0	0	0	0	1	3	1	3	1
Yes		Protease activities of vaginal <i>Porphyromonas</i> species disrupt coagulation and extracellular matrix in the cervicovaginal niche	10.1038/s41522-022-00270-7	Lithgow, Karen, V; Buchholz, Vienna C. H.; Ku, Emily; Konschuh, Shaelen; D'Aubeterre, Ana; Sycuro, Laura K.	2022	NPJ BIOFILMS AND MICROBIOMES	13				FEB 21 2022	8	1						8			4.33	0	0	0	0	0	0	0	0	0	0	0	0	0	0	0	0	0	0	0	0	0	0	0	0	0	0	0
Yes	review	Controversies in the prevention of spontaneous preterm birth in asymptomatic women: an evidence summary and expert opinion	10.1111/1471-0528.16544	Goodfellow, Laura; Care, Angharad; Alfirevic, Zarko	2021	BJOG-AN INTERNATIONAL JOURNAL OF OBSTETRICS AND GYNAECOLOGY	13				JAN 2021	128	2				177	194				2.6	0	0	0	0	0	0	0	0	0	0	0	0	0	0	0	0	0	0	0	0	0	0	0	0	0	0	0
Yes	cross-sectional study	Khat chewing in pregnant women associated with prelabor rupture of membranes, evidence from eastern Ethiopia	10.11604/pamj.2020.36.1.22528	Yadeta, Tesfaye Assebe; Egata, Gudina; Seyoum, Berhanu; Marami, Dadi	2020	PAN AFRICAN MEDICAL JOURNAL	13				MAY 1 2020	36							1			2.6	0	0	0	0	0	0	0	0	0	0	0	0	0	0	0	0	0	0	0	0	0	0	0	0	0	0	0
Yes	systematic review	AN UMBRELLA REVIEW EXPLORING THE EFFECT OF PERIODONTAL TREATMENT IN PREGNANT WOMEN ON THE FREQUENCY OF ADVERSE OBSTETRIC OUTCOMES	10.1016/j.jebdp.2017.10.011	Johana Rangel-Rincon, Leidy; Vivares-Builes, Annie M.; Enrique Botero, Javier; Agudelo-Suarez, Andres A.	2018	JOURNAL OF EVIDENCE-BASED DENTAL PRACTICE	13				SEP 2018	18	3				218	239				1.86	0	0	0	0	0	0	0	0	0	0	0	0	0	0	0	0	0	0	0	0	0	0	0	0	0	0	0
Yes	case control study	Effect of maternal periodontitis and low birth weight-A case control study	10.3109/00016357.2015.1049374	Souza, Luise Maria; da Cruz, Simone Seixas; Gomes-Filho, Isaac Suzart; Barreto, Mauricio Lima; Passos-Soares, Johelle Santana; Trindade, Soraya Castro; Morais Godoy Figueiredo, Ana Claudia; Coelho Alves, Claudia Maria; Freitas Coelho, Julita Maria; Pereira Vianna, Maria Isabel	2016	ACTA ODONTOLOGICA SCANDINAVICA	13				2016	74	1				73	80				1.44	0	0	0	0	0	0	0	0	0	0	0	0	0	0	0	0	0	0	0	0	0	0	0	0	0	0	0
Yes	review	Prevention of Preterm Birth in Modern Obstetrics	10.1016/j.clp.2014.08.003	Markham, Kara B.; Klebanoff, Mark	2014	CLINICS IN PERINATOLOGY	13				DEC 2014	41	4				773	+				1.18	0	0	0	0	0	0	0	0	0	0	0	0	0	0	0	0	0	0	0	0	0	0	0	0	0	0	0
Yes		Periodontal status and associated risk factors among childbearing age women in Cixi City of China	10.1631/jzus.B1200034	Wu, Yan-min; Liu, Jia; Sun, Wei-lian; Chen, Li-li; Chai, Li-guo; Xiao, Xiang; Cao, Zheng	2013	JOURNAL OF ZHEJIANG UNIVERSITY-SCIENCE B	13				MAR 2013	14	3				231	239				1.08	0	0	0	0	0	0	0	0	0	0	0	0	0	0	0	0	0	0	0	0	0	0	0	0	0	0	0
Yes	case control study	Periodontal disease and nitric oxide levels in low risk women with preterm labor	10.1016/j.ejogrb.2011.04.034	Giannella, Luca; Giulini, Simone; Cerami, Lillo Bruno; La Marca, Antonio; Forabosco, Andrea; Volpe, Annibale	2011	EUROPEAN JOURNAL OF OBSTETRICS & GYNECOLOGY AND REPRODUCTIVE BIOLOGY	13				SEP 2011	158	1				47	51				0.93	0	0	0	0	0	0	0	0	0	0	0	0	0	0	0	0	0	0	0	0	0	0	0	0	0	0	0
Yes		Oral and Dental Abnormalities in Barber-Say Syndrome	10.1002/ajmg.a.32898	Martins, Fabiana; Ortega, Karem Lopez; Hiraoka, Cybelle; Ricardo, Patricia; Magalhaes, Marina	2010	AMERICAN JOURNAL OF MEDICAL GENETICS PART A	13				OCT 2010	152A	10				2569	2573				0.87	0	0	0	0	0	0	0	0	0	0	0	0	0	0	0	0	0	0	0	0	0	0	0	0	0	0	0
Yes		Association between periodontal disease, bacterial vaginosis, and sexual risk behaviours	10.1111/j.1600-051X.2010.01593.x	Zabor, Emily Craig; Klebanoff, Mark; Yu, Kai; Zhang, Jun; Nansel, Tonja; Andrews, William; Schwebke, Jane; Jeffcoat, Marjorie	2010	JOURNAL OF CLINICAL PERIODONTOLOGY	13				OCT 2010	37	10				888	893				0.87	0	0	0	0	0	0	0	0	0	0	0	0	0	0	0	0	0	0	0	0	0	0	0	0	0	0	2
Yes		Examination of maternal gingival crevicular fluid for the presence of selected periodontopathogens implicated in the pre-term delivery of low birthweight infants	10.4161/viru.1.4.12004	Africa, Charlene W. J.; Kayitenkore, Janet; Bayingana, Claude	2010	VIRULENCE	13				JUL-AUG 2010	1	4				254	259				0.87	0	0	0	0	0	0	0	0	0	0	0	0	0	0	0	0	0	0	0	0	0	0	0	0	0	0	2
Yes	case control study	Epidemiology of preterm birth in Omdurman maternity hospital, Sudan	10.3109/14767050903067345	Alhaj, Amel M.; Radi, Elgoni A.; Adam, Ishag	2010	JOURNAL OF MATERNAL-FETAL & NEONATAL MEDICINE	13				FEB 2010	23	2				131	134				0.87	0	0	0	0	0	0	0	0	0	0	0	0	0	0	0	0	0	0	0	0	0	0	0	0	0	0	1
Yes	case-control study	A pilot study of the association between cariogenic oral bacteria and preterm birth*	10.1111/j.1601-0825.2009.01559.x	Durand, R.; Gunselman, E. L.; Hodges, J. S.; DiAngelis, A. J.; Michalowicz, B. S.	2009	ORAL DISEASES	13				SEP 2009	15	6				400	406				0.81	0	0	0	0	0	0	0	0	0	0	0	0	0	0	0	0	0	0	0	0	0	0	0	0	0	1	4
Yes	case-control study	Antibody responses to <i>Porphyromonas gingivalis</i> outer membrane protein in the first trimester	10.1111/j.1479-828X.2009.00958.x	Sasahara, Jun; Kikuchi, Akira; Takakuwa, Koichi; Sugita, Noriko; Abiko, Yoshimitsu; Yoshie, Hiromasa; Tanaka, Kenichi	2009	AUSTRALIAN & NEW ZEALAND JOURNAL OF OBSTETRICS & GYNAECOLOGY	13				APR 2009	49	2				137	141				0.81	0	0	0	0	0	0	0	0	0	0	0	0	0	0	0	0	0	0	0	0	0	0	0	0	0	2	2
Yes		Antioxidant Materials in Oral and Maxillofacial Tissue Regeneration: A Narrative Review of the Literature	10.3390/antiox12030594	Abedi, Niloufar; Sajadi-Javan, Zahra Sadat; Kouhi, Monireh; Ansari, Legha; Khademi, Abbasali; Ramakrishna, Seeram	2023	ANTIOXIDANTS	12				MAR 2023	12	3						594			6	0	0	0	0	0	0	0	0	0	0	0	0	0	0	0	0	0	0	0	0	0	0	0	0	0	0	0
Yes	review	Can metagenomics unravel the impact of oral bacteriome in human diseases?	10.1080/02648725.2022.2102877	Chattopadhyay, Indranil; Lu, Wenying; Manikam, Rishya; Malarvili, M. B.; Ambati, Ranga Rao; Gundamaraju, Rohit	2023	BIOTECHNOLOGY AND GENETIC ENGINEERING REVIEWS	12				JAN 2 2023	39	1				85	117				4	0	0	0	0	0	0	0	0	0	0	0	0	0	0	0	0	0	0	0	0	0	0	0	0	0	0	0
Yes	prospective cohort study	Clinical study showing a lower abundance of <i>Neisseria</i> in the oral microbiome aligns with low birth weight pregnancy outcomes	10.1007/s00784-021-04214-x	Ye, Changchang; You, Meng; Huang, Ping; Xia, Zhongyi; Radaic, Allan; Tang, Jing; Wu, Wanhong; Wu, Yafei; Kapila, Yvonne	2022	CLINICAL ORAL INVESTIGATIONS	12				MAR 2022	26	3				2465	2478				3	0	0	0	0	0	0	0	0	0	0	0	0	0	0	0	0	0	0	0	0	0	0	0	0	0	0	0
Yes	prospective cohort study	Periodontal disease and preterm birth: Findings from the 2015 Pelotas birth cohort study	10.1111/odi.13670	de Oliveira, Luisa J. C.; Cademartori, Mariana G.; Schuch, Helena S.; Barros, Fernando C.; Silveira, Mariangela F.; Correa, Marcos B.; Demarco, Flavio F.	2021	ORAL DISEASES	12				SEP 2021	27	6				1519	1527				2.4	0	0	0	0	0	0	0	0	0	0	0	0	0	0	0	0	0	0	0	0	0	0	0	0	0	0	0
Yes	animal study	Maternal Supplementation of Low Dose Fluoride Alleviates Adverse Perinatal Outcomes Following Exposure to Intrauterine Inflammation	10.1038/s41598-018-38241-8	Jia, Bei; Zong, Lu; Lee, JiYeon; Lei, Jun; Zhu, Yan; Xie, Han; Clemens, Julia L.; Feller, Mia C.; Na, Quan; Dong, Jie; McLane, Michael W.; Jones-Beatty, Kimberly; Burd, Irina	2019	SCIENTIFIC REPORTS	12				FEB 22 2019	9							2575			2	0	0	0	0	0	0	0	0	0	0	0	0	0	0	0	0	0	0	0	0	0	0	0	0	0	0	0
Yes	cross-sectional study	Association between periodontal disease and preterm prelabour rupture of membranes	10.1111/jcpe.13067	Radochova, Vladimira; Stepan, Martin; Musilova, Ivana Kacerovska; Slezak, Radovan; Vescicik, Peter; Menon, Ramkumar; Jacobsson, Bo; Kacerovsky, Marian	2019	JOURNAL OF CLINICAL PERIODONTOLOGY	12				FEB 2019	46	2				189	196				2	0	0	0	0	0	0	0	0	0	0	0	0	0	0	0	0	0	0	0	0	0	0	0	0	0	0	0
Yes		Periapical infection may affect birth outcomes via systemic inflammation	10.1111/odi.12817	Harjunmaa, U.; Doyle, R.; Jarnstedt, J.; Kamiza, S.; Jorgensen, J. M.; Stewart, C. P.; Shaw, L.; Hallamaa, L.; Ashorn, U.; Klein, N.; Dewey, K. G.; Maleta, K.; Ashorn, P.	2018	ORAL DISEASES	12				JUL 2018	24	5				847	855				1.71	0	0	0	0	0	0	0	0	0	0	0	0	0	0	0	0	0	0	0	0	0	0	0	0	0	0	0
Yes	case-control study	No association between periodontitis and preterm low birth weight: a case-control study	10.1007/s00404-017-4556-9	Fogacci, Mariana Fampa; Cardoso, Elaine de O. C.; Barbirato, Davi da S.; de Carvalho, Denise Pires; Sansone, Carmelo	2018	ARCHIVES OF GYNECOLOGY AND OBSTETRICS	12				JAN 2018	297	1				71	76				1.71	0	0	0	0	0	0	0	0	0	0	0	0	0	0	0	0	0	0	0	0	0	0	0	0	0	0	0
Yes	RCT	Use of antiseptic mouthrinse during pregnancy and pregnancy outcomes: a randomised controlled clinical trial in rural China	10.1111/1471-0528.14010	Jiang, H.; Xiang, X.; Su, Y.; Peng, J.; Zhu, X.; Wang, J.; Chen, M.; Qian, X.	2016	BJOG-AN INTERNATIONAL JOURNAL OF OBSTETRICS AND GYNAECOLOGY	12				SEP 2016	123			3	SI	39	47				1.33	0	0	0	0	0	0	0	0	0	0	0	0	0	0	0	0	0	0	0	0	0	0	0	0	0	0	0
Yes	animal study	Periodontitis in pregnant baboons: systemic inflammation and adaptive immune responses and pregnancy outcomes in a baboon model	10.1111/jre.12099	Ebersole, J. L.; Holt, S. C.; Cappelli, D.	2014	JOURNAL OF PERIODONTAL RESEARCH	12				APR 2014	49	2				226	236				1.09	0	0	0	0	0	0	0	0	0	0	0	0	0	0	0	0	0	0	0	0	0	0	0	0	0	0	0
Yes	prospective cohort study	Role of cytokines in development of pre-eclampsia associated with periodontal disease - Cohort Study	10.1111/jcpe.12226	Kumar, Ashok; Begum, Nargis; Prasad, Sudha; Lamba, Arundeep K.; Verma, Mahesh; Agarwal, Sarita; Sharma, Shashi	2014	JOURNAL OF CLINICAL PERIODONTOLOGY	12				APR 2014	41	4				357	365				1.09	0	0	0	0	0	0	0	0	0	0	0	0	0	0	0	0	0	0	0	0	0	0	0	0	0	0	0
Yes		Literacy, Pregnancy and Potential Oral Health Changes: The Internet and Readability Levels	10.1007/s10995-013-1290-1	Wiener, R. Constance; Wiener-Pla, Regina	2014	MATERNAL AND CHILD HEALTH JOURNAL	12				APR 2014	18	3				657	662				1.09	0	0	0	0	0	0	0	0	0	0	0	0	0	0	0	0	0	0	0	0	0	0	0	0	0	0	0
Yes	case-control study	Periodontal Disease and Pregnancy Hypertension: A Clinical Correlation	10.1902/jop.2012.120264	Pralhad, Swati; Thomas, Betsy; Kushtagi, Pralhad	2013	JOURNAL OF PERIODONTOLOGY	12				AUG 2013	84	8				1118	1125				1	0	0	0	0	0	0	0	0	0	0	0	0	0	0	0	0	0	0	0	0	0	0	0	0	0	0	0
Yes	cross-sectional study	Very low and low birth weight associated with maternal periodontitis	10.1111/jcpe.12000	Guimaraes, Alessandra N.; Silva-Mato, Agustin; Siqueira, Fernanda M.; Cyrino, Renata M.; Cota, Luis O. M.; Costa, Fernando O.	2012	JOURNAL OF CLINICAL PERIODONTOLOGY	12				NOV 2012	39	11				1024	1031				0.92	0	0	0	0	0	0	0	0	0	0	0	0	0	0	0	0	0	0	0	0	0	0	0	0	0	0	0
Yes		Dental Hygienists' Knowledge and Opinions of Oral-Systemic Connections: Implications for Education	PMID: 22659696	Bell, Kathryn P.; Phillips, Ceib; Paquette, David W.; Offenbacher, Steven; Wilder, Rebecca S.	2012	JOURNAL OF DENTAL EDUCATION	12				JUN 2012	76	6				682	694				0.92	0	0	0	0	0	0	0	0	0	0	0	0	0	0	0	0	0	0	0	0	0	0	0	0	0	0	0
Yes		A phase II trial of a transmucosal herbal patch for the treatment of gingivitis	10.14219/jada.archive.2011.0086	Grbic, John; Wexler, Isaiah; Celenti, Romi; Altman, Jaclyn; Saffer, Aron	2011	JOURNAL OF THE AMERICAN DENTAL ASSOCIATION	12				OCT 2011	142	10				1168	1175				0.86	0	0	0	0	0	0	0	0	0	0	0	0	0	0	0	0	0	0	0	0	0	0	0	0	0	0	0
Yes		Peroxisome Proliferator-Activated Receptor Gamma Polymorphism and Periodontitis in Pregnant Japanese Women	10.1902/jop.2010.090669	Hirano, Emi; Sugita, Noriko; Kikuchi, Akira; Shimada, Yasuko; Sasahara, Jun; Iwanaga, Ruriko; Tanaka, Kenichi; Yoshie, Hiromasa	2010	JOURNAL OF PERIODONTOLOGY	12				JUN 2010	81	6				897	906				0.8	0	0	0	0	0	0	0	0	0	0	0	0	0	0	0	0	0	0	0	0	0	0	0	0	0	0	3
Yes	nonrandomized intervention study	Periodontal therapy for pregnant women and cases of low birthweight: An intervention study	10.1111/j.1442-200X.2009.02888.x	Cruz, Simone S.; Costa, Maria da Conceicao N.; Gomes-Filho, Isaac S.; Barreto, Mauricio L.; dos Santos, Carlos Antonio S. T.; Martins, Angela Guimaraes; Passos, Johelle de S.; de Freitas, Camila Oliveira T.; Sampaio, Fabio P.; Cerqueira, Eneida de M. M.	2010	PEDIATRICS INTERNATIONAL	12				FEB 2010	52	1				57	64				0.8	0	0	0	0	0	0	0	0	0	0	0	0	0	0	0	0	0	0	0	0	0	0	0	0	0	1	0
No		Periodontal intervention effects on pregnancy outcomes in women with preeclampsia		Herrera, Julian A.; Velez-Medina, Santiago; Molano, Rodolfo; Medina, Virna; Botero, Javier E.; Parra, Beatriz; Contreras, Adolfo	2009	COLOMBIA MEDICA	12				APR-JUN 2009	40	2				177	184				0.75	0	0	0	0	0	0	0	0	0	0	0	0	0	0	0	0	0	0	0	0	0	0	0	0	0	1	1
Yes	review	Association between <i>Porphyromonas Gingivalis</i> and systemic diseases: Focus on T cells-mediated adaptive immunity	10.3389/fcimb.2022.1026457	Li, Cheng; Yu, Ran; Ding, Yumei	2022	FRONTIERS IN CELLULAR AND INFECTION MICROBIOLOGY	11				NOV 17 2022	12							1026457			3.67	0	0	0	0	0	0	0	0	0	0	0	0	0	0	0	0	0	0	0	0	0	0	0	0	0	0	0
Yes	systematic review	Periodontitis and Preeclampsia in Pregnancy: A Systematic Review and Meta-Analysis	10.1007/s10995-022-03556-6	Le, Quynh-Anh; Akhter, Rahena; Coulton, Kimberly Mathieu; Vo, Ngoc Truong Nhu; Duong, Le Thi Yen; Nong, Hoang Viet; Yaacoub, Albert; Condous, George; Eberhard, Joerg; Nanan, Ralph	2022	MATERNAL AND CHILD HEALTH JOURNAL	11				DEC 2022	26	12				2419	2443				3.67	0	0	0	0	0	0	0	0	0	0	0	0	0	0	0	0	0	0	0	0	0	0	0	0	0	0	0
Yes	animal study	The Fused Methionine Sulfoxide Reductase MsrAB Promotes Oxidative Stress Defense and Bacterial Virulence in Fusobacterium nucleatum	10.1128/mbio.03022-21	Scheible, Matthew; Nguyen, Cuong T.; Luong, Truc Thanh; Lee, Ju Huck; Chen, Yi-Wei; Chang, Chungyu; Wittchen, Manuel; Camacho, Martha I.; Tiner, Bethany L.; Wu, Chenggang; Tauch, Andreas; Das, Asis; Ton-That, Hung	2022	MBIO	11				JUN 28 2022	13	3									3.67	0	0	0	0	0	0	0	0	0	0	0	0	0	0	0	0	0	0	0	0	0	0	0	0	0	0	0
Yes	systematic review	Poor oral health-related quality of life among pregnant women: A systematic review and meta-analysis	10.1111/idh.12465	Gharehghani, Mohammad Ali Mohammadi; Bayani, Azadeh; Bayat, Amir-Hossein; Hemmat, Morteza; Karimy, Mahmood; Ahounbar, Elahe; Armoon, Bahram; Fakhri, Yadolah; Schroth, Robert J.	2021	INTERNATIONAL JOURNAL OF DENTAL HYGIENE	11				FEB 2021	19	1				39	49				2.2	0	0	0	0	0	0	0	0	0	0	0	0	0	0	0	0	0	0	0	0	0	0	0	0	0	0	0
Yes	animal study	Omega-3 fatty acids suppress <i>Fusobacterium nucleatum</i>-induced placental inflammation originating from maternal endothelial cells	10.1172/jci.insight.125436	Garcia-So, Jeewon; Zhang, Xinwen; Yang, Xiaohua; Rubinstein, Mara Roxana; Mao, De Yu; Kitajewski, Jan; Liu, Kang; Han, Yiping W.	2019	JCI INSIGHT	11				FEB 7 2019	4	3						e125436			1.83	0	0	0	0	0	0	0	0	0	0	0	0	0	0	0	0	0	0	0	0	0	0	0	0	0	0	0
Yes	cross-sectional study	Soft drink consumption and periodontal status in pregnant women	10.1002/JPER.16-0388	Menezes, Carla C.; Ribeiro, Cecilia C. C.; Alves, Claudia M. C.; Thomaz, Erika B. A. F.; Franco, Mayra M.; Batista, Rosfingela F. L.; Silva, Antonio A. M.	2019	JOURNAL OF PERIODONTOLOGY	11				FEB 2019	90	2				159	166				1.83	0	0	0	0	0	0	0	0	0	0	0	0	0	0	0	0	0	0	0	0	0	0	0	0	0	0	0
No		Awareness of the Relationship between Systemic and Periodontal Diseases among Physicians and Dentists in Saudi Arabia and Kuwait: Cross-sectional Study	10.2174/1874210601913010288	Al Sharrad, Ahmad; Said, Khalid N.; Farook, Fathima F.; Shafik, Sami; Al-Shammari, Khallaf	2019	OPEN DENTISTRY JOURNAL	11				2019	13					288	295				1.83	0	0	0	0	0	0	0	0	0	0	0	0	0	0	0	0	0	0	0	0	0	0	0	0	0	0	0
Yes	review	Periodontal diseases and adverse pregnancy outcomes: Is there a role for vitamin D?	10.1016/j.jsbmb.2018.01.010	Uwitonze, Anne Marie; Uwambaye, Peace; Isyagi, Moses; Mumena, Chrispinus H.; Hudder, Alice; Haq, Afrozul; Nessa, Kamrun; Razzaque, Mohammed S.	2018	JOURNAL OF STEROID BIOCHEMISTRY AND MOLECULAR BIOLOGY	11				JUN 2018	180				SI	65	72		6th International Conference on Vitamin D Deficiency on Nutrition and Human Health	MAR 09-10, 2017	1.57	0	0	0	0	0	0	0	0	0	0	0	0	0	0	0	0	0	0	0	0	0	0	0	0	0	0	0
Yes	animal study	Enhanced Expression of Contractile-Associated Proteins and Ion Channels in Preterm Delivery Model Mice With Chronic Odontogenic Porphyromonas Gingivalis Infection	10.1177/1933719115620497	Miyoshi, Hiroshi; Konishi, Haruhisa; Teraoka, Yuko; Urabe, Satoshi; Furusho, Hisako; Miyauchi, Mutsumi; Takata, Takashi; Kudo, Yoshiki	2016	REPRODUCTIVE SCIENCES	11				JUL 2016	23	7				838	846				1.22	0	0	0	0	0	0	0	0	0	0	0	0	0	0	0	0	0	0	0	0	0	0	0	0	0	0	0
Yes	case-control study	Interleukin-1 receptor antagonist gene polymorphism, adverse pregnancy outcome and periodontitis in Turkish women	10.1016/j.archoralbio.2015.09.013	Kayar, Nezahat Arzu; Alptekin, Nilgun Ozlem; Erdal, Mehmet Emin	2015	ARCHIVES OF ORAL BIOLOGY	11				DEC 2015	60	12				1777	1783				1.1	0	0	0	0	0	0	0	0	0	0	0	0	0	0	0	0	0	0	0	0	0	0	0	0	0	0	0
RETRACTED	case-control study	RETRACTED: Can <i>Porphyromonas</i> <i>gingivalis</i> be a novel aetiology for recurrent miscarriage? (Retracted Article)	10.3109/13625187.2014.962651	Ibrahim, Moustafa I.; Abdelhafeez, Mohamed A.; Ellaithy, Mohamed I.; Salama, Ahmed H.; Amin, Adel S.; Eldakrory, Hesham; Elhadad, Nagwa I.	2015	EUROPEAN JOURNAL OF CONTRACEPTION AND REPRODUCTIVE HEALTH CARE	11				APR 2015	20	2				119	127				1.1	0	0	0	0	0	0	0	0	0	0	0	0	0	0	0	0	0	0	0	0	0	0	0	0	0	0	0
Yes	case-control study	Assessing the Association between Oral Hygiene and Preterm Birth by Quantitative Light-Induced Fluorescence	10.1155/2014/374694	Hope, Christopher K.; Wang, Qian; Burnside, Girvan; Adeyemi, Adejumoke A.; Quenby, Siobhan; Smith, Philip W.; Higham, Susan M.; Whitworth, Melissa	2014	SCIENTIFIC WORLD JOURNAL	11				2014								374694			1	0	0	0	0	0	0	0	0	0	0	0	0	0	0	0	0	0	0	0	0	0	0	0	0	0	0	0
Yes	systematic review	Effect of nonsurgical periodontal therapy during gestation period on adverse pregnancy outcome: a systematic review	10.3109/14767058.2013.799662	Shah, Monali; Muley, Arti; Muley, Prasad	2013	JOURNAL OF MATERNAL-FETAL & NEONATAL MEDICINE	11				NOV 2013	26	17				1691	1695				0.92	0	0	0	0	0	0	0	0	0	0	0	0	0	0	0	0	0	0	0	0	0	0	0	0	0	0	0
Yes	animal study	Maternal Periodontal Disease in Rats Decreases Insulin Sensitivity and Insulin Signaling in Adult Offspring	10.1902/jop.2012.110372	Shirakashi, Daisy J.; Leal, Rosana P.; Colombo, Natalia H.; Chiba, Fernando Y.; Garbin, Clea A. S.; Jardim, Elerson G., Jr.; Antoniali, Cristina; Sumida, Doris H.	2013	JOURNAL OF PERIODONTOLOGY	11				MAR 2013	84	3				407	414				0.92	0	0	0	0	0	0	0	0	0	0	0	0	0	0	0	0	0	0	0	0	0	0	0	0	0	0	0
Yes		Osteoporosis, fragility fracture, and periodontal disease: a cross-sectional study in Spanish postmenopausal women	10.1097/gme.0b013e31825d24cf	Angeles Martinez-Maestre, Maria; Machuca, Guillermo; Gonzalez-Cejudo, Carmen; Corcuera Flores, Jose Ramon; Torrejon Cardoso, Rafael; Castelo-Branco, Camil	2013	MENOPAUSE-THE JOURNAL OF THE NORTH AMERICAN MENOPAUSE SOCIETY	11				JAN 2013	20	1				79	84				0.92	0	0	0	0	0	0	0	0	0	0	0	0	0	0	0	0	0	0	0	0	0	0	0	0	0	0	0
Yes	systematic review	A meta-analysis of randomized controlled trials shows no evidence that periodontal treatment during pregnancy prevents adverse pregnancy outcomes	10.14219/jada.archive.2011.0089	Baccaglini, Lorena	2011	JOURNAL OF THE AMERICAN DENTAL ASSOCIATION	11				OCT 2011	142	10				1192	1193				0.79	0	0	0	0	0	0	0	0	0	0	0	0	0	0	0	0	0	0	0	0	0	0	0	0	0	0	0
Yes	nonrandomized intervention study	Periodontal Therapy and Low Birth Weight: Preliminary Results From an Alternative Methodologic Strategy	10.1902/jop.2010.100041	Gomes-Filho, Isaac S.; Cruz, Simone S.; Costa, Maria da Conceicao N.; Passos, Johelle S.; Cerqueira, Eneida M. M.; Sampaio, Fabio P.; Pereira, Eliesita C.; Miranda, Lituania F.	2010	JOURNAL OF PERIODONTOLOGY	11				DEC 2010	81	12				1725	1733				0.73	0	0	0	0	0	0	0	0	0	0	0	0	0	0	0	0	0	0	0	0	0	0	0	0	0	0	0
Yes		Differential host response to LPS variants in amniochorion and the TLR4/MD-2 system in <i>Macaca nemestrina</i>	10.1016/j.placenta.2010.06.010	Chang, J.; Jain, S.; Carl, D. J.; Paolella, L.; Darveau, R. P.; Gravett, M. G.; Waldorf, K. M. Adams	2010	PLACENTA	11				SEP 2010	31	9				811	817				0.73	0	0	0	0	0	0	0	0	0	0	0	0	0	0	0	0	0	0	0	0	0	0	0	0	0	0	1
Yes		The oral health status of postpartum mothers in South-East Hungary	PMID: 17615827	Radnai, Marta; Gorzo, Istvan; Nagy, Erzsebet; Urban, Edit; Eller, Jozsef; Novak, Tibor; Pal, Attila	2007	COMMUNITY DENTAL HEALTH	11				JUN 2007	24	2				111	116				0.61	0	0	0	0	0	0	0	0	0	0	0	0	0	0	0	0	0	0	0	0	0	0	0	0	0	0	1
Yes	Comparative Study	Periodontal disease as one possible explantion for the Mexican paradox	10.1016/j.mehy.2006.05.059	Xiong, X.; Buekens, P.; Vastardis, S.; Wu, T.	2006	MEDICAL HYPOTHESES	11				2006	67	6				1348	1354				0.58	0	0	0	0	0	0	0	0	0	0	0	0	0	0	0	0	0	0	0	0	0	0	1	2	0	0	2
Yes	systematic review	Periodontal Disease and Pregnancy: Correlation with Underweight Birth	10.1055/s-0042-1757906	Minervini, Giuseppe; Basili, Manuele; Franco, Rocco; Bollero, Patrizio; Mancini, Maura; Gozzo, Lucia; Romano, Giovanni Luca; Marrapodi, Maria Maddalena; Gorassini, Francesca; D'Amico, Cesare; Pedulla, Eugenio; Fiorillo, Luca	2023	EUROPEAN JOURNAL OF DENTISTRY	10				OCT 2023	17	4				945	950				5	0	0	0	0	0	0	0	0	0	0	0	0	0	0	0	0	0	0	0	0	0	0	0	0	0	0	0
Yes	review	Periodontal Pathogens and Adverse Pregnancy Outcomes: A Narrative Review	10.3390/life13071559	AlSharief, Mishali; Alabdurubalnabi, Esraa	2023	LIFE-BASEL	10				JUL 2023	13	7						1559			5	0	0	0	0	0	0	0	0	0	0	0	0	0	0	0	0	0	0	0	0	0	0	0	0	0	0	0
Yes	review	Association between Maternal Periodontitis and Development of Systematic Diseases in Offspring	10.3390/ijms23052473	Starzynska, Anna; Wychowanski, Piotr; Nowak, Maciej; Sobocki, Bartosz Kamil; Jereczek-Fossa, Barbara Alicja; Slupecka-Ziemilska, Monika	2022	INTERNATIONAL JOURNAL OF MOLECULAR SCIENCES	10				MAR 2022	23	5						2473			3.33	0	0	0	0	0	0	0	0	0	0	0	0	0	0	0	0	0	0	0	0	0	0	0	0	0	0	0
Yes		Association of Gastroesophageal Reflux Disease with Preterm Birth: Machine Learning Analysis	10.3346/jkms.2021.36.e282	Lee, Kwang-Sig; Kim, Eun Sun; Kim, Do-Young; Song, In-Seok; Ahn, Ki Hoon	2021	JOURNAL OF KOREAN MEDICAL SCIENCE	10				NOV 8 2021	36	43						e282			2.5	0	0	0	0	0	0	0	0	0	0	0	0	0	0	0	0	0	0	0	0	0	0	0	0	0	0	0
Yes	retrospective cohort study	Association between maternal periodontal disease and adverse pregnancy outcomes: an analysis of claims data	10.1093/fampra/cmab037	Choi, Sung Eun; Choudhary, Abhishek; Ahern, John M.; Palmer, Nathan; Barrow, Jane R.	2021	FAMILY PRACTICE	10				DEC 2021	38	6				718	723				2.5	0	0	0	0	0	0	0	0	0	0	0	0	0	0	0	0	0	0	0	0	0	0	0	0	0	0	0
Yes		Accuracy study of the clinical diagnosis of periodontitis in pregnant females	10.1002/JPER.20-0441	Conceicao, Sarah dos Santos; Gomes-Filho, Isaac Suzart; Coelho, Julita Maria Freitas; Brito, Sheila Monteiro; Silva, Roberta Borges; Batista, Josicelia Estrela Tuy; Figueiredo, Ana Claudia Morais Godoy; Hintz, Alexandre Marcelo; Lyrio, Amanda Oliveira; Souza, Elivan Silva; Pereira, Mauricio Gomes; Loomer, Peter Michael; da Cruz, Simone Seixas	2021	JOURNAL OF PERIODONTOLOGY	10				SEP 2021	92	9				1243	1251				2	0	0	0	0	0	0	0	0	0	0	0	0	0	0	0	0	0	0	0	0	0	0	0	0	0	0	0
Yes	case-control study	Periodontal condition is associated with adverse perinatal outcomes and premature rupture of membranes in low-income pregnant women in Bogota, Colombia: a case?control study	10.1080/14767058.2018.1484092	Ines Lafaurie, Gloria; Amparo Gomez, Luz; Antonio Montenegro, Daniel; De Avila, Juliette; Cecilia Tamayo, Martha; Cristina Lancheros, Maria; Quiceno, Johanna; Goretty Trujillo, Tamy; Antonio Noriega, Luis; Lucia Grueso, Maria; Cepeda, Kelly	2020	JOURNAL OF MATERNAL-FETAL & NEONATAL MEDICINE	10				JAN 2 2020	33	1				16	23				2	0	0	0	0	0	0	0	0	0	0	0	0	0	0	0	0	0	0	0	0	0	0	0	0	0	0	0
Yes	prospective cohort study	Periodontitis as a Preterm Birth Risk Factor in Caucasian Women: A Cohort Study	10.3290/j.ohpd.a44116	Caneiro, Leticia; Manuel Lopez-Carral, Jose; Martin-Lancharro, Pablo; Linares, Antonio; Batalla, Pilar; Blanco-Carrion, Juan	2020	ORAL HEALTH & PREVENTIVE DENTISTRY	10				JAN-FEB 2020	18	1				77	83				2	0	0	0	0	0	0	0	0	0	0	0	0	0	0	0	0	0	0	0	0	0	0	0	0	0	0	0
Yes	prospective cohort study	Risk of preterm birth associated with maternal gingival inflammation and oral hygiene behaviours in rural Nepal: a community-based, prospective cohort study	10.1136/bmjopen-2019-036515	Erchick, Daniel J.; Khatry, Subarna K.; Agrawal, Nitin K.; Katz, Joanne; LeClerq, Steven C.; Rai, Bhola; Reynolds, Mark A.; Mullany, Luke C.	2020	BMJ OPEN	10				2020	10	8						e036515			2	0	0	0	0	0	0	0	0	0	0	0	0	0	0	0	0	0	0	0	0	0	0	0	0	0	0	0
Yes	case-control study	Maternal periodontal disease and adverse perinatal outcomes: is there an association? A hospital-based case-control study	10.1080/14767058.2018.1464554	da Mota Kruger, Marta Silveira; Casarin, Renata Picanco; Pinto, Gabriela dos Santos; Pappen, Fernanda Geraldo; Junqueira Camargo, Maria Beatriz; Bello Correa, Fernanda Oliveira; Romano, Ana Regina	2019	JOURNAL OF MATERNAL-FETAL & NEONATAL MEDICINE	10				OCT 18 2019	32	20				3401	3407				1.67	0	0	0	0	0	0	0	0	0	0	0	0	0	0	0	0	0	0	0	0	0	0	0	0	0	0	0
Yes	case-control study	Preterm birth associated with periodontal and dental indicators: a pilot case-control study in a developing country	10.1080/14767058.2019.1613363	De Lourdes Marquez-Corona, Maria; Tellez-Giron-Valdez, Aldo; Patricia Pontigo-Loyola, America; Islas-Zarazua, Rosalina; Leticia Robles-Bermeo, Norma; Silvia Gonzalez-Lopez, Blanca; Eduardo Medina-Solis, Carlo	2021	JOURNAL OF MATERNAL-FETAL & NEONATAL MEDICINE	10				MAR 4 2021	34	5				690	695				1.67	0	0	0	0	0	0	0	0	0	0	0	0	0	0	0	0	0	0	0	0	0	0	0	0	0	0	0
Yes		Oral Health Status and Treatment Needs of Pregnant Women Attending Antenatal Clinics in KwaZulu-Natal, South Africa	10.1155/2019/5475973	Africa, Charlene W. J.; Turton, Mervyn	2019	INTERNATIONAL JOURNAL OF DENTISTRY	10				2019	2019							5475973			1.67	0	0	0	0	0	0	0	0	0	0	0	0	0	0	0	0	0	0	0	0	0	0	0	0	0	0	0
Yes		Phosphatidylinositol 3-Kinase/Akt signal pathway resists the apoptosis and inflammation in human extravillous trophoblasts induced by <i>Porphyromonas gingivalis</i>	10.1016/j.molimm.2018.10.008	Guo, Haiying; Ren, Hongyu; Liang, Shanshan; Ji, Yaoting; Jiang, Han; Zhang, Ping; Du, Minquan	2018	MOLECULAR IMMUNOLOGY	10				DEC 2018	104					100	107				1.43	0	0	0	0	0	0	0	0	0	0	0	0	0	0	0	0	0	0	0	0	0	0	0	0	0	0	0
Yes	animal study	Inhibition of gingipains prevents <i>Porphyromonas gingivalis</i>-induced preterm birth and fetal death in pregnant mice	10.1016/j.ejphar.2018.01.028	Takii, Ryosuke; Kadowaki, Tomoko; Tsukuba, Takayuki; Yamamoto, Kenji	2018	EUROPEAN JOURNAL OF PHARMACOLOGY	10				APR 5 2018	824					48	56				1.43	0	0	0	0	0	0	0	0	0	0	0	0	0	0	0	0	0	0	0	0	0	0	0	0	0	0	0
Yes	animal study	Maternal periodontitis decreases plasma membrane GLUT4 content in skeletal muscle of adult offspring	10.1016/j.lfs.2016.02.010	de Lima Coutinho Mattera, Maria Sara; Chiba, Fernando Yamamoto; de Oliveira da Mota, Max Sander; Pereira, Renato Felipe; Ervolino, Edilson; Chaves Neto, Antonio Hernandes; Pescinini Salzedas, Leda Maria; Scaramele, Natalia Francisco; Silva, Cristina Antoniali; Okamoto, Maristela Mitiko; Machado, Ubiratan Fabres; Sumida, Doris Hissako	2016	LIFE SCIENCES	10				MAR 1 2016	148					194	200				1.11	0	0	0	0	0	0	0	0	0	0	0	0	0	0	0	0	0	0	0	0	0	0	0	0	0	0	0
Yes	Comparative Study	Longitudinal study on clinical and microbial analysis of periodontal status in pregnancy	10.1590/1807-3107BOR-2016.vol30.0087	Machado, Fernanda Campos; Cesar, Dioneia Evangelista; Morais Apolonio, Ana Carolina; Ribeiro, Luiz Claudio; Ribeiro, Rosangela Almeida	2016	BRAZILIAN ORAL RESEARCH	10				2016	30	1									1.11	0	0	0	0	0	0	0	0	0	0	0	0	0	0	0	0	0	0	0	0	0	0	0	0	0	0	0
Yes	RCT	Use of mouth rinse during pregnancy to improve birth and neonatal outcomes: a randomized controlled trial	10.1186/s12884-015-0761-3	Jiang, Hong; Xiong, Xu; Buekens, Pierre; Su, Yi; Qian, Xu	2015	BMC PREGNANCY AND CHILDBIRTH	10				NOV 25 2015	15							311			1	0	0	0	0	0	0	0	0	0	0	0	0	0	0	0	0	0	0	0	0	0	0	0	0	0	0	0
Yes	retrospective cohort study	A comparison of maternal and neonatal outcomes of pregnancy with mental disorders: results of an analysis using propensity score-based weighting	10.1007/s00404-014-3304-7	Kitai, Toshihiro; Komoto, Yoshiko; Kakubari, Reisa; Konishi, Hisashi; Tanaka, Eriko; Nakajima, Saori; Muraji, Miho; Ugaki, Hiromi; Matsunaga, Hidenori; Takemura, Masahiko	2014	ARCHIVES OF GYNECOLOGY AND OBSTETRICS	10				NOV 2014	290	5				883	889				0.91	0	0	0	0	0	0	0	0	0	0	0	0	0	0	0	0	0	0	0	0	0	0	0	0	0	0	0
Yes	review	Periodontitis, cardiovascular disease and pregnancy outcome - focal infection revisited?	10.1038/sj.bdj.2014.903	Ide, M.; Linden, G. J.	2014	BRITISH DENTAL JOURNAL	10				OCT 2014	217	8				467	474				0.91	0	0	0	0	0	0	0	0	0	0	0	0	0	0	0	0	0	0	0	0	0	0	0	0	0	0	0
Yes		<i>Porphyromonas Gingivalis</i> and <i>E-coli</i> Induce Different Cytokine Production Patterns in Pregnant Women	10.1371/journal.pone.0086355	Faas, Marijke M.; Kunnen, Alina; Dekker, Daphne C.; Harmsen, Hermie J. M.; Aarnoudse, Jan G.; Abbas, Frank; De Vos, Paul; Van Pampus, Maria G.	2014	PLOS ONE	10				JAN 22 2014	9	1						e86355			0.91	0	0	0	0	0	0	0	0	0	0	0	0	0	0	0	0	0	0	0	0	0	0	0	0	0	0	0
Yes	review	Specific infections as the etiology of destructive periodontal disease: a systematic review	10.1111/eos.12011	Hujoel, Philippe; Zina, Livia; Cunha-Cruz, Joana; Lopez, Rodrigo	2013	EUROPEAN JOURNAL OF ORAL SCIENCES	10				FEB 2013	121	1				2	6				0.83	0	0	0	0	0	0	0	0	0	0	0	0	0	0	0	0	0	0	0	0	0	0	0	0	0	0	0
Yes		The Association between Maternal Oral Health Experiences and Risk of Preterm Birth in 10 States, Pregnancy Risk Assessment Monitoring System, 2004-2006	10.1007/s10995-011-0870-1	Hwang, Sunah S.; Smith, Vincent C.; McCormick, Marie C.; Barfield, Wanda D.	2012	MATERNAL AND CHILD HEALTH JOURNAL	10				NOV 2012	16	8				1688	1695				0.77	0	0	0	0	0	0	0	0	0	0	0	0	0	0	0	0	0	0	0	0	0	0	0	0	0	0	0
Yes		Risk indicators for poor oral health in adolescents born extremely preterm	PMID: 23230805	Rythen, Marianne; Niklasson, Aimon; Hellstrom, Ann; Hakeberg, Magnus; Robertson, Agneta	2012	SWEDISH DENTAL JOURNAL	10				2012	36	3				115	124				0.77	0	0	0	0	0	0	0	0	0	0	0	0	0	0	0	0	0	0	0	0	0	0	0	0	0	0	0
Yes		Is there any association between periodontitis and preterm low birth weight?	10.3109/14767051003615467	Calabrese, Nicolino; Calabrese, Antonio; Nibali, Luigi; Rosati, Alessia; Fiengo, Stefania; Di Renzo, Gian C.	2010	JOURNAL OF MATERNAL-FETAL & NEONATAL MEDICINE	10				NOV 2010	23	11				1288	1293				0.67	0	0	0	0	0	0	0	0	0	0	0	0	0	0	0	0	0	0	0	0	0	0	0	0	0	0	0
Yes	prospective cohort study	Periodontal Disease Activity Measured by the Benzoyl-DL-Arginine-Naphthylamide Test Is Associated With Preterm Births	10.1902/jop.2010.090532	Chan, Hui-Chen; Wu, Chen-Tsai; Welch, Kathleen B.; Loesche, Walter J.	2010	JOURNAL OF PERIODONTOLOGY	10				JUL 2010	81	7				982	991				0.67	0	0	0	0	0	0	0	0	0	0	0	0	0	0	0	0	0	0	0	0	0	0	0	0	0	0	3
Yes		Pilot study for periodontal treatment and pregnancy outcome: A clinical prospective study	PMID: 20490383	Deppe, Herbert; Hohlweg-Majert, Bettina; Hoelzle, Frank; Schneider, Karl Theodor Mario; Wagenpfeil, Stefan	2010	QUINTESSENCE INTERNATIONAL	10				JUN 2010	41	6				E101	E110				0.67	0	0	0	0	0	0	0	0	0	0	0	0	0	0	0	0	0	0	0	0	0	0	0	0	0	1	0
Yes		CenteringPregnancySmiles™: Implementation of a Small Group Prenatal Care Model with Oral Health	10.1353/hpu.0.0138	Skelton, Judith; Mullins, Raynor; Langston, LeAnn Todd; Womack, Sara; Ebersole, Jeffrey L.; Rising, Sharon Schindler; Kovarik, Robert	2009	JOURNAL OF HEALTH CARE FOR THE POOR AND UNDERSERVED	10				MAY 2009	20	2				545	553				0.63	0	0	0	0	0	0	0	0	0	0	0	0	0	0	0	0	0	0	0	0	0	0	0	0	0	1	1
Yes		Three Intervention Models for Exploring Oral Health in Pregnant Minority Adolescents	10.1111/j.1744-6155.2009.00189.x	Murphey, Christina; Rew, Lynn	2009	JOURNAL FOR SPECIALISTS IN PEDIATRIC NURSING	10				APR 2009	14	2				132	141				0.63	0	0	0	0	0	0	0	0	0	0	0	0	0	0	0	0	0	0	0	0	0	0	0	0	0	0	2
Yes		Periodontal-systemic disease education in united states dental hygiene programs	PMID: 18519597	Wilder, Rebecca S.; Thomas, Katherine A.; Jared, Heather	2008	JOURNAL OF DENTAL EDUCATION	10				JUN 2008	72	6				669	679				0.59	0	0	0	0	0	0	0	0	0	0	0	0	0	0	0	0	0	0	0	0	0	0	0	0	2	1	1
Yes	case-control study	Periodontal status as predictor of prematurity and low birth weight	10.1111/j.1752-7325.2006.tb04088.x	Gomes-Filho, Isaac S.; da Cruz, Simone S.; Rezende, Edson J. C.; da Silveira, Bruno B. de B.; Trindade, Soraya C.; Passos, Johelle S.; de Freitas, Camila O. T.; Cerqueira, Eneida M. M.; de Souza Teles Santos, Carlos Antonio	2006	JOURNAL OF PUBLIC HEALTH DENTISTRY	10				FAL 2006	66	4				295	298				0.53	0	0	0	0	0	0	0	0	0	0	0	0	0	0	0	0	0	0	0	0	0	0	0	1	0	1	1
Yes		The interaction between the nervous system and the stomatognathic system: from development to diseases	10.1038/s41368-023-00241-4	Wu, Yuzhu; Lan, Yanhua; Mao, Jiajie; Shen, Jiahui; Kang, Ting; Xie, Zhijian	2023	INTERNATIONAL JOURNAL OF ORAL SCIENCE	9				AUG 15 2023	15	1						34			4.5	0	0	0	0	0	0	0	0	0	0	0	0	0	0	0	0	0	0	0	0	0	0	0	0	0	0	0
Yes	review	Immunomodulatory role of oral microbiota in inflammatory diseases and allergic conditions	10.3389/falgy.2023.1067483	Moreno, Carlos M.; Boeree, Ellie; Freitas, Claudia M. Tellez; Weber, K. Scott	2023	FRONTIERS IN ALLERGY	9				FEB 17 2023	4							1067483			4.5	0	0	0	0	0	0	0	0	0	0	0	0	0	0	0	0	0	0	0	0	0	0	0	0	0	0	0
Yes	review	Advances in the oral microbiota and rapid detection of oral infectious diseases	10.3389/fmicb.2023.1121737	Xiao, Xuan; Liu, Shangfeng; Deng, Hua; Song, Yuhan; Zhang, Liang; Song, Zhifeng	2023	FRONTIERS IN MICROBIOLOGY	9				FEB 6 2023	14							1121737			4.5	0	0	0	0	0	0	0	0	0	0	0	0	0	0	0	0	0	0	0	0	0	0	0	0	0	0	0
Yes	systematic review	Association of Chlorhexidine Use and Scaling and Root Planing With Birth Outcomes in Pregnant Individuals With Periodontitis: A Systematic Review and Meta-analysis	10.1001/jamanetworkopen.2022.47632	Merchant, Anwar T.; Das Gupta, Rajat; Akonde, Maxwell; Reynolds, Mark; Smith-Warner, Stephanie; Liu, Jihong; Tarannum, Fouzia; Beck, James; Mattison, Donald	2022	JAMA NETWORK OPEN	9				DEC 19 2022	5	12						e2247632			3	0	0	0	0	0	0	0	0	0	0	0	0	0	0	0	0	0	0	0	0	0	0	0	0	0	0	0
Yes	cross-sectional study	Oral Hygiene Practices and Awareness of Pregnant Women about the Effects of Periodontal Disease on Pregnancy Outcomes	10.1155/2022/5195278	Bushehab, Noora Mohammed Eissa; Sreedharan, Jayadevan; Reddy, Sesha; D'souza, Jovita; Abdelmagyd, Hossam	2022	INTERNATIONAL JOURNAL OF DENTISTRY	9				JUN 6 2022	2022							5195278			3	0	0	0	0	0	0	0	0	0	0	0	0	0	0	0	0	0	0	0	0	0	0	0	0	0	0	0
Yes		Association of preterm birth with medications: machine learning analysis using national health insurance data	10.1007/s00404-022-06405-7	Lee, Kwang-Sig; Song, In-Seok; Kim, Eun Sun; Kim, Hae-In; Ahn, Ki Hoon	2022	ARCHIVES OF GYNECOLOGY AND OBSTETRICS	9				MAY 2022	305	5				1369	1376				3	0	0	0	0	0	0	0	0	0	0	0	0	0	0	0	0	0	0	0	0	0	0	0	0	0	0	0
Yes	review	An Insight into Vaginal Microbiome Techniques	10.3390/life11111229	Sharma, Mahima; Chopra, Chitrakshi; Mehta, Malvika; Sharma, Varun; Mallubhotla, Sharada; Sistla, Srinivas; Sistla, Jyothi C.; Bhushan, Indu	2021	LIFE-BASEL	9				NOV 2021	11	11						1229			2.25	0	0	0	0	0	0	0	0	0	0	0	0	0	0	0	0	0	0	0	0	0	0	0	0	0	0	0
Yes	animal study	Fetal Membrane Inflammation Induces Preterm Birth Via Toll-Like Receptor 2 in Mice With Chronic Gingivitis	10.1177/1933719118792097	Konishi, Haruhisa; Urabe, Satoshi; Miyoshi, Hiroshi; Teraoka, Yuko; Maki, Tomoko; Furusho, Hisako; Miyauchi, Mutsumi; Takata, Takashi; Kudo, Yoshiki; Kajioka, Shunichi	2019	REPRODUCTIVE SCIENCES	9				JUL 2019	26	7				869	878				1.5	0	0	0	0	0	0	0	0	0	0	0	0	0	0	0	0	0	0	0	0	0	0	0	0	0	0	0
Yes	RCT	Calcium and vitamin D supplementation and/or periodontal therapy in the treatment of periodontitis among Brazilian pregnant women: protocol of a feasibility randomised controlled trial (the IMPROVE trial)	10.1186/s40814-019-0417-6	Cocate, Paula Guedes; Kac, Gilberto; Heitmann, Berit L.; Nadanovsky, Paulo; da Veiga Soares Carvalho, Maria Claudia; Benaim, Camila; Schlussel, Michael Maia; Trindade de Castro, Maria Beatriz; Alves-Santos, Nadya Helena; Baptista, Amanda Farnum; Holick, Michael F.; Mokhtar, Rana R.; Bomfim, Alessandra Raymundo; Amorim Adegboye, Amanda Rodrigues	2019	PILOT AND FEASIBILITY STUDIES	9				MAR 5 2019	5	1						38			1.5	0	0	0	0	0	0	0	0	0	0	0	0	0	0	0	0	0	0	0	0	0	0	0	0	0	0	0
Yes	case-control study	Gestational diabetes mellitus increases the detection rate and the number of oral bacteria in pregnant women	10.1097/MD.0000000000014903	Yao, Han; Xu, Dan; Zhu, Zhichao; Wang, Guoyun	2019	MEDICINE	9				MAR 2019	98	11						e14903			1.5	0	0	0	0	0	0	0	0	0	0	0	0	0	0	0	0	0	0	0	0	0	0	0	0	0	0	0
Yes	case-control study	Periodontal pathogens in the placenta and membranes in term and preterm birth	10.1016/j.placenta.2018.06.310	McCuaig, Ruth; Wong, Diana; Gardiner, Fergus W.; Rawlinson, William; Dahlstrom, Jane E.; Robson, Stephen	2018	PLACENTA	9				AUG 2018	68					40	43				1.29	0	0	0	0	0	0	0	0	0	0	0	0	0	0	0	0	0	0	0	0	0	0	0	0	0	0	0
Yes	Cross-sectional study	Relationship among Hypovitaminosis D, Maternal Periodontal Disease, and Low Birth Weight	10.29271/jcpsp.2018.01.36	Khan, Farhan Raza; Ahmad, Tashfeen; Hussain, Rabia; Bhutta, Zulfiqar Ahmed	2018	JCPSP-JOURNAL OF THE COLLEGE OF PHYSICIANS AND SURGEONS PAKISTAN	9				JAN 2018	28	1				36	39				1.29	0	0	0	0	0	0	0	0	0	0	0	0	0	0	0	0	0	0	0	0	0	0	0	0	0	0	0
Yes	prospective cohort study	Synergistic effect of maternal obesity and periodontitis on preterm birth in women with pre-eclampsia: a prospective study	10.1111/jcpe.12574	Lee, Hyo-Jin; Ha, Jung-Eun; Bae, Kwang-Hak	2016	JOURNAL OF CLINICAL PERIODONTOLOGY	9				AUG 2016	43	8				646	651				1	0	0	0	0	0	0	0	0	0	0	0	0	0	0	0	0	0	0	0	0	0	0	0	0	0	0	0
Yes	animal study	No association between periodontitis, preterm birth, or intrauterine growth restriction: experimental study in Wistar rats	10.1016/j.ajog.2015.12.008	Fogacci, Mariana Fampa; Barbirato, Davi da Silva; Furtado Amaral, Cristine da Silva; da Silva, Priscilla Goncalves; Coelho, Mariana de Oliveira; Bertozi, Giuliana; de Carvalho, Denise Pires; Thome Leao, Anna Thereza	2016	AMERICAN JOURNAL OF OBSTETRICS AND GYNECOLOGY	9				JUN 2016	214	6						749.e1-e11			1	0	0	0	0	0	0	0	0	0	0	0	0	0	0	0	0	0	0	0	0	0	0	0	0	0	0	0
Yes		<i>Porphyromonas gingivalis</i> lipopolysaccharide inhibits trophoblast invasion in the presence of nicotine	10.1016/j.placenta.2014.10.015	Komine-Aizawa, S.; Hirohata, N.; Aizawa, S.; Abiko, Y.; Hayakawa, S.	2015	PLACENTA	9				JAN 2015	36	1				27	33				0.9	0	0	0	0	0	0	0	0	0	0	0	0	0	0	0	0	0	0	0	0	0	0	0	0	0	0	0
Yes	Cross-sectional study	Periodontal Disease as a Potential Risk Factor for Low Birth Weight and Reduced Maternal Haemoglobin Levels	10.3290/j.ohpd.a31224	Kothiwale, Shaila V.; Desai, Babasaheb R.; Kothiwale, Veerappa A.; Gandhi, Megha; Konin, Savita	2014	ORAL HEALTH & PREVENTIVE DENTISTRY	9				2014	12	1				83	90				0.82	0	0	0	0	0	0	0	0	0	0	0	0	0	0	0	0	0	0	0	0	0	0	0	0	0	0	0
Yes	case-control study	Association between early preterm birth and periodontitis according to USA and European consensus definitions	10.3109/14767058.2012.663827	de Tejada, B. Martinez; Gayet-Ageron, A.; Combescure, C.; Irion, O.; Baehni, P.	2012	JOURNAL OF MATERNAL-FETAL & NEONATAL MEDICINE	9				NOV 2012	25	11				2160	2166				0.69	0	0	0	0	0	0	0	0	0	0	0	0	0	0	0	0	0	0	0	0	0	0	0	0	0	0	0
Yes		Bioactivity of WLBU2 peptide antibiotic in combination with bioerodible polymer	10.1016/j.ijantimicag.2011.07.011	McClanahan, J. R.; Peyyala, R.; Mahajan, R.; Montelaro, R. C.; Novak, K. F.; Puleo, D. A.	2011	INTERNATIONAL JOURNAL OF ANTIMICROBIAL AGENTS	9				DEC 2011	38	6				530	533				0.64	0	0	0	0	0	0	0	0	0	0	0	0	0	0	0	0	0	0	0	0	0	0	0	0	0	0	0
Yes	review	The Importance of Preconception Counseling and Early Pregnancy Monitoring	10.1055/s-0031-1293209	Saravelos, Sotirios H.; Regan, Lesley	2011	SEMINARS IN REPRODUCTIVE MEDICINE	9				NOV 2011	29	6				557	568				0.64	0	0	0	0	0	0	0	0	0	0	0	0	0	0	0	0	0	0	0	0	0	0	0	0	0	0	0
No		<i>FUSOBACTERIUM NUCLEATUM</i> INTERACTION WITH HOST CELLS		Han, Yiping W.	2011	ORAL MICROBIAL COMMUNITIES: GENOMIC INQUIRY AND INTERSPECIES COMMUNICATION	9			Kolenbrander, PE	2011						221	+				0.64	0	0	0	0	0	0	0	0	0	0	0	0	0	0	0	0	0	0	0	0	0	0	0	0	0	0	0
Yes	review	Goals and Strategies for Prevention of Preterm Birth: An Obstetric Perspective	10.1016/j.pcl.2009.03.006	Lang, Christopher T.; Iams, Jay D.	2009	PEDIATRIC CLINICS OF NORTH AMERICA	9				JUN 2009	56	3				537	+				0.56	0	0	0	0	0	0	0	0	0	0	0	0	0	0	0	0	0	0	0	0	0	0	0	0	0	1	5
Yes	Comparative Study	Interieukin-6-174 genotype, periodontal disease and adverse pregnancy outcomes: A pilot study	10.1007/s10875-007-9162-3	Dashash, M.; Nugent, J.; Baker, P.; Tansinda, D.; Blinkhorn, F.	2008	JOURNAL OF CLINICAL IMMUNOLOGY	9				MAY 2008	28	3				237	243				0.53	0	0	0	0	0	0	0	0	0	0	0	0	0	0	0	0	0	0	0	0	0	0	0	1	1	1	3
Yes	review	Should we treat periodontal disease during gestation to improve pregnancy outcomes?	10.1097/GRF.0b013e31804c9f05	Ferguson, James E., II; Hansen, Wendy F.; Novak, Karen F.; Novak, M. John	2007	CLINICAL OBSTETRICS AND GYNECOLOGY	9				JUN 2007	50	2				454	467				0.5	0	0	0	0	0	0	0	0	0	0	0	0	0	0	0	0	0	0	0	0	0	0	0	2	0	2	1
Yes	review	Periodontal Disease and Other Adverse Health Outcomes Share Risk Factors, including Dietary Factors and Vitamin D Status	10.3390/nu15122787	Grant, William B.; van Amerongen, Barbara M.; Boucher, Barbara J.	2023	NUTRIENTS	8				JUN 2023	15	12						2787			4	0	0	0	0	0	0	0	0	0	0	0	0	0	0	0	0	0	0	0	0	0	0	0	0	0	0	0
Yes	Comparative Study	Subgingival Microbiome in Pregnancy and a Potential Relationship to Early Term Birth	10.3389/fcimb.2022.873683	Yang, Irene; Claussen, Henry; Arthur, Robert Adam; Hertzberg, Vicki Stover; Geurs, Nicolaas; Corwin, Elizabeth J.; Dunlop, Anne L.	2022	FRONTIERS IN CELLULAR AND INFECTION MICROBIOLOGY	8				MAY 11 2022	12							873683			2.67	0	0	0	0	0	0	0	0	0	0	0	0	0	0	0	0	0	0	0	0	0	0	0	0	0	0	0
Yes	systematic review	Interventions for the prevention of spontaneous preterm birth: a scoping review of systematic reviews	10.1136/bmjopen-2021-052576	Campbell, Fiona; Salam, Shumona; Sutton, Anthea; Jayasooriya, Shamanthi Maya; Mitchell, Caroline; Amabebe, Emmanuel; Balen, Julie; Gillespie, Bronwen M.; Parris, Kerry; Soma-Pillay, Priya; Chauke, Lawrence; Narice, Brenda; Anumba, Dilichukwu O.	2022	BMJ OPEN	8				MAY 2022	12	5						e052576			2.67	0	0	0	0	0	0	0	0	0	0	0	0	0	0	0	0	0	0	0	0	0	0	0	0	0	0	0
Yes	prospective cohort study	Periodontal disease and preterm delivery: a nationwide population-based cohort study of Taiwan	10.1038/s41598-022-07425-8	Lee, Ya-Ling; Hu, Hsiao-Yun; Chou, Sin-Yi; Lin, Chen-Li; Cheng, Feng-Shiang; Yu, Chia-Yi; Chu, Dachen	2022	SCIENTIFIC REPORTS	8				FEB 28 2022	12	1						3297			2.67	0	0	0	0	0	0	0	0	0	0	0	0	0	0	0	0	0	0	0	0	0	0	0	0	0	0	0
Yes		Consideration of Oral Health and Periodontal Diseases During Pregnancy: Knowledge and Behaviour Among French Pregnant Women	10.3290/j.ohpd.b875513	Petita, Catherine; Benezechb, Juliette; Davideauc, Jean-Luc; Hamannd, Virginie; Tuzine, Nicolas; Huckf, Olivier	2021	ORAL HEALTH & PREVENTIVE DENTISTRY	8				2021	19	1				33	42				2	0	0	0	0	0	0	0	0	0	0	0	0	0	0	0	0	0	0	0	0	0	0	0	0	0	0	0
Yes	systematic review	Effect of per Capita Income on the Relationship between Periodontal Disease during Pregnancy and the Risk of Preterm Birth and Low Birth Weight Newborn. Systematic Review and Meta-Analysis	10.3390/ijerph17218015	Alba Moliner-Sanchez, Carmen; Enrique Iranzo-Cortes, Jose; Manuel Almerich-Silla, Jose; Bellot-Arcis, Carlos; Carmelo Ortola-Siscar, Jose; Maria Montiel-Company, Jose; Almerich-Torres, Teresa	2020	INTERNATIONAL JOURNAL OF ENVIRONMENTAL RESEARCH AND PUBLIC HEALTH	8				NOV 2020	17	21						8015			1.6	0	0	0	0	0	0	0	0	0	0	0	0	0	0	0	0	0	0	0	0	0	0	0	0	0	0	0
Yes		KBG syndrome in two patients from Egypt	10.1002/ajmg.a.61552	Sayed, Inas S. M.; Abdel-Hamid, Mohamed S.; Abdel-Salam, Ghada M. H.	2020	AMERICAN JOURNAL OF MEDICAL GENETICS PART A	8				JUN 2020	182	6				1309	1312				1.6	0	0	0	0	0	0	0	0	0	0	0	0	0	0	0	0	0	0	0	0	0	0	0	0	0	0	0
Yes	review	Periodontal disease and its impact on general health in Latin America. Section II: Introduction part II	10.1590/1807-3107bor-2020.vol34.0023	Carvajal, Paola; Vernal, Rolando; Reinero, Daniela; Malheiros, Zilson; Stewart, Bernal; Pannuti, Claudio Mendes; Romito, Giuseppe Alexandre	2020	BRAZILIAN ORAL RESEARCH	8				2020	34			1				e023			1.6	0	0	0	0	0	0	0	0	0	0	0	0	0	0	0	0	0	0	0	0	0	0	0	0	0	0	0
Yes	case-control study	Periodontopathogenic microbiota, infectious mechanisms and preterm birth: analysis with structural equations (cohort-BRISA)	10.1007/s00404-019-05355-x	Costa, Elisa Miranda; de Araujo Figueiredo, Camilla Silva; Marao Martins, Rafiza Felix; Costa Ribeiro, Cecilia Claudia; Coelho Alves, Claudia Maria; Talarico Sesso, Maria Lucia; Nogueira, Ruchele Dias; Saraiva, Maria da Conceicao; Barbieri, Marco Antonio; Bettiol, Heloisa; Moura da Silva, Antonio Augusto; Abreu Fonseca Thomaz, Erika Barbara	2019	ARCHIVES OF GYNECOLOGY AND OBSTETRICS	8				DEC 2019	300	6				1521	1530				1.33	0	0	0	0	0	0	0	0	0	0	0	0	0	0	0	0	0	0	0	0	0	0	0	0	0	0	0
No		The Role of the Leucocytosis Parameter in the Occurrence of Pregnancy Complications in Women with Periodontal Disease		Maglaviceanu, Camelia Fiera; Bechir, Edwin Sever; Tuculina, Mihaela Jana; Daguci, Constantin; Dascalu, Ionela Teodora; Daguci, Luminita; Nicola, Andreea; Popescu, Mihaela Sanda; Bataiosu, Marilena	2019	REVISTA DE CHIMIE	8				NOV 2019	70	11				3967	3970				1.33	0	0	0	0	0	0	0	0	0	0	0	0	0	0	0	0	0	0	0	0	0	0	0	0	0	0	0
Yes	case-control study	Detection of periodontal pathogens in mothers of preterm birth and/or low weight	10.4317/medoral.23135	Vasconcelos Calixto, Nayra Rodrigues; Coelho Alves, Claudia Maria; Gomes Abreu, Luciene Maria; Abreu Fonseca Thomaz, Erika Barbara; Branco Vidal, Flavia Castello; Gomes Filho, Isaac Suzart; Lopes, Fernanda Ferreira	2019	MEDICINA ORAL PATOLOGIA ORAL Y CIRUGIA BUCAL	8				NOV 1 2019	24	6				E776	E781	23135			1.33	0	0	0	0	0	0	0	0	0	0	0	0	0	0	0	0	0	0	0	0	0	0	0	0	0	0	0
Yes	animal study	Fetal Weight Outcomes in C57BL/6J and C57BL/6NCrl Mice after Oral Colonization with <i>Porphyromonas gingivalis</i>	10.1128/IAI.00280-19	Fischer, Lori A.; Bittner-Eddy, Peter D.; Costalonga, Massimo	2019	INFECTION AND IMMUNITY	8				OCT 2019	87	10						e00280-19			1.33	0	0	0	0	0	0	0	0	0	0	0	0	0	0	0	0	0	0	0	0	0	0	0	0	0	0	0
Yes		Dental Cleaning, Community Water Fluoridation and Preterm Birth, Massachusetts: 2009-2016	10.1007/s10995-018-2659-y	Zhang, Xiyuan; Lu, Emily; Stone, Sarah L.; Diop, Hafsatou	2019	MATERNAL AND CHILD HEALTH JOURNAL	8				APR 2019	23	4				451	458				1.33	0	0	0	0	0	0	0	0	0	0	0	0	0	0	0	0	0	0	0	0	0	0	0	0	0	0	0
Yes		<i>Treponema</i>, Iron and Neurodegeneration	10.2174/1567205013666161122093404	Jolivet-Gougeon, A.; Bonnaure-Mallet, M.	2018	CURRENT ALZHEIMER RESEARCH	8				2018	15	8				716	722				1.14	0	0	0	0	0	0	0	0	0	0	0	0	0	0	0	0	0	0	0	0	0	0	0	0	0	0	0
Yes	Cross-sectional study	Periodontal disease and intra-amniotic complications in women with preterm prelabor rupture of membranes	10.1080/14767058.2017.1358265	Radochova, Vladimira; Kacerovska Musilova, Ivana; Stepan, Martin; Vescicik, Peter; Slezak, Radovan; Jacobsson, Bo; Kacerovsky, Marian	2018	JOURNAL OF MATERNAL-FETAL & NEONATAL MEDICINE	8				2018	31	21				2852	2861				1.14	0	0	0	0	0	0	0	0	0	0	0	0	0	0	0	0	0	0	0	0	0	0	0	0	0	0	0
Yes	prospective cohort study	Correlation among periodontal health status, maternal age and pre-term low birth weight	PMID: 29178747	Capasso, Francesca; Vozza, Iole; Capuccio, Veronica; Vestri, Anna Rita; Polimeni, Antonella; Ottolenghi, Livia	2016	AMERICAN JOURNAL OF DENTISTRY	8				AUG 2016	29	4				197	200				0.89	0	0	0	0	0	0	0	0	0	0	0	0	0	0	0	0	0	0	0	0	0	0	0	0	0	0	0
Yes	Comparative Study	Oral Neutrophil Levels: A Screening Test for Oral Inflammatory Load in Pregnancy in a Medical Setting	10.1902/jop.2014.140116	Huda, Sabrina; Doering, Hendrik; Tenenbaum, Howard C.; Whittle, Wendy; Sigal, Michael J.; Glogauer, Michael	2015	JOURNAL OF PERIODONTOLOGY	8				2015	86	1				72	81				0.8	0	0	0	0	0	0	0	0	0	0	0	0	0	0	0	0	0	0	0	0	0	0	0	0	0	0	0
Yes		Associations of periodontitis and oral manifestations with CD4 counts in human immunodeficiency virus-pregnant women in Thailand	10.1016/j.oooo.2013.04.016	Pattrapornnan, Pakkaporn; DeRouen, Timothy A.	2013	ORAL SURGERY ORAL MEDICINE ORAL PATHOLOGY ORAL RADIOLOGY	8				SEP 2013	116	3				306	312				0.67	0	0	0	0	0	0	0	0	0	0	0	0	0	0	0	0	0	0	0	0	0	0	0	0	0	0	0
Yes	case-control study	Association between preterm and low-birth weight with periodontal disease: a case-control study	PMID: 25246927	Khadem, Nayyereh; Rahmani, Mohammad Ebrahim; Sanaei, Alireza; Afiat, Mliheh	2012	IRANIAN JOURNAL OF REPRODUCTIVE MEDICINE	8				NOV-DEC 2012	10	6				561	566				0.62	0	0	0	0	0	0	0	0	0	0	0	0	0	0	0	0	0	0	0	0	0	0	0	0	0	0	0
Yes		Identification of bacteria and potential sources in neonates at risk of infection delivered by Caesarean and vaginal birth	10.1099/jmm.0.034926-0	Gonzales-Marin, Cecilia; Spratt, David A.; Millar, Michael R.; Simmonds, Mark; Kempley, Stephen T.; Allaker, Robert P.	2012	JOURNAL OF MEDICAL MICROBIOLOGY	8				JAN 2012	61	1				31	41				0.62	0	0	0	0	0	0	0	0	0	0	0	0	0	0	0	0	0	0	0	0	0	0	0	0	0	0	0
Yes	case-control study	Effect of Oral Diseases on Mothers Giving Birth to Preterm Infants	10.1159/000329887	Ryalat, Soukaina; Sawair, Faleh; Baqain, Zaid; Barghout, Nicola; Amin, Wala; Badran, Darwish; Badran, Eman	2011	MEDICAL PRINCIPLES AND PRACTICE	8				2011	20	6				556	561				0.57	0	0	0	0	0	0	0	0	0	0	0	0	0	0	0	0	0	0	0	0	0	0	0	0	0	0	0
Yes		Immunological Techniques: ELISA, Flow Cytometry, and Immunohistochemistry	10.1007/978-1-60761-820-1_20	Ford, Pauline J.	2010	ORAL BIOLOGY: MOLECULAR TECHNIQUES AND APPLICATIONS	8			Seymour, GJ; Cullinan, MP; Heng, NCK	2010	666					327	343				0.53	0	0	0	0	0	0	0	0	0	0	0	0	0	0	0	0	0	0	0	0	0	0	0	0	0	0	0
Yes		An aboriginal and torres strait islander oral health curriculum framework: development experiences in western Australia	10.1111/j.1834-7819.2007.tb00470.x	Bazen, J.; Paul, D.; Tennant, M.	2007	AUSTRALIAN DENTAL JOURNAL	8				JUN 2007	52	2				86	92				0.44	0	0	0	0	0	0	0	0	0	0	0	0	0	0	0	0	0	0	0	0	0	0	0	0	0	0	0
Yes	review	Periodontitis and pregnancy	10.1177/1466424006061170	Tucker, Richard	2006	JOURNAL OF THE ROYAL SOCIETY FOR THE PROMOTION OF HEALTH	8				JAN 2006	126	1				24	27				0.42	0	0	0	0	0	0	0	0	0	0	0	0	0	0	0	0	0	0	0	0	0	1	1	1	0	0	0
Yes	review	Maternal microbiota and gestational diabetes: impact on infant health	10.1186/s12967-023-04230-3	Singh, Parul; Elhaj, Duaa Ahmed Idris; Ibrahim, Ibrahim; Abdullahi, Hala; Al Khodor, Souhaila	2023	JOURNAL OF TRANSLATIONAL MEDICINE	7				JUN 6 2023	21	1						364			3.5	0	0	0	0	0	0	0	0	0	0	0	0	0	0	0	0	0	0	0	0	0	0	0	0	0	0	0
Yes	review	Periodontal diseases and adverse pregnancy outcomes. Present and future	10.1111/prd.12486	Bobetsis, Yiorgos A.; Ide, Mark; Gursoy, Mervi; Madianos, Phoebus N.	2023	PERIODONTOLOGY 2000	7															3.5	0	0	0	0	0	0	0	0	0	0	0	0	0	0	0	0	0	0	0	0	0	0	0	0	0	0	0
Yes	case-control study	Diversity of the gut, vaginal and oral microbiome among pregnant women in South Africa with and without pre-eclampsia	10.3389/fgwh.2022.810673	Geldenhuys, Janri; Redelinghuys, Mathys J.; Lombaard, Hendrik A.; Ehlers, Marthie M.; Cowan, Don; Kock, Marleen M.	2022	FRONTIERS IN GLOBAL WOMENS HEALTH	7				SEP 16 2022	3							810673			2.33	0	0	0	0	0	0	0	0	0	0	0	0	0	0	0	0	0	0	0	0	0	0	0	0	0	0	0
Yes	case reports	Maternal septicemia caused by <i>Streptococcus mitis</i>: a possible link between intra-amniotic infection and periodontitis. Case report and literature review	10.1186/s12879-022-07530-z	Chaemsaithong, Piya; Lertrut, Waranyu; Kamlungkuea, Threebhorn; Santanirand, Pitak; Singsaneh, Arunee; Jaovisidha, Adithep; Pakdeeto, Sasikarn; Mongkolsuk, Paninee; Pongchaikul, Pisut	2022	BMC INFECTIOUS DISEASES	7				JUN 20 2022	22	1						562			2.33	0	0	0	0	0	0	0	0	0	0	0	0	0	0	0	0	0	0	0	0	0	0	0	0	0	0	0
Yes	systematic review	DIFFERENTIAL IMPACT OF PERIODONTAL TREATMENT STRATEGIES DURING PREGNANCY ON PERINATAL OUTCOMES: A SYSTEMATIC REVIEW AND META-ANALYSIS	10.1016/j.jebdp.2021.101666	Quynh-Anh Le; Eslick, Guy D.; Coulton, Kimberly Mathieu; Akhter, Rahena; Lain, Samantha; Nassar, Natasha; Yaacoub, Albert; Condous, George; Leonardi, Mathew; Eberhard, Jorg; Nanan, Ralph	2022	JOURNAL OF EVIDENCE-BASED DENTAL PRACTICE	7				MAR 2022	22	1						101666			2.33	0	0	0	0	0	0	0	0	0	0	0	0	0	0	0	0	0	0	0	0	0	0	0	0	0	0	0
Yes	systematic review	Meta-regression Analysis of Study Heterogeneity for Systemic Outcomes after Periodontal Therapy	10.1177/23800844211070467	Oates, T. W.; Guy, V; Ni, K.; Ji, C.; Saito, H.; Shiau, H.; Shah, R.; Williams, M. A.; Blasi, G.; Goloubeva, O.	2023	JDR CLINICAL & TRANSLATIONAL RESEARCH	7				JAN 2023	8	1				6	15	2.38008e+16			2.33	0	0	0	0	0	0	0	0	0	0	0	0	0	0	0	0	0	0	0	0	0	0	0	0	0	0	0
Yes		Microbial profile of placentas from Tanzanian mothers with adverse pregnancy outcomes and periodontitis	10.1111/odi.13962	Miranda-Rius, Jaume; Brunet-Llobet, Lluis; Blanc, Vanessa; Alvarez, Gerard; Moncunill-Mira, Jordi; Mashala, Elias, I; Kasebele, Yona; Masenga, Gileard; Nadal, Alfons; Leon, Ruben	2023	ORAL DISEASES	7				MAR 2023	29	2				772	785				1.75	0	0	0	0	0	0	0	0	0	0	0	0	0	0	0	0	0	0	0	0	0	0	0	0	0	0	0
Yes	review	<i>Fusobacterium nucleatum</i> and alteration of the oral microbiome: from pregnancy to SARS-COV-2 infection	10.26355/eurrev_202107_26251	Dessi, A.; Bosco, A.; Pintus, R.; Orru, G.; Fanos, V	2021	EUROPEAN REVIEW FOR MEDICAL AND PHARMACOLOGICAL SCIENCES	7				2021	25	13				4579	4596				1.75	0	0	0	0	0	0	0	0	0	0	0	0	0	0	0	0	0	0	0	0	0	0	0	0	0	0	0
Yes	Cross-sectional study	Self-reported and clinical periodontal conditions in a group of Eastern European postpartum women	10.1371/journal.pone.0237510	Micu, Iulia C.; Bolboaca, Sorana D.; Caracostea, Gabriela, V; Gligor, Diana; Ciurea, Andreea; Iozon, Sofia; Soanca, Andrada; Muresan, Daniel; Roman, Alexandra	2020	PLOS ONE	7				AUG 18 2020	15	8						e0237510			1.4	0	0	0	0	0	0	0	0	0	0	0	0	0	0	0	0	0	0	0	0	0	0	0	0	0	0	0
Yes	Case-Control Study	Comparisons of Periodontal Status between Females Referenced for Fertility Treatment and Fertile Counterparts: A Pilot Case-Control Study	10.3390/ijerph17155281	Machado, Vanessa; Botelho, Joao; Proenca, Luis; Mendes, Jose Joao	2020	INTERNATIONAL JOURNAL OF ENVIRONMENTAL RESEARCH AND PUBLIC HEALTH	7				AUG 2020	17	15						5281			1.4	0	0	0	0	0	0	0	0	0	0	0	0	0	0	0	0	0	0	0	0	0	0	0	0	0	0	0
Yes	Case-Control Study	The relationship between the anti-<i>Porphyromonas gingivalis</i>immunoglobulin G subclass antibody and small for gestational age delivery: a longitudinal study in pregnant Japanese women	10.1111/idj.12548	Ye, Changchang; Kobayashi, Hiroaki; Katagiri, Sayaka; Miyasaka, Naoyuki; Takeuchi, Yasuo; Kuraji, Ryutaro; Izumi, Yuichi	2020	INTERNATIONAL DENTAL JOURNAL	7				AUG 2020	70	4				296	302				1.4	0	0	0	0	0	0	0	0	0	0	0	0	0	0	0	0	0	0	0	0	0	0	0	0	0	0	0
Yes	Cross-sectional study	Relationship between preterm birth and post-partum periodontal maternal status: a hospital-based Romanian study	10.1007/s00404-020-05521-6	Micu, I. C.; Roman, A.; Ticala, F.; Soanca, A.; Ciurea, A.; Objelean, A.; Iancu, M.; Muresan, D.; Caracostea, G., V	2020	ARCHIVES OF GYNECOLOGY AND OBSTETRICS	7				MAY 2020	301	5				1189	1198				1.4	0	0	0	0	0	0	0	0	0	0	0	0	0	0	0	0	0	0	0	0	0	0	0	0	0	0	0
Yes		A Novel Mutation in <i>PIGA</i> Associated with Multiple Congenital Anomalies-Hypotonia-Seizure Syndrome 2 (MCAHS2) in a Boy with a Combination of Severe Epilepsy and Gingival Hyperplasia	10.1159/000505797	Neuhofer, Christiane M.; Funke, Rudolf; Wilken, Bernd; Knaus, Alexej; Altmueller, Janine; Nuernberg, Peter; Li, Yun; Wollnik, Bernd; Burfeind, Peter; Pauli, Silke	2020	MOLECULAR SYNDROMOLOGY	7				2020	11	1				30	37				1.4	0	0	0	0	0	0	0	0	0	0	0	0	0	0	0	0	0	0	0	0	0	0	0	0	0	0	0
Yes	Case-Control Study	Quantitative analysis of key periodontopathic bacteria in gestational diabetic and non-diabetic women	10.1007/s40200-019-00420-3	Ganiger, Kavitha; Sridharan, Srirangarajan; Rahul, Aparna; Satyanarayana, Aparna	2019	JOURNAL OF DIABETES AND METABOLIC DISORDERS	7				DEC 2019	18	2				363	369				1.17	0	0	0	0	0	0	0	0	0	0	0	0	0	0	0	0	0	0	0	0	0	0	0	0	0	0	0
Yes		Qualitative assessment of knowledge transfer regarding preterm birth in Malawi following the implementation of targeted health messages over 3 years	10.2147/IJWH.S185199	Antony, Kathleen M.; Levison, Judy; Suter, Melissa A.; Raine, Susan; Chiudzu, Grace; Phiri, Henry; Sclafani, Joseph; Belfort, Michael; Kazembe, Peter; Aagaard, Kjersti M.	2019	INTERNATIONAL JOURNAL OF WOMENS HEALTH	7				2019	11					75	95				1.17	0	0	0	0	0	0	0	0	0	0	0	0	0	0	0	0	0	0	0	0	0	0	0	0	0	0	0
Yes		<i>Porphyromonas gingivalis</i> Suppresses Trophoblast Invasion by Soluble Factors	10.1902/jop.2017.170193	Hirohata, Naoko; Komine-Aizawa, Shihoko; Tamura, Muneaki; Ochiai, Kuniyasu; Sugitani, Masahiko; Hayakawa, Satoshi	2017	JOURNAL OF PERIODONTOLOGY	7				DEC 2017	88	12				1366	1373				0.88	0	0	0	0	0	0	0	0	0	0	0	0	0	0	0	0	0	0	0	0	0	0	0	0	0	0	0
Yes		Exploring the relationship between childhood adversity and oral health: An anecdotal approach and integrative view	10.1016/j.mehy.2015.04.020	Kirkengen, Anna Luise; Lygre, Henning	2015	MEDICAL HYPOTHESES	7				AUG 2015	85	2				134	140				0.7	0	0	0	0	0	0	0	0	0	0	0	0	0	0	0	0	0	0	0	0	0	0	0	0	0	0	0
Yes		Association between maternal periapical lesions and brain inflammation in rat pups	10.1016/j.archoralbio.2012.11.007	Bain, J. L.; Lester, S. R.; Henry, W. D.; Pongetti, J. L.; Blackman, M. E.; Johnson, R. B.	2013	ARCHIVES OF ORAL BIOLOGY	7				MAR 2013	58	3				266	271				0.58	0	0	0	0	0	0	0	0	0	0	0	0	0	0	0	0	0	0	0	0	0	0	0	0	0	0	0
Yes	review	Women's Health: Periodontitis and its Relation to Hormonal Changes, Adverse Pregnancy Outcomes and Osteoporosis	PMID: 22908092	Krejci, Charlene B.; Bissada, Nabil F.	2012	ORAL HEALTH & PREVENTIVE DENTISTRY	7				2012	10	1				83	92				0.54	0	0	0	0	0	0	0	0	0	0	0	0	0	0	0	0	0	0	0	0	0	0	0	0	0	0	0
Yes		Subgingival Epstein-Barr and Cytomegalovirus Occurrence in Pregnancy Gingivitis	10.1902/jop.2011.100587	Eres, Gulden; Altiok, Elif; Ozkul, Aykut; Acikel, Cengiz Han	2011	JOURNAL OF PERIODONTOLOGY	7				DEC 2011	82	12				1676	1684				0.5	0	0	0	0	0	0	0	0	0	0	0	0	0	0	0	0	0	0	0	0	0	0	0	0	0	0	0
Yes		<i>FcγRIIB</i> polymorphisms, periodontitis and preterm birth in Japanese pregnant women	10.1111/j.1600-0765.2010.01338.x	Iwanaga, R.; Sugita, N.; Hirano, E.; Sasahara, J.; Kikuchi, A.; Tanaka, K.; Yoshie, H.	2011	JOURNAL OF PERIODONTAL RESEARCH	7				JUN 2011	46	3				292	302				0.5	0	0	0	0	0	0	0	0	0	0	0	0	0	0	0	0	0	0	0	0	0	0	0	0	0	0	0
Yes	Case-Control Study	Effect of Periodontal Disease on Preeclampsia	PMID: 23113094	Sayar, F.; Hoseini, M. Sadat; Abbaspour, S.	2011	IRANIAN JOURNAL OF PUBLIC HEALTH	7				2011	40	3				122	127				0.5	0	0	0	0	0	0	0	0	0	0	0	0	0	0	0	0	0	0	0	0	0	0	0	0	0	0	0
Yes	review	Medical, Nutritional, and Dental Considerations in Children With Low Birth Weight	PMID: 20108742	O'Connell, Susan; O'Connell, Anne; O'Mullane, Elaine; Hoey, Hilary	2009	PEDIATRIC DENTISTRY	7				NOV-DEC 2009	31	7				504	512				0.44	0	0	0	0	0	0	0	0	0	0	0	0	0	0	0	0	0	0	0	0	0	0	0	0	0	1	0
Yes		Analysis of the capsular polysaccharide biosynthesis locus of <i>Porphyromonas gingivalis</i> and development of a K1-specific polymerase chain reaction-based serotyping assay	10.1111/j.1600-0765.2007.01075.x	Brunner, J.; Crielaard, W.; van Winkelhoff, A. J.	2008	JOURNAL OF PERIODONTAL RESEARCH	7				DEC 2008	43	6				698	705				0.41	0	0	0	0	0	0	0	0	0	0	0	0	0	0	0	0	0	0	0	0	0	0	0	0	1	2	0
Yes	systematic review	Association between the Risk of Preterm Birth and Low Birth Weight with Periodontal Disease in Pregnant Women: An Umbrella Review	10.3390/dj11030074	Padilla-Caceres, Tania; Arbildo-Vega, Heber Isac; Caballero-Apaza, Luz; Cruzado-Oliva, Fredy; Mamani-Cori, Vilma; Cervantes-Alagon, Sheyla; Munayco-Pantoja, Evelyn; Panda, Saurav; Vasquez-Rodrigo, Hernan; Castro-Mejia, Percy; Huaita-Acha, Delsi	2023	DENTISTRY JOURNAL	6				MAR 2023	11	3						74			3	0	0	0	0	0	0	0	0	0	0	0	0	0	0	0	0	0	0	0	0	0	0	0	0	0	0	0
Yes	review	The bidirectional relationship between periodontal disease and pregnancy <i>via</i> the interaction of oral microorganisms, hormone and immune response	10.3389/fmicb.2023.1070917	Wen, Xingyue; Fu, Xiangqing; Zhao, Chongjun; Yang, Lei; Huang, Ruijie	2023	FRONTIERS IN MICROBIOLOGY	6				JAN 26 2023	14							1070917			3	0	0	0	0	0	0	0	0	0	0	0	0	0	0	0	0	0	0	0	0	0	0	0	0	0	0	0
Yes		Dental manifestation and management of hypophosphatasia	10.1016/j.jdsr.2022.06.002	Okawa, Rena; Nakano, Kazuhiko	2022	JAPANESE DENTAL SCIENCE REVIEW	6				NOV 2022	58					208	216				2	0	0	0	0	0	0	0	0	0	0	0	0	0	0	0	0	0	0	0	0	0	0	0	0	0	0	0
Yes		Multimodal Data Integration Reveals Mode of Delivery and Snack Consumption Outrank Salivary Microbiome in Association With Caries Outcome in Thai Children	10.3389/fcimb.2022.881899	Wu, Tong Tong; Xiao, Jin; Manning, Samantha; Saraithong, Prakaimuk; Pattanaporn, Komkham; Paster, Bruce J.; Chen, Tsute; Vasani, Shruti; Gilbert, Christie; Zeng, Yan; Li, Yihong	2022	FRONTIERS IN CELLULAR AND INFECTION MICROBIOLOGY	6				MAY 23 2022	12							881899			2	0	0	0	0	0	0	0	0	0	0	0	0	0	0	0	0	0	0	0	0	0	0	0	0	0	0	0
Yes		Association between the caregivers' oral health literacy and the oral health of children and youth with special health care needs	10.1371/journal.pone.0263153	Baskaradoss, Jagan Kumar; AlSumait, Aishah; Behbehani, Eman; Qudeimat, Muawia A.	2022	PLOS ONE	6				JAN 27 2022	17	1						e0263153			2	0	0	0	0	0	0	0	0	0	0	0	0	0	0	0	0	0	0	0	0	0	0	0	0	0	0	0
Yes	animal study	<i>Porphyromonas gingivalis</i> Administration Induces Gestational Obesity, Alters Gene Expression in the Liver and Brown Adipose Tissue in Pregnant Mice, and Causes Underweight in Fetuses	10.3389/fcimb.2021.745117	Yoshida, Sumiko; Hatasa, Masahiro; Ohsugi, Yujin; Tsuchiya, Yosuke; Liu, Anhao; Niimi, Hiromi; Morita, Kazuki; Shimohira, Tsuyoshi; Sasaki, Naoki; Maekawa, Shogo; Shiba, Takahiko; Hirota, Tomomitsu; Okano, Tokuju; Hirose, Asuka; Ibi, Rinko; Noritake, Kanako; Tomiga, Yuki; Nitta, Hiroshi; Suzuki, Toshihiko; Takahashi, Hirokazu; Miyasaka, Naoyuki; Iwata, Takanori; Katagiri, Sayaka	2022	FRONTIERS IN CELLULAR AND INFECTION MICROBIOLOGY	6				JAN 13 2022	11							745117			2	0	0	0	0	0	0	0	0	0	0	0	0	0	0	0	0	0	0	0	0	0	0	0	0	0	0	0
Yes	cross-sectional study	Association among gestational diabetes mellitus, periodontitis and prematurity: a cross-sectional study	10.20945/2359-3997000000435	Damante, Carla Andreotti; Foratori-Junior, Gerson Aparecido; Cunha, Paula de Oliveira; Negrato, Carlos Antonio; Carvalho Sales-Peres, Silvia Helena; Ragghianti Zangrando, Mariana Schutzer; Passanezi Sant'Ana, Adriana Campos	2022	ARCHIVES OF ENDOCRINOLOGY METABOLISM	6				JAN-FEB 2022	66	1				58	67				2	0	0	0	0	0	0	0	0	0	0	0	0	0	0	0	0	0	0	0	0	0	0	0	0	0	0	0
Yes		Exodontia associated bacteremia in horses characterized by next generation sequencing	10.1038/s41598-021-85484-z	Townsend, Kile S.; Johnson, Philip J.; LaCarrubba, Alison M.; Martin, Lynn M.; Ericsson, Aaron C.	2021	SCIENTIFIC REPORTS	6				MAR 18 2021	11	1						6314			1.5	0	0	0	0	0	0	0	0	0	0	0	0	0	0	0	0	0	0	0	0	0	0	0	0	0	0	0
Yes		Prevalence of myths regarding oral health among pregnant women in North India	10.1111/idh.12471	Jain, Lokesh; Juneja, Ruchi; Kansal, Richa; Kumar, Varun	2021	INTERNATIONAL JOURNAL OF DENTAL HYGIENE	6				FEB 2021	19	1				127	134				1.2	0	0	0	0	0	0	0	0	0	0	0	0	0	0	0	0	0	0	0	0	0	0	0	0	0	0	0
Yes	animal study	<i>Porphyromonas gingivalis</i>, a cause of preterm birth in mice, induces an inflammatory response in human amnion mesenchymal cells but not epithelial cells	10.1016/j.placenta.2020.07.016	Konishi, Haruhisa; Urabe, Satoshi; Teraoka, Yuko; Morishita, Yoshito; Koh, Iemasa; Sugimoto, Jun; Sakamoto, Shinnichi; Miyoshi, Hiroshi; Miyauchi, Mutsumi; Takata, Takashi; Kajioka, Shunichi; Kudo, Yoshiki	2020	PLACENTA	6				SEP 15 2020	99					21	26				1.2	0	0	0	0	0	0	0	0	0	0	0	0	0	0	0	0	0	0	0	0	0	0	0	0	0	0	0
Yes		Choosing the left fork: Steven Offenbacher and understanding maternal periodontal disease and adverse pregnancy outcomes	10.1002/JPER.20-0090	Boggess, Kim A.	2020	JOURNAL OF PERIODONTOLOGY	6				OCT 2020	91			1		S40	S44				1.2	0	0	0	0	0	0	0	0	0	0	0	0	0	0	0	0	0	0	0	0	0	0	0	0	0	0	0
Yes	cross-sectional study	Influence of Periodontal Infection as a Possible Risk Factor for Preterm Low Birth Weight	10.4103/jpbs.JPBS_73_20	Thakur, Rajesh K.; Yadav, Bipin K.; Sultana, Rafat; Afridi, Shakeb K.; Das, Debasmita; Sahoo, Sheetal K.	2020	JOURNAL OF PHARMACY AND BIOALLIED SCIENCES	6				AUG 2020	12			1		613	618				1.2	0	0	0	0	0	0	0	0	0	0	0	0	0	0	0	0	0	0	0	0	0	0	0	0	0	0	0
Yes		Knowledge, Attitudes and Practice Behaviour of Midwives Concerning Periodontal Health of Pregnant Patients	10.3390/ijerph17072246	Nguyen, Jennifer Gia-linh; Nanayakkara, Shanika; Holden, Alexander C. L.	2020	INTERNATIONAL JOURNAL OF ENVIRONMENTAL RESEARCH AND PUBLIC HEALTH	6				APR 2020	17	7						2246			1.2	0	0	0	0	0	0	0	0	0	0	0	0	0	0	0	0	0	0	0	0	0	0	0	0	0	0	0
Yes	Case-Control Study	Could Poor Periodontal Status be a Warning Sign for Worse Pregnancy Outcome?	10.3290/j.ohpd.a43356	Novak, Tibor; Nemeth, Gabor; Kozinszky, Zoltan; Urban, Edit; Gorzo, Istvan; Radnai, Marta	2020	ORAL HEALTH & PREVENTIVE DENTISTRY	6				MAR-APR 2020	18	2				165	170	PMID 32238988			1.2	0	0	0	0	0	0	0	0	0	0	0	0	0	0	0	0	0	0	0	0	0	0	0	0	0	0	0
Yes		Immune responses in women with periodontitis and preterm low birth weight: Levels of CD4+and CD8+T cells in gingival granulation tissue	10.1016/j.archoralbio.2019.104551	Kayar, Nezahat Arzu; Celik, Ilhami; Alptekin, Nilgun Ozlem	2020	ARCHIVES OF ORAL BIOLOGY	6				JAN 2020	109							104551			1.2	0	0	0	0	0	0	0	0	0	0	0	0	0	0	0	0	0	0	0	0	0	0	0	0	0	0	0
Yes		History of periodontal treatment and risk for intrauterine growth restriction (IUGR)	10.1186/s12903-018-0623-2	Ananth, Cande, V; Andrews, Howard F.; Papapanou, Panos N.; Ward, Angela M.; Bruzelius, Emilie; Conicella, Mary Lee; Albert, David A.	2018	BMC ORAL HEALTH	6				SEP 29 2018	18							161			0.86	0	0	0	0	0	0	0	0	0	0	0	0	0	0	0	0	0	0	0	0	0	0	0	0	0	0	0
Yes	cross-sectional study	Estimation of Transmission of Porphyromonas Gingivalis from Mother to Child through Saliva	10.31729/jnma.3475	Adhikari, Khushbu; Saimbi, Charanjeet Singh; Gupta, Birendra Prasad	2018	JOURNAL OF NEPAL MEDICAL ASSOCIATION	6				JUL-AUG 2018	56	212				781	786				0.86	0	0	0	0	0	0	0	0	0	0	0	0	0	0	0	0	0	0	0	0	0	0	0	0	0	0	0
Yes		Potential relationship between periodontal diseases and eye diseases	10.1016/j.mehy.2016.12.011	Pockpa, Z. A. D.; Struillou, X.; Coulibaly, N. T.; Weber, M.; Soueidan, A.; Badran, Z.	2017	MEDICAL HYPOTHESES	6				FEB 2017	99					63	66				0.75	0	0	0	0	0	0	0	0	0	0	0	0	0	0	0	0	0	0	0	0	0	0	0	0	0	0	0
Yes	case-control study	Is there a relationship between maternal periodontitis and pre-term birth? A prospective hospital-based case-control study	10.3109/00016357.2014.919663	Bulut, Gulcin; Olukman, Ozgur; Calkavur, Sebnem	2014	ACTA ODONTOLOGICA SCANDINAVICA	6				NOV 2014	72	8				866	873				0.55	0	0	0	0	0	0	0	0	0	0	0	0	0	0	0	0	0	0	0	0	0	0	0	0	0	0	0
Yes		Transdisciplinary Women's Health: A Call to Action	10.1080/07399332.2013.840636	DeBate, Rita; Daley, Ellen M.; Vamos, Cheryl A.; Kline, Nolan; Marsh, Laura; Smith, Sarah	2014	HEALTH CARE FOR WOMEN INTERNATIONAL	6				OCT 3 2014	35	10				1113	1132				0.55	0	0	0	0	0	0	0	0	0	0	0	0	0	0	0	0	0	0	0	0	0	0	0	0	0	0	0
Yes	case-control study	Oral health status of women with high-risk pregnancies	10.5507/bp.2012.045	Merglova, Vlasta; Hecova, Hana; Stehlikova, Jaroslava; Chaloupka, Pavel	2012	BIOMEDICAL PAPERS-OLOMOUC	6				2012	156	4				337	341				0.46	0	0	0	0	0	0	0	0	0	0	0	0	0	0	0	0	0	0	0	0	0	0	0	0	0	0	0
Yes	review	Periodontitis in Pregnancy: The Risk of Preterm Labor and Low Birth Weight	10.1016/j.disamonth.2011.03.005	Kawar, Nadia; Alrayyes, Sahar	2011	DM DISEASE-A-MONTH	6				APR 2011	57	4				192	202				0.43	0	0	0	0	0	0	0	0	0	0	0	0	0	0	0	0	0	0	0	0	0	0	0	0	0	0	1
Yes		Maternal Periodontal Disease is Associated with Oxidative Stress during Pregnancy	10.1055/s-0030-1268706	Hickman, M. Ashley; Boggess, Kim A.; Moss, Kevin L.; Beck, James D.; Offenbacher, Steven	2011	AMERICAN JOURNAL OF PERINATOLOGY	6				MAR 2011	28	3				247	251				0.43	0	0	0	0	0	0	0	0	0	0	0	0	0	0	0	0	0	0	0	0	0	0	0	0	0	0	0
Yes		The transmission of anaerobic periodontopathic organisms	10.1177/154405910608500213	Lee, Y; Straffon, LH; Welch, KB; Loesche, WJ	2006	JOURNAL OF DENTAL RESEARCH	6				FEB 2006	85	2				182	186				0.32	0	0	0	0	0	0	0	0	0	0	0	0	0	0	0	0	0	0	0	0	0	1	1	2	1	0	0
Yes	review	Exploring the Role of IL-17A in Oral Dysbiosis-Associated Periodontitis and Its Correlation with Systemic Inflammatory Disease	10.3390/dj11080194	Irie, Koichiro; Azuma, Tetsuji; Tomofuji, Takaaki; Yamamoto, Tatsuo	2023	DENTISTRY JOURNAL	5				AUG 2023	11	8						194			2.5	0	0	0	0	0	0	0	0	0	0	0	0	0	0	0	0	0	0	0	0	0	0	0	0	0	0	0
Yes	systematic review	Antenatal interventions to reduce risk of low birth weight related to maternal infections during pregnancy	10.1016/j.ajcnut.2023.02.025	Muthiani, Yvonne; Hunter, Patricia J.; Nasanen-Gilmore, Pieta K.; Koivu, Annariina M.; Isojarvi, Jaana; Luoma, Juho; Salenius, Meeri; Hadji, Maryam; Ashorn, Ulla; Ashorn, Per	2023	AMERICAN JOURNAL OF CLINICAL NUTRITION	5				JUN 2023	117			2		S118	S133				2.5	0	0	0	0	0	0	0	0	0	0	0	0	0	0	0	0	0	0	0	0	0	0	0	0	0	0	0
Yes	review	The potential role of the gingival crevicular fluid biomarkers in the prediction of pregnancy complications	10.3389/fmed.2023.1168625	Abouzaid, Maryam; Howidi, Nourhan; Badran, Zahi; Mohammed, Ghada; Mousa, Noha A.	2023	FRONTIERS IN MEDICINE	5				JUN 5 2023	10							1168625			2.5	0	0	0	0	0	0	0	0	0	0	0	0	0	0	0	0	0	0	0	0	0	0	0	0	0	0	0
Yes	systematic review	Adverse Pregnancy Outcomes and Maternal Periodontal Disease: An Overview on Meta-Analytic and Methodological Quality	10.3390/jcm12113635	Machado, Vanessa; Ferreira, Madalena; Lopes, Luisa; Mendes, Jose Joao; Botelho, Joao	2023	JOURNAL OF CLINICAL MEDICINE	5				MAY 23 2023	12	11						3635			2.5	0	0	0	0	0	0	0	0	0	0	0	0	0	0	0	0	0	0	0	0	0	0	0	0	0	0	0
Yes	review	Periodontitis in Pregnant Women: A Possible Link to Adverse Pregnancy Outcomes	10.3390/healthcare11101372	Butera, Andrea; Maiorani, Carolina; Morandini, Annalaura; Trombini, Julia; Simonini, Manuela; Ogliari, Chiara; Scribante, Andrea	2023	HEALTHCARE	5				MAY 10 2023	11	10						1372			2.5	0	0	0	0	0	0	0	0	0	0	0	0	0	0	0	0	0	0	0	0	0	0	0	0	0	0	0
Yes		Oral and periodontal assessment at the first trimester of pregnancy: The PERISCOPE longitudinal study	10.1111/aogs.14529	Thomas, Charlotte; Timofeeva, Inessa; Bouchoucha, Elyes; Canceill, Thibault; Champion, Camille; Groussolles, Marion; Arnaud, Catherine; Vayssiere, Christophe; Nabet, Cathy; Laurencin-Dalicieux, Sara	2023	ACTA OBSTETRICIA ET GYNECOLOGICA SCANDINAVICA	5				JUN 2023	102	6				669	680				2.5	0	0	0	0	0	0	0	0	0	0	0	0	0	0	0	0	0	0	0	0	0	0	0	0	0	0	0
Yes	RCT	A Randomized Controlled Clinical Trial of Prenatal Oral Hygiene Education in Pregnancy-Associated Gingivitis	10.1111/jmwh.13486	Geurs, Nicolaas C.; Jeffcoat, Marjorie K.; Tanna, Nipul; Geisinger, Maria L.; Parry, Samuel; Biggio, Joseph R.; Doyle, Matthew J.; Grender, Julie M.; Gerlach, Robert W.; Reddy, Michael S.	2023	JOURNAL OF MIDWIFERY & WOMENS HEALTH	5															2.5	0	0	0	0	0	0	0	0	0	0	0	0	0	0	0	0	0	0	0	0	0	0	0	0	0	0	0
Yes	systematic review	Treatment of periodontal disease in pregnancy for the prevention of adverse pregnancy outcomes: a systematic review of systematic reviews	10.47391/JPMA.6432	Khan, Najia Sajjad; Craven, Rebecca; Rafiq, Ayesha; Rafiq, Anam	2023	JOURNAL OF THE PAKISTAN MEDICAL ASSOCIATION	5				MAR 2023	73	3				611	620				2.5	0	0	0	0	0	0	0	0	0	0	0	0	0	0	0	0	0	0	0	0	0	0	0	0	0	0	0
Yes	systematic review	The Potential Association Between Periodontal Diseases and Adverse Pregnancy Outcomes in Pregnant Women: A Systematic Review of Randomized Clinical Trials	10.7759/cureus.33216	Alnasser, Bashayer H.; Alkhaldi, Njoud K.; Alghamdi, Waad K.; Alghamdi, Faisal T.	2023	CUREUS JOURNAL OF MEDICAL SCIENCE	5				JAN 1 2023	15	1									2.5	0	0	0	0	0	0	0	0	0	0	0	0	0	0	0	0	0	0	0	0	0	0	0	0	0	0	0
Yes	systematic review	Pregnancy Interventions to Improve Birth Outcomes: What Are the Effects on Maternal Outcomes? A Scoping Review	10.3389/ijph.2022.1604620	Zavala, Eleonor; Rhodes, Mary; Christian, Parul	2022	INTERNATIONAL JOURNAL OF PUBLIC HEALTH	5				NOV 2 2022	67							1604620			1.67	0	0	0	0	0	0	0	0	0	0	0	0	0	0	0	0	0	0	0	0	0	0	0	0	0	0	0
Yes	prospective cohort study	Relationship between Periodontal Condition of the Pregnant Woman with Preterm Birth and Low Birth Weight	10.3390/jcm11226857	Gallagher-Cobos, Guillermo; Almerich-Torres, Teresa; Maria Montiel-Company, Jose; Enrique Iranzo-Cortes, Jose; Bellot-Arcis, Carlos; Carmelo Ortola-Siscar, Jose; Almerich-Silla, Jose Manuel	2022	JOURNAL OF CLINICAL MEDICINE	5				NOV 2022	11	22						6857			1.67	0	0	0	0	0	0	0	0	0	0	0	0	0	0	0	0	0	0	0	0	0	0	0	0	0	0	0
Yes		Pregnancy loss and the risk of rheumatoid arthritis in Chinese women: findings from the China Kadoorie biobank	10.1186/s12889-022-14163-z	Hee, Jia Yi; Huang, Sha; Leong, Khai Pang; Chun, Li; Zhang, Yuxun Oswald; Gongye, Ruofan; Tang, Kun	2022	BMC PUBLIC HEALTH	5				SEP 17 2022	22	1						1768			1.67	0	0	0	0	0	0	0	0	0	0	0	0	0	0	0	0	0	0	0	0	0	0	0	0	0	0	0
Yes		Increase in <i>Bifidobacterium</i> is a characteristic of the difference in the salivary microbiota of pregnant and non-pregnant women	10.1186/s12903-022-02293-0	Kato, Satsuki; Nagasawa, Toshiyuki; Uehara, Osamu; Shimizu, Shintaro; Sugiyama, Nodoka; Hasegawa-Nakamura, Kozue; Noguchi, Kazuyuki; Hatae, Masayuki; Kakinoki, Hiroshige; Furuichi, Yasushi	2022	BMC ORAL HEALTH	5				JUN 28 2022	22	1						260			1.67	0	0	0	0	0	0	0	0	0	0	0	0	0	0	0	0	0	0	0	0	0	0	0	0	0	0	0
Yes		Keystone salivary mycobiome in postpartum period in health and disease conditions	10.1016/j.mycmed.2020.101101	Khadija, Bibi; Imran, Muhammad; Faryal, Rani	2021	JOURNAL DE MYCOLOGIE MEDICALE	5				MAR 2021	31	1						101101			1.25	0	0	0	0	0	0	0	0	0	0	0	0	0	0	0	0	0	0	0	0	0	0	0	0	0	0	0
Yes	systematic review	Does Treatment of Gingivitis During Pregnancy Improve Pregnancy Outcomes? A Systematic Review and Meta-Analysis	10.3290/j.ohpd.b2183059	Lea, Quynh-Anh; Eslickb, Guy D.; Coultonc, Kimberly Mathieu; Akhterd, Rahena; Condouse, George; Eberhard, Jorg; Nanang, Ralph	2021	ORAL HEALTH & PREVENTIVE DENTISTRY	5				2021	19	1				565	571				1.25	0	0	0	0	0	0	0	0	0	0	0	0	0	0	0	0	0	0	0	0	0	0	0	0	0	0	0
Yes		Oral Status in Pregnant Women from Post-Industrial Areas of Upper Silesia in Reference to Occurrence of: Preterm Labors, Low Birth Weight and Type of Labor	10.3390/healthcare8040528	Katarzynska-Konwa, Marta; Obersztyn, Izabela; Trzcionka, Agata; Mocny-Pachonska, Katarzyna; Mosler, Bartosz; Tanasiewicz, Marta	2020	HEALTHCARE	5				DEC 2020	8	4						528			1	0	0	0	0	0	0	0	0	0	0	0	0	0	0	0	0	0	0	0	0	0	0	0	0	0	0	0
No	cross-sectional study	A relationship between maternal periodontal disease and preterm low birth weight: A cross-sectional study	10.1016/j.cegh.2020.04.007	Vidhale, Priya; Puri, Sneha; Bhongade, M. L.	2020	CLINICAL EPIDEMIOLOGY AND GLOBAL HEALTH	5				DEC 2020	8	4				1152	1154				1	0	0	0	0	0	0	0	0	0	0	0	0	0	0	0	0	0	0	0	0	0	0	0	0	0	0	0
Yes	RCT	Adherence to and acceptability of three alcohol-free, antiseptic oral rinses: A community-based pilot randomized controlled trial among pregnant women in rural Nepal	10.1111/cdoe.12562	Erchick, Daniel J.; Agrawal, Nitin K.; Khatry, Subarna K.; Katz, Joanne; LeClerq, Steven C.; Reynolds, Mark A.; Mullany, Luke C.	2020	COMMUNITY DENTISTRY AND ORAL EPIDEMIOLOGY	5				DEC 2020	48	6				501	512				1	0	0	0	0	0	0	0	0	0	0	0	0	0	0	0	0	0	0	0	0	0	0	0	0	0	0	0
Yes	cross-sectional study	Knowledge and Practices of Oral Health Care During Pregnancy: A Survey Among Swiss Dentists	10.3290/j.ohpd.a44682	Razban, Maria; Giannopoulou, Catherine	2020	ORAL HEALTH & PREVENTIVE DENTISTRY	5				MAY-JUN 2020	18	3				447	454				1	0	0	0	0	0	0	0	0	0	0	0	0	0	0	0	0	0	0	0	0	0	0	0	0	0	0	0
Yes	prospective cohort study	Association between maternal periodontal status and ultrasonographic measurement of fetal growth: A longitudinal study	10.1038/s41598-020-58396-7	Taniguchi-Tabata, Ayano; Takeuchi, Noriko; Uchida, Yoko; Ekuni, Daisuke; Morita, Manabu	2020	SCIENTIFIC REPORTS	5				JAN 29 2020	10	1						1402			1	0	0	0	0	0	0	0	0	0	0	0	0	0	0	0	0	0	0	0	0	0	0	0	0	0	0	0
Yes	cross-sectional study	Periodontal Health Status and Pregnancy Outcomes: A Survey in Medical Doctors	PMID: 30375998	Gupta, Sujaya; Shrestha, Barsha; Gupta, Neha; Tuladhar, Anik; Sushil, K. C.; Dhami, Bhageshwar	2018	JOURNAL OF NEPAL MEDICAL ASSOCIATION	5				MAR-APR 2018	56	210				565	571				0.71	0	0	0	0	0	0	0	0	0	0	0	0	0	0	0	0	0	0	0	0	0	0	0	0	0	0	0
Yes		Interferon-Gamma and Fas Are Involved in <i>Porphyromonas gingivalis</i>-Induced Apoptosis of Human Extravillous Trophoblast-Derived HTR8/SVneo Cells via Extracellular Signal-Regulated Kinase 1/2 Pathway	10.1902/jop.2016.160259	Ren, Hongyu; Li, Yuhong; Jiang, Han; Du, Minquan	2016	JOURNAL OF PERIODONTOLOGY	5				NOV 2016	87	11				E192	E199				0.56	0	0	0	0	0	0	0	0	0	0	0	0	0	0	0	0	0	0	0	0	0	0	0	0	0	0	0
Yes	review	Optimizing Subsequent Pregnancy Outcomes for Women with a Prior Preterm Birth	10.1055/s-0035-1571143	Colicchia, Laura C.; Simhan, Hyagriv N.	2016	AMERICAN JOURNAL OF PERINATOLOGY	5				FEB 2016	33	3				267	275				0.56	0	0	0	0	0	0	0	0	0	0	0	0	0	0	0	0	0	0	0	0	0	0	0	0	0	0	0
Yes		Factors Associated with Receipt of Pre-pregnancy Preventive Dental Care Among Women in West Virginia: Pregnancy Risk Assessment Monitoring System (PRAMS) Survey 2009-2010	10.3290/j.ohpd.a36467	Umer, Amna; Haile, Zelalem Teka; Ahmadi-Montecalvo, Halima; Chertok, Ilana R. Azulay	2016	ORAL HEALTH & PREVENTIVE DENTISTRY	5				2016	14	5				413	422				0.56	0	0	0	0	0	0	0	0	0	0	0	0	0	0	0	0	0	0	0	0	0	0	0	0	0	0	0
Yes	RCT	Periodontal treatment outcomes during pregnancy and postpartum	10.1007/s00784-014-1386-z	Cunha Moreira, Carlos Heitor; Weidlich, Patricia; Fiorini, Tiago; da Rocha, Jose Mariano; Musskopf, Marta Liliana; Susin, Cristiano; Oppermann, Rui Vicente; Roesing, Cassiano Kuchenbecker	2015	CLINICAL ORAL INVESTIGATIONS	5				SEP 2015	19	7				1635	1641				0.5	0	0	0	0	0	0	0	0	0	0	0	0	0	0	0	0	0	0	0	0	0	0	0	0	0	0	0
Yes		Noma Neonatorum From Multidrug-Resistant <i>Pseudomonas aeruginosa</i>: An Underestimated Threat?	10.1093/jpids/piu072	Raimondi, Francesco; Veropalumbo, Claudio; Coppola, Clara; Maddaluno, Sergio; Ferrara, Teresa; Cangiano, Giancarlo; Capasso, Letizia	2015	JOURNAL OF THE PEDIATRIC INFECTIOUS DISEASES SOCIETY	5				SEP 2015	4	3				E25	E27				0.5	0	0	0	0	0	0	0	0	0	0	0	0	0	0	0	0	0	0	0	0	0	0	0	0	0	0	0
Yes		Resident obstetricians' awareness of the oral health component in management of nausea and vomiting in pregnancy	10.1186/s12884-014-0388-9	Enabulele, Joan; Ibhawoh, Louis	2014	BMC PREGNANCY AND CHILDBIRTH	5				NOV 25 2014	14							388			0.45	0	0	0	0	0	0	0	0	0	0	0	0	0	0	0	0	0	0	0	0	0	0	0	0	0	0	0
Yes	Comparative Study	Dental neglect and adverse birth outcomes: a validation and observational study	10.1111/idh.12001	Acharya, S.; Pentapati, K. C.; Bhat, P. V.	2013	INTERNATIONAL JOURNAL OF DENTAL HYGIENE	5				MAY 2013	11	2				91	98				0.42	0	0	0	0	0	0	0	0	0	0	0	0	0	0	0	0	0	0	0	0	0	0	0	0	0	0	0
Yes		Increased Risks of Preterm Birth and a Low-Birth-Weight Baby in Thai Human Immunodeficiency Virus-Positive Pregnant Women With Periodontitis	10.1902/jop.2012.110500	Pattrapornnan, Pakkaporn; DeRouen, Timothy A.; Songpaisan, Yupin	2012	JOURNAL OF PERIODONTOLOGY	5				NOV 2012	83	11				1372	1381				0.38	0	0	0	0	0	0	0	0	0	0	0	0	0	0	0	0	0	0	0	0	0	0	0	0	0	0	0
Yes		Orthodontic considerations for gingival health during pregnancy: a review	10.1111/j.1601-5037.2009.00383.x	Mukherjee, P. M.; Almas, K.	2010	INTERNATIONAL JOURNAL OF DENTAL HYGIENE	5				FEB 2010	8	1				3	9				0.33	0	0	0	0	0	0	0	0	0	0	0	0	0	0	0	0	0	0	0	0	0	0	0	0	0	0	1
Yes		Odontostomatological approach to the pregnant patient	PMID: 19146202	Minozzi, F.; Chipaila, N.; Unfer, V.; Minozzi, M.	2008	EUROPEAN REVIEW FOR MEDICAL AND PHARMACOLOGICAL SCIENCES	5				NOV-DEC 2008	12	6				397	409				0.29	0	0	0	0	0	0	0	0	0	0	0	0	0	0	0	0	0	0	0	0	0	0	0	0	0	0	1
Yes		The respiratory enzyme complex Rnf is vital for metabolic adaptation and virulence in <i>Fusobacterium nucleatum</i>	10.1128/mbio.01751-23	Britton, Timmie A.; Wu, Chenggang; Chen, Yi-Wei; Franklin, Dana; Chen, Yimin; Camacho, Martha I.; Luong, Truc T.; Das, Asis; Ton-That, Hung; Biswas, Indranil; Yilmaz, Ozlem	2024	MBIO	4				JAN 16 2024	15	1									2	0	0	0	0	0	0	0	0	0	0	0	0	0	0	0	0	0	0	0	0	0	0	0	0	0	0	0
Yes	systematic review	Unfavourable beliefs about oral health and safety of dental care during pregnancy: a systematic review	10.1186/s12903-023-03439-4	Kamalabadi, Yasaman Mohammadi; Campbell, M. Karen; Zitoun, Natalie M.; Jessani, Abbas	2023	BMC ORAL HEALTH	4				OCT 15 2023	23	1						762			2	0	0	0	0	0	0	0	0	0	0	0	0	0	0	0	0	0	0	0	0	0	0	0	0	0	0	0
Yes	systematic review	The association between periodontal disease and risk of adverse maternal or neonatal outcomes: A systematic review and meta-analysis of analytical observational studies	10.1002/hsr2.1630	Karimi, Newsha; Samiee, Negin; Moradi, Yousef	2023	HEALTH SCIENCE REPORTS	4				OCT 2023	6	10						e1630			2	0	0	0	0	0	0	0	0	0	0	0	0	0	0	0	0	0	0	0	0	0	0	0	0	0	0	0
Yes	case-control study	Oral microbiome and preterm birth	10.3389/fmed.2023.1177990	Simic, Marijana Vidmar; Maver, Ales; Zimani, Ana Nyasha; Hocevar, Keli; Peterlin, Borut; Kovanda, Anja; Premru-Srsen, Tanja	2023	FRONTIERS IN MEDICINE	4				AUG 7 2023	10							1177990			2	0	0	0	0	0	0	0	0	0	0	0	0	0	0	0	0	0	0	0	0	0	0	0	0	0	0	0
Yes	review	Prenatal Care: An Evidence -Based Approach	PMID: 37590852	Ramirez, Sarah Ines	2023	AMERICAN FAMILY PHYSICIAN	4				AUG 2023	108	2				139	150				2	0	0	0	0	0	0	0	0	0	0	0	0	0	0	0	0	0	0	0	0	0	0	0	0	0	0	0
Yes	prospective cohort study	Preconception Periodontitis and Risk of Spontaneous Abortion in a Prospective Cohort Study	10.1093/aje/kwad142	Bond, Julia C.; Wise, Lauren A.; Fox, Matthew P.; Garcia, Raul I.; Murray, Eleanor J.; White, Katharine O.; Rothman, Kenneth J.; Hatch, Elizabeth E.; Heaton, Brenda	2023	AMERICAN JOURNAL OF EPIDEMIOLOGY	4				SEP 1 2023	192	9				1509	1521				2	0	0	0	0	0	0	0	0	0	0	0	0	0	0	0	0	0	0	0	0	0	0	0	0	0	0	0
Yes	case-control study	Association between preterm birth and low birth weight and maternal chronic periodontitis: A hospital-based case-control study	10.17219/dmp/152234	Bhavsar, Neeta Vijay; Trivedi, Sakshee; Vachhani, Kirti Suresh; Brahmbhatt, Nilam; Shah, Shraddha; Patel, Neesha; Gupta, Divya; Periasamy, Ramya	2023	DENTAL AND MEDICAL PROBLEMS	4				APR-JUN 2023	60	2				207	217				2	0	0	0	0	0	0	0	0	0	0	0	0	0	0	0	0	0	0	0	0	0	0	0	0	0	0	0
Yes	animal study	Progesterone Suppresses Uterine Contraction by Reducing Odontogenic <i>Porphyromonas gingivalis</i> Induced Chronic Inflammation in Mice	10.3390/biom12081029	Teraoka, Yuko; Sugimoto, Jun; Konishi, Haruhisa; Miyoshi, Hiroshi; Furusho, Hisako; Miyauchi, Mutsumi; Kajioka, Shunichi; Koh, Iemasa; Kudo, Yoshiki	2022	BIOMOLECULES	4				AUG 2022	12	8						1029			1.33	0	0	0	0	0	0	0	0	0	0	0	0	0	0	0	0	0	0	0	0	0	0	0	0	0	0	0
Yes		Congenital Heart Diseases and Periodontal Diseases-Is There a Link?	10.3389/fcvm.2022.937480	Rughwani, Roshan R.; Cholan, Priyanka K.; Victor, Dhayanand J.	2022	FRONTIERS IN CARDIOVASCULAR MEDICINE	4				JUN 30 2022	9							937480			1.33	0	0	0	0	0	0	0	0	0	0	0	0	0	0	0	0	0	0	0	0	0	0	0	0	0	0	0
Yes	cross-sectional study	A Survey on Oral Health Knowledge, Attitudes and Practices of Pregnant Women Attending Four General Health Hospitals in Switzerland	10.3290/j.ohpd.b2573007	Lazaridi, Ioanna; Zekeridou, Alkisti; Schaub, Leandra; Prudente, Daniela; Razban, Maria; Giannopoulou, Catherine	2022	ORAL HEALTH & PREVENTIVE DENTISTRY	4				2022	20	1				33	40				1.33	0	0	0	0	0	0	0	0	0	0	0	0	0	0	0	0	0	0	0	0	0	0	0	0	0	0	0
Yes	Comparative Study	Dysbiosis in salivary bacterial diversity of postpartum females and its association with oral health problems and APOs	10.1016/j.crmicr.2021.100032	Khadija, Bibi; Badshah, Lal; Siddiqa, Ayesha; Rehman, Bushra; Anjum, Samiaa; Saeed, Anum; Hussain, Shahzad; Faryal, Rani	2021	CURRENT RESEARCH IN MICROBIAL SCIENCES	4				DEC 2021	2							100032			1	0	0	0	0	0	0	0	0	0	0	0	0	0	0	0	0	0	0	0	0	0	0	0	0	0	0	0
Yes		Non-lethal Raine Syndrome Report Lacking Characteristic Clinical Features	10.1007/s12031-021-01873-z	Ferreira, Laura D.; Leal, Gabriela F.; de Oliveira, Joao Ricardo Mendes	2021	JOURNAL OF MOLECULAR NEUROSCIENCE	4				DEC 2021	71	12				2482	2486				1	0	0	0	0	0	0	0	0	0	0	0	0	0	0	0	0	0	0	0	0	0	0	0	0	0	0	0
Yes		Association between maternal periodontitis, acute-phase reactants and preterm birth	10.1111/odi.13851	Al-Rawi, Natheer H.; Imran, Nada K.; Abdulkareem, Ali A.; Abdulsattar, Abeer M.; Uthman, Asmaa T.	2022	ORAL DISEASES	4				OCT 2022	28	7				1995	1999				1	0	0	0	0	0	0	0	0	0	0	0	0	0	0	0	0	0	0	0	0	0	0	0	0	0	0	0
Yes	animal study	A new mixed model of periodontitis-induced preeclampsia: A pilot study	10.1111/jre.12869	Mata, Karina; Nobre, Atila Vinicius Vitor; Felix Silva, Pedro Henrique; Oliezer, Rene Seabra; Fernandes, Cleverson; Amaral, Jefferson; Ramos, Junia; Constante Gabriel Del-Arco, Marina; Messora, Michel Reis; Tanus-Santos, Jose Eduardo; Gerlach, Raquel Fernanda; Salvador, Sergio Luiz	2021	JOURNAL OF PERIODONTAL RESEARCH	4				AUG 2021	56	4				726	734				1	0	0	0	0	0	0	0	0	0	0	0	0	0	0	0	0	0	0	0	0	0	0	0	0	0	0	0
Yes	case-control study	Influence of maternal periodontal health as a risk factor for low-birth-weight infants in Terai population of Nepal	10.4103/jehp.jehp_408_18	Wazir, Sartaj Singh; Arora, Pallak; Ghosh, Snehashish; Bhagat, Vasuda; Khurana, Suchi; Mahanta, Swagat	2019	JOURNAL OF EDUCATION AND HEALTH PROMOTION	4				NOV 2019	8	1									0.67	0	0	0	0	0	0	0	0	0	0	0	0	0	0	0	0	0	0	0	0	0	0	0	0	0	0	0
Yes	cross-sectional study	Association of periodontal disease with depression and adverse birth outcomes: Results from the Perinatal database; Finger Lakes region, New York State	10.1371/journal.pone.0215440	Kopycka-Kedzierawski, Dorota T.; Li, Dongmei; Xiao, Jin; Billings, Ronald J.; Dye, Timothy D.	2019	PLOS ONE	4				APR 18 2019	14	4						e0215440			0.67	0	0	0	0	0	0	0	0	0	0	0	0	0	0	0	0	0	0	0	0	0	0	0	0	0	0	0
Yes	case-control study	Oral, systemic and socioeconomic factors associated with preterm birth	10.1016/j.wombi.2018.02.007	Vieira, Anna Clara F.; Alves, Claudia M. C.; Rodrigues, Vandilson P.; Ribeiro, Cecilia C. C.; Gomes-Filho, Isaac S.; Lopes, Fernanda F.	2019	WOMEN AND BIRTH	4				FEB 2019	32	1				E12	E16				0.67	0	0	0	0	0	0	0	0	0	0	0	0	0	0	0	0	0	0	0	0	0	0	0	0	0	0	0
No		Biofilm-Mediated Dental Diseases	10.1007/978-3-030-30757-8_7	Dubey, Seema; Dubey, Shirish; Gupta, Ajay; Sharma, Vikash	2019	BIOFILMS IN HUMAN DISEASES: TREATMENT AND CONTROL	4			Kumar, S; Chandra, N; Singh, L; Hashmi, MZ; Varma, A	2019						91	116				0.67	0	0	0	0	0	0	0	0	0	0	0	0	0	0	0	0	0	0	0	0	0	0	0	0	0	0	0
Yes	case-control study	C-Reactive Protein Levels and Periodontal Diseases During Pregnancy in Malaysian Women	10.3290/j.ohpd.a40759	Ahmad, Aisah; Nazar, Zeyad; Swaminathan, Dasan	2018	ORAL HEALTH & PREVENTIVE DENTISTRY	4				MAY-JUN 2018	16	3				281	289	PMID 30027167			0.57	0	0	0	0	0	0	0	0	0	0	0	0	0	0	0	0	0	0	0	0	0	0	0	0	0	0	0
Yes		Early detection of oral health status and cardiometabolic risk factors among reproductive-aged women in rural areas: A cross-sectional study	10.1177/1474515116688386	Ma, Yen-Ying; Huang, Tung-Jung; Lin, Ming-Shyan; Chen, Po-Han; Chen, Mei-Yen	2017	EUROPEAN JOURNAL OF CARDIOVASCULAR NURSING	4				AUG 2017	16	6				484	491				0.5	0	0	0	0	0	0	0	0	0	0	0	0	0	0	0	0	0	0	0	0	0	0	0	0	0	0	0
Yes		Dental screening of medical patients for oral infections and inflammation: consideration of risk and benefit	10.1016/j.micinf.2016.10.002	Maret, Delphine; Peters, Ove A.; Vigarios, Emmanuelle; Epstein, Joel B.; van der Sluis, Lucas	2017	MICROBES AND INFECTION	4				FEB 2017	19	2				84	90				0.5	0	0	0	0	0	0	0	0	0	0	0	0	0	0	0	0	0	0	0	0	0	0	0	0	0	0	0
Yes		Proteomic analysis of saliva obtained from patients with chronic periodontitis	10.1016/j.jprot.2010.02.018	Wu, Ying; Feng, Yanhuizhi; Shu, Rong; Chen, Yan; Feng, Yuan; Liu, Hongwei	2016	INTERNATIONAL JOURNAL OF CLINICAL AND EXPERIMENTAL MEDICINE	4				2016	9	8				15540	+				0.44	0	0	0	0	0	0	0	0	0	0	0	0	0	0	0	0	0	0	0	0	0	0	0	0	0	0	0
Yes		The ambit of periodontal reproductive endocrinology	10.1111/j.1600-0757.2012.00442.x	Mariotti, Angelo	2013	PERIODONTOLOGY 2000	4				JAN 2013	61					7	15				0.33	0	0	0	0	0	0	0	0	0	0	0	0	0	0	0	0	0	0	0	0	0	0	0	0	0	0	0
Yes	case-control study	Relationship between maternal periodontal disease and Apgar score of newborns	10.5051/jpis.2012.42.6.212	Shirmohammadi, Adileh; Abdollahifard, Sedigeh; Chitsazi, Mohammad-Taghi; Behlooli, Sepideh	2012	JOURNAL OF PERIODONTAL AND IMPLANT SCIENCE	4				DEC 2012	42	6				212	216				0.31	0	0	0	0	0	0	0	0	0	0	0	0	0	0	0	0	0	0	0	0	0	0	0	0	0	0	0
Yes	Comparative Study	Birth Weight of Infants of Mothers With Aggressive Periodontitis	10.1902/jop.2011.110192	Schenkein, Harvey A.; Koertge, Thomas E.; Sabatini, Robert; Brooks, Carol N.; Gunsolley, John C.	2012	JOURNAL OF PERIODONTOLOGY	4				MAR 2012	83	3				279	286				0.31	0	0	0	0	0	0	0	0	0	0	0	0	0	0	0	0	0	0	0	0	0	0	0	0	0	0	0
Yes	cross-sectional study	Oral health care patterns and the history of miscarriage	10.1111/j.1601-0825.2008.01460.x	Heimonen, A.; Janket, S-J; Meurman, J. H.; Furuholm, J.; Ackerson, L. K.; Kaaja, R.	2008	ORAL DISEASES	4				NOV 2008	14	8				734	740				0.24	0	0	0	0	0	0	0	0	0	0	0	0	0	0	0	0	0	0	0	0	0	0	0	0	0	0	1
Yes		Crystallization and preliminary X-ray data of the FadA adhesin from <i>Fusobacterium nucleatum</i>	10.1107/S1744309106045593	Nithianantham, Stanley; Xu, Minghua; Wu, Nan; Han, Yiping W.; Shoham, Menachem	2006	ACTA CRYSTALLOGRAPHICA SECTION F-STRUCTURAL BIOLOGY COMMUNICATIONS	4				DEC 2006	62		12			1215	1217				0.21	0	0	0	0	0	0	0	0	0	0	0	0	0	0	0	0	0	0	0	0	0	0	1	0	1	0	1
Yes		The pregnant and breast-feeding patient	PMID: 16752702	Rieken, Susan E.; Terezhalmy, Geza T.	2006	QUINTESSENCE INTERNATIONAL	4				JUN 2006	37	6				455	468				0.21	0	0	0	0	0	0	0	0	0	0	0	0	0	0	0	0	0	0	0	0	0	0	0	1	0	0	0
Yes		Clinical, oral immunological and microbiological shifts during and after pregnancy	10.1007/s00784-023-05408-1	Meric, Pinar; Silbereisen, Angelika; Emingil, Gulnur; Ozturk, Veli-Ozgen; Bostanci, Nagihan	2023	CLINICAL ORAL INVESTIGATIONS	3				DEC 29 2023	28	1						60			1.5	0	0	0	0	0	0	0	0	0	0	0	0	0	0	0	0	0	0	0	0	0	0	0	0	0	0	0
Yes		Recent trends and perspectives in reconstruction and regeneration of intra/ extra-oral wounds using tissue-engineered oral mucosa equivalents	10.1016/j.jdsr.2023.10.002	Izumi, Kenji; Yortchan, Witsanu; Aizawa, Yuka; Kobayashi, Ryota; Hoshikawa, Emi; Ling, Yiwei; Suzuki, Ayako	2023	JAPANESE DENTAL SCIENCE REVIEW	3				DEC 2023	59					365	374				1.5	0	0	0	0	0	0	0	0	0	0	0	0	0	0	0	0	0	0	0	0	0	0	0	0	0	0	0
Yes		Type IV pili facilitated natural competence in<i> Fusobacterium</i><i> nucleatum</i>	10.1016/j.anaerobe.2023.102760	Sanders, Blake E.; Umana, Ariana; Nguyen, Tam T. D.; Williams, Kevin J.; Yoo, Christopher C.; Casasanta, Michael A.; Wozniak, Bryce; Slade, Daniel J.	2023	ANAEROBE	3				AUG 2023	82							102760			1.5	0	0	0	0	0	0	0	0	0	0	0	0	0	0	0	0	0	0	0	0	0	0	0	0	0	0	0
Yes	cross-sectional study	Association between birth-related factors and periodontitis in women: Korea National Health and Nutrition Examination Survey 2013-2018	10.1111/jcpe.13845	Kim, Na-Yeong; Kim, Ji-Eun; Choi, Choong-Ho; Chung, Ki-Ho	2023	JOURNAL OF CLINICAL PERIODONTOLOGY	3				OCT 2023	50	10				1326	1335				1.5	0	0	0	0	0	0	0	0	0	0	0	0	0	0	0	0	0	0	0	0	0	0	0	0	0	0	0
Yes	RCT	Evaluation of an advanced oral hygiene regimen on maternity outcomes in a randomized multicenter clinical trial (Oral Hygiene and Maternity Outcomes Multicenter Study)	10.1016/j.ajogmf.2023.100995	Parry, Samuel; Jeffcoat, Marjorie; Reddy, Michael S.; Doyle, Matthew J.; Grender, Julie M.; Gerlach, Robert W.; Tanna, Nipul; Geisinger, Maria L.; Geurs, Nicolaas C.; Biggio, Joseph	2023	AMERICAN JOURNAL OF OBSTETRICS & GYNECOLOGY MFM	3				AUG 2023	5	8						100995			1.5	0	0	0	0	0	0	0	0	0	0	0	0	0	0	0	0	0	0	0	0	0	0	0	0	0	0	0
Yes	review	The oral microbiota and gestational diabetes mellitus	10.3389/fcdhc.2023.1120920	Correa, Joice Dias; Faria, Giovanna Araujo; Fernandes, Leticia Ladeia	2023	FRONTIERS IN CLINICAL DIABETES AND HEALTHCARE	3				MAR 2 2023	4							1120920			1.5	0	0	0	0	0	0	0	0	0	0	0	0	0	0	0	0	0	0	0	0	0	0	0	0	0	0	0
Yes	prospective cohort study	Microorganisms of maternal periodontitis cause adverse pregnancy outcomes in gestational diabetic individuals: a preliminary observational report	10.3290/j.qi.b3418267	Choudhury, Pallabi; Rao, Ravl. J.; Prabhu, Srikumar; Srirangarajan, Sridharan; Rudresh, Vinaya	2022	QUINTESSENCE INTERNATIONAL	3				NOV-DEC 2022	53	10				850	858				1	0	0	0	0	0	0	0	0	0	0	0	0	0	0	0	0	0	0	0	0	0	0	0	0	0	0	0
Yes	Comparative Study	Oral cleaning habits and the copy number of periodontal bacteria in pregnant women and its correlation with birth outcomes: an epidemiological study in Mibilizi, Rwanda	10.1186/s12903-022-02443-4	Arima, Hiroaki; Calliope, Akintije Simba; Fukuda, Hideki; Nzaramba, Theoneste; Mukakarake, Marie Goretti; Wada, Takayuki; Yorifuji, Takashi; Mutesa, Leon; Yamamoto, Taro	2022	BMC ORAL HEALTH	3				SEP 26 2022	22	1						428			1	0	0	0	0	0	0	0	0	0	0	0	0	0	0	0	0	0	0	0	0	0	0	0	0	0	0	0
Yes	review	Assessment of the Association of Periodontal Diseases in Pregnant Women and the Efficacy of Periodontal Treatment in the Context of Premature Births and Pregnancy Complications - a Narrative Review	10.1055/a-1868-4693	Kranz, Angela; Feierabend, Nathalie; Sliwka, Doreen; Wiesegart, Anja; Abele, Harald; Graf, Joachim	2022	GEBURTSHILFE UND FRAUENHEILKUNDE	3				AUG 2022	82	8				831	841				1	0	0	0	0	0	0	0	0	0	0	0	0	0	0	0	0	0	0	0	0	0	0	0	0	0	0	0
Yes		Prevalence and correlates of periodontitis among Kenyan women planning to conceive	10.1186/s12903-022-02243-w	Oyaro, Brenda; Lokken, Erica; Alumera, Hudson; Hussein, Shahid; Richardson, Barbra; Mandaliya, Kishorchandra; Jaoko, Walter; Kinuthia, John; Dimba, Elizabeth; Kemoli, Arthur; McClelland, R. Scott	2022	BMC ORAL HEALTH	3				MAY 31 2022	22	1						216			1	0	0	0	0	0	0	0	0	0	0	0	0	0	0	0	0	0	0	0	0	0	0	0	0	0	0	0
Yes	case-control study	Mothers' high glycemic levels and the association between periodontitis and low birth weight	10.1002/JPER.21-0406	Gomes-Filho, Isaac Suzart; Trindade, Soraya Castro; da Cruz, Simone Seixas; Morais Godoy Figueiredo, Ana Claudia; Hintz, Alexandre Marcelo; Fernandes Adan, Luis Fernando; Marcilio Cerqueira, Eneida de Moraes; Passos-Soares, Johelle de Santana; Pereira Vianna, Maria Isabel; Freitas Coelho, Julita Maria; Coelho Alves, Claudia Maria; Barreto, Mauricio Lima; Seymour, Gregory John; Loomer, Peter Micha…	2022	JOURNAL OF PERIODONTOLOGY	3				JUL 2022	93	7				954	965				1	0	0	0	0	0	0	0	0	0	0	0	0	0	0	0	0	0	0	0	0	0	0	0	0	0	0	0
Yes	case-control study	Impact of Scaling and Periodontal Treatment during Pregnancy on the Risk of Adverse Birth Outcomes	10.3390/jpm12020137	Chen, Jhih-Jhen; Wu, Dai-Rong; Lin, Wei-Szu; Chen, I-Chieh; Liu, Jeng-Fen; Chen, Hui-Ling; Lin, Ching-Heng	2022	JOURNAL OF PERSONALIZED MEDICINE	3				FEB 2022	12	2						137			1	0	0	0	0	0	0	0	0	0	0	0	0	0	0	0	0	0	0	0	0	0	0	0	0	0	0	0
Yes	risk	Risks of khat chewing on the cardiovascular, nervous, gastrointestinal, and genitourinary systems: A narrative review	10.4103/jfmpc.jfmpc_1254_21	Alshoabi, Sultan Abdulwadoud; Hamid, Abdullgabbar M.; Gameraddin, Moawia B.; Suliman, Awadia G.; Omer, Awatif M.; Alsultan, Kamal D.; Binmodied, Abdul-Rub A.; Alhamadi, Mohammed A.	2022	JOURNAL OF FAMILY MEDICINE AND PRIMARY CARE	3				JAN 2022	11	1				32	36				1	0	0	0	0	0	0	0	0	0	0	0	0	0	0	0	0	0	0	0	0	0	0	0	0	0	0	0
Yes	Cross-Sectional Study	Prevalence and Risk Factors for Periodontal Disease Among Women Attending Antenatal Care in Public Hospitals, Southwest Ethiopia, 2022: A Multicenter Cross-Sectional Study	10.2147/CCIDE.S367713	Belay, Alemayehu Sayih; Achimano, Atsede Atirsaw	2022	CLINICAL COSMETIC AND INVESTIGATIONAL DENTISTRY	3				2022	14					153	170				1	0	0	0	0	0	0	0	0	0	0	0	0	0	0	0	0	0	0	0	0	0	0	0	0	0	0	0
Yes		Usage of stem cells in oral and maxillofacial region	10.1016/j.jormas.2020.10.003	Pourlak, T.; Pourlak, T.; Ghodrati, M.; Mortazavi, A.; Dolati, S.; Yousefi, M.	2021	JOURNAL OF STOMATOLOGY ORAL AND MAXILLOFACIAL SURGERY	3				SEP 2021	122	4				441	452				0.75	0	0	0	0	0	0	0	0	0	0	0	0	0	0	0	0	0	0	0	0	0	0	0	0	0	0	0
Yes		Quantitative proteomics analysis identifies salivary biomarkers for early detection of pregnancy loss in a Singaporean cohort-A pilot study	10.1002/prca.202000068	Balan, Preethi; Chong, Yap Seng; Qingsong, Lin; Lim, Teck Kwang; Wong, Mun Loke; LOPEZ, Violeta; HE, Hong-Gu; Seneviratne, Chaminda Jayampath	2021	PROTEOMICS CLINICAL APPLICATIONS	3				JUL 2021	15	4						e2000068			0.75	0	0	0	0	0	0	0	0	0	0	0	0	0	0	0	0	0	0	0	0	0	0	0	0	0	0	0
Yes		Receptor-interacting protein kinase 2 contributes to host innate immune responses against <i>Fusobacterium nucleatum</i> in macrophages and decidual stromal cells	10.1111/aji.13403	Park, Ji-Yeon; Lee, Tae-Sung; Noh, Eui Jeong; Jang, Ah-Ra; Ahn, Jae-Hun; Kim, Dong-Yeon; Jung, Do-Hyeon; Song, Eun-Jung; Lee, Yeon-Ji; Lee, Yun-Ji; Lee, Sung Ki; Park, Jong-Hwan	2021	AMERICAN JOURNAL OF REPRODUCTIVE IMMUNOLOGY	3				JUL 2021	86	1						e13403			0.75	0	0	0	0	0	0	0	0	0	0	0	0	0	0	0	0	0	0	0	0	0	0	0	0	0	0	0
Yes		Radiological screening of maternal periodontitis for predicting adverse pregnancy and neonatal outcomes	10.1038/s41598-020-78385-0	Heo, Ju Sun; Ahn, Ki Hoon; Park, Jung Soo	2020	SCIENTIFIC REPORTS	3				DEC 4 2020	10	1						21266			0.6	0	0	0	0	0	0	0	0	0	0	0	0	0	0	0	0	0	0	0	0	0	0	0	0	0	0	0
Yes	RCT	Quantile regression to estimate the survivor average causal effect (SACE) of periodontal treatment effects on birthweight and gestational age	10.1002/JPER.20-0376	Merchant, Anwar T.; Liu, Jihong; Reynolds, Mark A.; Beck, James D.; Zhang, Jiajia	2021	JOURNAL OF PERIODONTOLOGY	3				JUL 2021	92	7				975	982				0.6	0	0	0	0	0	0	0	0	0	0	0	0	0	0	0	0	0	0	0	0	0	0	0	0	0	0	0
Yes	Cross-Sectional Study	Pregnancy, oral health and dental education: an overview on the northeast of Italy	10.1515/jpm-2020-0032	Costantinides, Fulvia; Vettori, Erica; Conte, Martina; Tonni, Ingrid; Nicolin, Vanessa; Ricci, Giuseppe; Di Lenarda, Roberto	2020	JOURNAL OF PERINATAL MEDICINE	3				OCT 2020	48	8				829	835				0.6	0	0	0	0	0	0	0	0	0	0	0	0	0	0	0	0	0	0	0	0	0	0	0	0	0	0	0
No		Palatoschisis, brachygnathia inferior and accessory mandibular mass in a Simmental breed calf		Canatan, Uygur; Sen, M. Metin; Ozfirat, Erencan; Cetin, Melike; Salci, Hakan	2020	LARGE ANIMAL REVIEW	3				JUN 2020	26	3				145	148				0.6	0	0	0	0	0	0	0	0	0	0	0	0	0	0	0	0	0	0	0	0	0	0	0	0	0	0	0
Yes	animal study	Evaluation of Gingivitis in Pregnant Beagle Dogs	10.1177/0898756419892202	Jennifer, Rawlinson; Williana, Basuki; Chad, Lothamer; Richard, Wheeler; Ben, Prytherch	2019	JOURNAL OF VETERINARY DENTISTRY	3				SEP 2019	36	3				179	185				0.5	0	0	0	0	0	0	0	0	0	0	0	0	0	0	0	0	0	0	0	0	0	0	0	0	0	0	0
Yes		Knowledge and Opinion of Internists and Gynecologists Physicians on Periodontal Medicine	10.3290/j.ohpd.a42503	Asher, Ran; Polak, David; Assad, Rawi; Goldstein, Moshe	2019	ORAL HEALTH & PREVENTIVE DENTISTRY	3				MAY-JUN 2019	17	3				251	256				0.5	0	0	0	0	0	0	0	0	0	0	0	0	0	0	0	0	0	0	0	0	0	0	0	0	0	0	0
Yes	Cross-Sectional Study	Use of Dental Care Among Pregnant Women in the Brazilian Unified Health System	10.3290/j.ohpd.a41980	Ruiz, Luciana Fantinel; Uffermann, Gabriela; Vargas-Ferreira, Fabiana; Bavaresco, Caren Serra; Neves, Matheus; Reis de Moura, Flavio Renato	2019	ORAL HEALTH & PREVENTIVE DENTISTRY	3				JAN-FEB 2019	17	1				25	31				0.5	0	0	0	0	0	0	0	0	0	0	0	0	0	0	0	0	0	0	0	0	0	0	0	0	0	0	0
No		Vitamin D in pregnancy		Dror, D.	2013	HANDBOOK OF VITAMIN D IN HUMAN HEALTH: PREVENTION, TREATMENT AND TOXICITY	3			Watson, RR	2013		4				671	692				0.25	0	0	0	0	0	0	0	0	0	0	0	0	0	0	0	0	0	0	0	0	0	0	0	0	0	0	0
Yes	RCT	Effect of Antenatal Treatment of Maternal Periodontitis on Early Childhood Neurodevelopment	10.1055/s-0032-1316449	Matula, Kathleen; Ramamurthy, Rajam; Bose, Carl; Goldstein, Ricki; Couper, David; Peralta-Carcelen, Myriam; Stewart, Dawn; Gustafson, Kathryn E.; Offenbacher, Steven	2012	AMERICAN JOURNAL OF PERINATOLOGY	3				NOV 2012	29	10				815	821				0.23	0	0	0	0	0	0	0	0	0	0	0	0	0	0	0	0	0	0	0	0	0	0	0	0	0	0	0
RETRACTED		RETRACTED: Association between periodontal disease and subclinical atherosclerosis: the ELSA-Brasil study (Retracted article. See vol. 28, pg. 1613, 2012)		Batista, Rafaela das Merces; Rosetti, Elizabeth Pimentel; Zandonade, Eliana; Roelke, Leonard Hermann; Vettore, Mario Vianna; Oliveira, Adauto Emmerich	2012	CADERNOS DE SAUDE PUBLICA	3				MAY 2012	28	5				965	976				0.23	0	0	0	0	0	0	0	0	0	0	0	0	0	0	0	0	0	0	0	0	0	0	0	0	0	0	0
Yes		Addressing oral health disparities in settings without a research-intensive dental school: Collaborative strategies	PMID: 15825963	Easa, D; Harrigan, R; Hammatt, Z; Greer, M; Kuba, C; Davis, J; Beck, JD; Offenbacher, S	2005	ETHNICITY & DISEASE	3				SPR 2005	15	2				187	190				0.15	0	0	0	0	0	0	0	0	0	0	0	0	0	0	0	0	0	0	0	0	1	1	0	0	0	0	1
Yes	animal study	Porphyromonas gingivalis outer membrane vesicles shape trophoblast cell metabolism impairing functions associated to adverse pregnancy outcome	10.1002/jcp.31138	Lara, Brenda; Loureiro, Inaki; Gliosca, Laura; Castagnola, Lara; Merech, Fatima; Gallino, Lucila; Calo, Guillermina; Sassot, Matias; Ramhorst, Rosanna; Vota, Daiana; Perez Leiros, Claudia; Hauk, Vanesa	2023	JOURNAL OF CELLULAR PHYSIOLOGY	2				NOV 2023	238	11				2679	2691				1	0	0	0	0	0	0	0	0	0	0	0	0	0	0	0	0	0	0	0	0	0	0	0	0	0	0	0
Yes		Extracellular Vesicles of Porphyromonas gingivalis Disrupt Trophoblast Cell Interaction with Vascular and Immune Cells in an In Vitro Model of Early Placentation	10.3390/life13101971	Lara, Brenda; Sassot, Matias; Calo, Guillermina; Paparini, Daniel; Gliosca, Laura; Chaufan, Gabriela; Loureiro, Inaki; Vota, Daiana; Ramhorst, Rosanna; Leiros, Claudia Perez; Hauk, Vanesa	2023	LIFE-BASEL	2				OCT 2023	13	10						1971			1	0	0	0	0	0	0	0	0	0	0	0	0	0	0	0	0	0	0	0	0	0	0	0	0	0	0	0
Yes	Cross-Sectional Study	Knowledge, attitudes, and practices of healthcare professionals on oral care of pregnant women in Brunei Darussalam	10.1038/s41405-023-00162-8	Muhammad-Safwan, Nur-Afifah Syafiqah; Abdul-Mumin, Khadizah H. H.; Rahman, Hanif Abdul; Gharif, Rafidah; Haji-Momin, Haji-Mohin; Kisut, Ramlah; Zielinski, Ruth; Dhaliwal, Jagjit Singh	2023	BDJ OPEN	2				JUL 31 2023	9	1						35			1	0	0	0	0	0	0	0	0	0	0	0	0	0	0	0	0	0	0	0	0	0	0	0	0	0	0	0
Yes	prospective cohort study	Maternal periodontal diseases affect the leukocyte profiles of umbilical cord blood: A cohort study	10.1111/odi.14683	Zhao, Dan; Cheng, Tianfan; Hu, Dangli; Xu, Xiaoyi; Zhang, Feng; Yu, Rong; Li, Huijun; Wen, Ping; Chen, Lihua; Fu, Mali; Yang, Hong; Zhang, Hanyu; Yao, Jilong; Jin, Lijian	2024	ORAL DISEASES	2				MAY 2024	30	4				2533	2545				1	0	0	0	0	0	0	0	0	0	0	0	0	0	0	0	0	0	0	0	0	0	0	0	0	0	0	0
Yes	case-control study	Red-Complex Bacterial Levels in Pregnant Women With Preeclampsia and Chronic Periodontitis	10.1016/j.identj.2022.10.003	Mahendra, Jaideep; Mahendra, Little; Sharma, Vivek; Alamoudi, Ahmed; Bahammam, Hammam Ahmed; Mugri, Maryam H.; Bahammam, Sarah Ahmed; Bahammam, Maha A.; Zidane, Bassam; Nayaki, Rao P. Abirami; Muralidharan, Janani; Dave, Pavithra H.; Balaji, Thodur Madapusi; Bhandi, Shilpa; Patil, Shankargouda	2023	INTERNATIONAL DENTAL JOURNAL	2				AUG 2023	73	4				503	510				1	0	0	0	0	0	0	0	0	0	0	0	0	0	0	0	0	0	0	0	0	0	0	0	0	0	0	0
Yes		Allocation concealment appraisal of clinical therapy trials using the extended Composite Quality Score (CQS-2)-An empirically based update	10.3389/fmed.2023.1176219	Mickenautsch, Steffen; Yengopal, Veerasamy	2023	FRONTIERS IN MEDICINE	2				JUN 15 2023	10							1176219			1	0	0	0	0	0	0	0	0	0	0	0	0	0	0	0	0	0	0	0	0	0	0	0	0	0	0	0
Yes		HicA Toxin-Based Counterselection Marker for Allelic Exchange Mutations in <i>Fusobacterium nucleatum</i>	10.1128/aem.00091-23	Bibek, G. C.; Zhou, Peng; Wu, Chenggang	2023	APPLIED AND ENVIRONMENTAL MICROBIOLOGY	2															1	0	0	0	0	0	0	0	0	0	0	0	0	0	0	0	0	0	0	0	0	0	0	0	0	0	0	0
Yes	Cross-Sectional Study	Systemic Profile and Periodontal Condition of Hospitalized Women with High-Risk Pregnancy: A Cross-Sectional Study	10.1007/s10995-023-03659-8	Schievelbein, Bruna Silva; Casarin, Renata Picanco; Kruger, Marta Silveira da Mota; Fernandes e Silva, Caroline; da Silveira, Taciane Menezes; Romano, Ana Regina; Pappen, Fernanda Geraldo; Pola, Natalia Marcumini	2023	MATERNAL AND CHILD HEALTH JOURNAL	2				JUL 2023	27	7				1264	1271				1	0	0	0	0	0	0	0	0	0	0	0	0	0	0	0	0	0	0	0	0	0	0	0	0	0	0	0
Yes	review	Periodontitis, female fertility and conception (Review)	10.3892/br.2022.1569	Ricci, Elena; Ciccarelli, Simone; Agnese Mauri, Paola; Gerli, Sandro; Favilli, Alessandro; Cipriani, Sonia; Fedele, Francesco; Roncella, Elena; Esposito, Giovanna; Parazzini, Fabio; Vignali, Michele	2022	BIOMEDICAL REPORTS	2				NOV 2022	17	5						86			0.67	0	0	0	0	0	0	0	0	0	0	0	0	0	0	0	0	0	0	0	0	0	0	0	0	0	0	0
Yes	case reports	Fulminant Sepsis and Perinatal Death at 23 Weeks Due to <i>Fusobacterium nucleatum</i>	10.1080/15513815.2022.2131487	Bonasoni, Maria Paola; Comitini, Giuseppina; Pati, Mariangela; Bardaro, Marcellino; Russello, Giuseppe; Carretto, Edoardo; Dalla Dea, Giulia; Palicelli, Andrea; Bernardelli, Giuditta; Chesi, Elena; Gargano, Giancarlo	2023	FETAL AND PEDIATRIC PATHOLOGY	2				MAY 4 2023	42	3				456	463				0.67	0	0	0	0	0	0	0	0	0	0	0	0	0	0	0	0	0	0	0	0	0	0	0	0	0	0	0
Yes		The Role of Information in Dental Traumatology in Patients during Developmental Age: A Cognitive Investigation	10.1055/s-0041-1735789	Ludovichetti, Francesco Saverio; Signoriello, Anna Giulia; Zuccon, Andrea; Padovani, Sharon; Mazzoleni, Sergio	2022	EUROPEAN JOURNAL OF DENTISTRY	2				MAY 2022	16	2				296	301				0.67	0	0	0	0	0	0	0	0	0	0	0	0	0	0	0	0	0	0	0	0	0	0	0	0	0	0	0
Yes	Cross-Sectional Study	Periodontal Inflamed Surface Area Is Associated With Increased Gestational Blood Pressure and Uric Acid Levels Among Pregnant Women From Rural North China	10.3389/fcvm.2022.830732	Hu, Shaonan; Yu, Feifan; Jiang, Hong; Shang, Wei; Miao, Hui; Li, Simin; Zhao, Jianjiang; Xiao, Hui	2022	FRONTIERS IN CARDIOVASCULAR MEDICINE	2				MAR 1 2022	9							830732			0.67	0	0	0	0	0	0	0	0	0	0	0	0	0	0	0	0	0	0	0	0	0	0	0	0	0	0	0
Yes	case-control study	Association between maternal chronic apical periodontitis (CAP) and low birth weight preterm birth (LBWPT)	10.47391/JPMA.0921	Shah, Hina; Nisar, Nighat; Hassan, Arshad; Butt, Sofia	2022	JOURNAL OF THE PAKISTAN MEDICAL ASSOCIATION	2				MAR 2022	72	3				436	439				0.67	0	0	0	0	0	0	0	0	0	0	0	0	0	0	0	0	0	0	0	0	0	0	0	0	0	0	0
Yes	Cross-Sectional Study	Periodontal Diseases and Pregnancy: Knowledge and Clinical Practice Habits of French Midwives	10.3290/j.ohpd.b3680323	Novello, Solen; Pailleau, Marion; Le Devehat, Pierre; Jeanne, Sylvie	2022	ORAL HEALTH & PREVENTIVE DENTISTRY	2				2022	20	1				525	532				0.67	0	0	0	0	0	0	0	0	0	0	0	0	0	0	0	0	0	0	0	0	0	0	0	0	0	0	0
Yes	Cross-Sectional Study	Maternal Periodontal Disease: A Possible Risk Factor for Adverse Pregnancy Outcomes in the Qassim Region of Saudi Arabia	10.4103/jpbs.JPBS_838_20	Alrumayh, Abdulwahab; Alfuhaid, Fahad; Sayed, Arshad Jamal; Tareen, Sabahat Ullah Khan; Alrumayh, Ibtehal; Habibullah, Mohammed Ali	2021	JOURNAL OF PHARMACY AND BIOALLIED SCIENCES	2				NOV 2021	13	6		2		S1723	S1727				0.5	0	0	0	0	0	0	0	0	0	0	0	0	0	0	0	0	0	0	0	0	0	0	0	0	0	0	0
Yes	RCT	Effect of Oral Prophylactic Measures on the Occurrence of Pre-Eclampsia (OP-PE) in High-Risk Pregnant Women: A Cluster Randomized Controlled Trial	10.3390/mps4030061	Kanoute, Aida; Gare, Jocelyne; Meda, Nicolas; Viennot, Stephane; Tramini, Paul; Fraticelli, Laurie; Carrouel, Florence; Bourgeois, Denis	2021	METHODS AND PROTOCOLS	2				SEP 2021	4	3						61			0.5	0	0	0	0	0	0	0	0	0	0	0	0	0	0	0	0	0	0	0	0	0	0	0	0	0	0	0
No	systematic review	Dental Considerations in Pregnancy - A Systematic Review	10.9734/JPRI/2021/v33i40A32224	Bashir, Sana; Menon, Ipseeta; Gupta, Ritu; Sharma, Anubhav; Arora, Vikram; Varshney, Shivangi	2021	JOURNAL OF PHARMACEUTICAL RESEARCH INTERNATIONAL	2				2021	33	40A				82	100	71614			0.5	0	0	0	0	0	0	0	0	0	0	0	0	0	0	0	0	0	0	0	0	0	0	0	0	0	0	0
Yes		Predictors and prevalence of periodontitis among pregnant women of slum areas of Patna, India: An opportunity for oral health promotion	10.4103/jehp.jehp_934_20	Singh, Supriya; Nazeer, Jazib; Singh, Revati; Kavita, Kumari; Iqubal, Md Asad; Singh, Rohit	2021	JOURNAL OF EDUCATION AND HEALTH PROMOTION	2				JAN-DEC 2021	10	1									0.5	0	0	0	0	0	0	0	0	0	0	0	0	0	0	0	0	0	0	0	0	0	0	0	0	0	0	0
Yes	Cross-Sectional Study	Do the clinical criteria used to diagnose periodontitis affect the association with prematurity?	10.1007/s10266-020-00562-4	Moncunill-Mira, Jordi; Brunet-Llobet, Lluis; Cuadras, Daniel; Lorente-Colome, Nuria; Pascal, Rosalia; Rovira, Carlota; Nadal, Alfons; Miranda-Rius, Jaume	2021	ODONTOLOGY	2				APR 2021	109	2				455	463				0.4	0	0	0	0	0	0	0	0	0	0	0	0	0	0	0	0	0	0	0	0	0	0	0	0	0	0	0
Yes	animal study	Anticardiolipin from Periodontitis Patients Impact Fetal Loss and Annexin V	10.1177/0022034520913244	Schenkein, H. A.; Thomas, R. R.	2020	JOURNAL OF DENTAL RESEARCH	2				JUL 2020	99	7				797	803	22034520913244			0.4	0	0	0	0	0	0	0	0	0	0	0	0	0	0	0	0	0	0	0	0	0	0	0	0	0	0	0
Yes		Preventive hygiene protocol of University of Milan for women during pregnancy: A qualitative and quantitative bacterial plaque analysis prospective original study	10.1016/j.sdentj.2019.05.007	Maspero, Cinzia; Fama, Andrea; Giannini, Lucia; Galbiati, Guido; Batia, Salvatore; Farronato, Marco	2020	SAUDI DENTAL JOURNAL	2				JAN 2020	32	1				29	35				0.4	0	0	0	0	0	0	0	0	0	0	0	0	0	0	0	0	0	0	0	0	0	0	0	0	0	0	0
Yes	Cross-Sectional Study	Variation in C-reactive protein at 1 month post-partum by etiology of preterm birth: selective identification of those at risk for both poor pregnancy outcome and future health complications	10.1515/jpm-2019-0233	Denney, Jeffrey M.; Waters, Thaddeus P.; Mathew, Leny; Goldenberg, Robert; Culhane, Jennifer	2019	JOURNAL OF PERINATAL MEDICINE	2				OCT 2019	47	8				804	810				0.33	0	0	0	0	0	0	0	0	0	0	0	0	0	0	0	0	0	0	0	0	0	0	0	0	0	0	0
Yes	Cross-Sectional Study	y Population-Based Estimation of Dental Caries and Periodontal Disease Rates of Gravid and Recently Postpartum Women in Lilongwe, Malawi	10.1055/s-0039-1695003	Antony, Kathleen M.; Kazembe, Peter N.; Pace, Ryan M.; Levison, Judy; Mlotha-Namarika, Jesse; Phiri, Henry; Chiudzu, Grace; Harris, R. Alan; Aagaard, Joshua; Twyman, Nicholas; Ramin, Susan M.; Raine, Susan P.; Belfort, Michael A.; Aagaard, Kjersti M.	2019	AJP REPORTS	2				JUL 2019	9	3				E268	E274				0.33	0	0	0	0	0	0	0	0	0	0	0	0	0	0	0	0	0	0	0	0	0	0	0	0	0	0	0
Yes	Cross-Sectional Study	Evaluation of Gynecologists' Awareness About Oral Health Condition During Pregnancy in Chennai City	10.4103/jpbs.JPBS_24_19	Paneer, Silambarasan; Muthusamy, Narasimman; Manickavel, Rathinavel Pandian; Venkatakrishnan, Cakku Jalliah; Rathnavelu, Pradeep; Jayaram, Muthuvignesh	2019	JOURNAL OF PHARMACY AND BIOALLIED SCIENCES	2				MAY 2019	11			2		S331	S334				0.33	0	0	0	0	0	0	0	0	0	0	0	0	0	0	0	0	0	0	0	0	0	0	0	0	0	0	0
Yes		Relationship between dental plaque formation and salivary cortisol level in pregnant women	10.26650/eor.20192484	Tiznobaik, Azita; Taheri, Safoura; Torkzaban, Parviz; Ghaleiha, Ali; Soltanian, Ali Reza; Omrani, Reza; Shirinzad, Mehdi	2019	EUROPEAN ORAL RESEARCH	2				MAY 2019	53	2				62	66				0.33	0	0	0	0	0	0	0	0	0	0	0	0	0	0	0	0	0	0	0	0	0	0	0	0	0	0	0
Yes		Protect Tiny Teeth Toolkit: An Oral Health Communications Resource for Providers of Pregnant Women and New Mothers	10.1089/jwh.2019.7657	Brailer, Cassie; Robison, Valerie; Barone, Lauren	2019	JOURNAL OF WOMENS HEALTH	2				MAY 1 2019	28	5				568	572				0.33	0	0	0	0	0	0	0	0	0	0	0	0	0	0	0	0	0	0	0	0	0	0	0	0	0	0	0
No		Importance of Oral Health in Pregnancy: A Mini-symposium	10.2174/1573404815666190107095920	Priyamvara, Aditi; Dey, Amit K.; Bagchi, Antara; Kelkar, Raveena; Sharma, Rajaram	2019	CURRENT WOMENS HEALTH REVIEWS	2				2019	15	3				156	158				0.33	0	0	0	0	0	0	0	0	0	0	0	0	0	0	0	0	0	0	0	0	0	0	0	0	0	0	0
No		L-selectin gene P213S polymorphism involvement in some human pathologies		Toma, Mihai; Alexiu, Oana Andrada; Sorin, Paveliu Marian; Craciun, Anne Marie; Stanislav, Alina; Radu, Irina; Berca, Lavinia-Mariana; Cimponeriu, Gheorghe Danut; Cristescu, Cristina; Niculescu, Marius	2017	ROMANIAN BIOTECHNOLOGICAL LETTERS	2				MAY-JUN 2017	22	3				12531	12537				0.25	0	0	0	0	0	0	0	0	0	0	0	0	0	0	0	0	0	0	0	0	0	0	0	0	0	0	0
No	animal study	Infection-Associated Preterm Birth: Advances From the Use of Animal Models		Kemp, Matthew W.; Musk, Gabrielle C.; Usuda, Haruo; Saito, Masatoshi	2017	ANIMAL MODELS FOR THE STUDY OF HUMAN DISEASE, 2ND EDITION	2			Conn, PM	2017						769	804				0.25	0	0	0	0	0	0	0	0	0	0	0	0	0	0	0	0	0	0	0	0	0	0	0	0	0	0	0
Yes	prospective cohort study	A simple point of care test can indicate the need for periodontal therapy to reduce the risk for adverse pregnancy outcomes in mothers attending antenatal clinics	10.1080/1354750X.2017.1334151	Turton, Mervyn Sydney; Henkel, Ralf Reinhold; Africa, Charlene Wilma Joyce	2017	BIOMARKERS	2				2017	22	8				740	746				0.25	0	0	0	0	0	0	0	0	0	0	0	0	0	0	0	0	0	0	0	0	0	0	0	0	0	0	0
Yes		Research and Practice Communications Between Oral Health Providers and Prenatal Health Providers: A Bibliometric Analysis	10.1007/s10995-016-1960-x	Skvoretz, John; Dyer, Karen; Daley, Ellen; Debate, Rita; Vamos, Cheryl; Kline, Nolan; Thompson, Erika	2016	MATERNAL AND CHILD HEALTH JOURNAL	2				AUG 2016	20	8				1607	1619				0.22	0	0	0	0	0	0	0	0	0	0	0	0	0	0	0	0	0	0	0	0	0	0	0	0	0	0	0
No		THE PLACENTAL MICROBIOME: A NEW SITE FOR POLICING WOMEN'S BODIES		Ayala, Saray; Freeman, Lauren	2016	INTERNATIONAL JOURNAL OF FEMINIST APPROACHES TO BIOETHICS	2				SPR 2016	9	1				121	148				0.22	0	0	0	0	0	0	0	0	0	0	0	0	0	0	0	0	0	0	0	0	0	0	0	0	0	0	0
Yes		Mast Cells in Periodontal Disease of Individuals With and Without HIV Undergoing Highly Active Antiretroviral Therapy	10.1902/jop.2012.120436	Segundo, Takeshi Kato; Souto, Giovanna Ribeiro; Costa, Fernando Oliveira; Mesquita, Ricardo Alves	2013	JOURNAL OF PERIODONTOLOGY	2				JUL 2013	84	7				995	1001				0.17	0	0	0	0	0	0	0	0	0	0	0	0	0	0	0	0	0	0	0	0	0	0	0	0	0	0	0
Yes		A NEW FINDING IN A PATIENT WITH MOWAT WILSON SYNDROME: PERIPUPILLARY ATROPHY AND GINGIVAL HYPERTROPHY		Kiraz, A.; Aldemir, O.; Karabulut, Y.; Turan, C.; Dundar, M.	2013	GENETIC COUNSELING	2				2013	24	1				61	68				0.17	0	0	0	0	0	0	0	0	0	0	0	0	0	0	0	0	0	0	0	0	0	0	0	0	0	0	0
Yes		Dental and Periodontal Health and Treatment Needs in a Mother/Child Rural Puerto Rican Population		Lopez Del Valle, Lydia M.	2010	PUERTO RICO HEALTH SCIENCES JOURNAL	2				2010	29	1				36	39				0.13	0	0	0	0	0	0	0	0	0	0	0	0	0	0	0	0	0	0	0	0	0	0	0	0	0	1	0
Yes		Knowledge, Attitude, and Practice Regarding Periodontal and Dental Diseases During Pregnancy Among Obstetricians and Dentists in King Saud University Medical City	10.7759/cureus.47098	Alhalal, Hani; Albayyat, Rawan M.; Alfhaed, Nawaf K.; Fatani, Omar; Fatani, Bader	2023	CUREUS JOURNAL OF MEDICAL SCIENCE	1				OCT 16 2023	15	10						e47098			0.5	0	0	0	0	0	0	0	0	0	0	0	0	0	0	0	0	0	0	0	0	0	0	0	0	0	0	0
Yes	Cross-Sectional Study	The relationship between oral health literacy and dental caries experienced among pregnant women in Arak, Iran, in 2021	10.34172/johoe.2023.21	Bashirian, Saeid; Barati, Maryam; Barati, Majid; Khazaei, Salman; Jenabi, Ensiyeh; Gholami, Leila; Shirahmadi, Samane	2023	JOURNAL OF ORAL HEALTH AND ORAL EPIDEMIOLOGY	1				SEP 2023	12	3				123	129				0.5	0	0	0	0	0	0	0	0	0	0	0	0	0	0	0	0	0	0	0	0	0	0	0	0	0	0	0
Yes	case-control study	<i>Fusobacterium nucleatum</i> and <i>Prevotella</i> in women with periodontitis and preterm birth	10.4317/medoral.25874	Lima, Karyne Martins; Coelho Alves, Claudia Maria; Branco Vidal, Flavia Castello; Gomes-Filho, Isaac Suzart; Costa e Costa, Jessica; Della Coletta, Ricardo; Rodrigues, Vandilson Pinheiro; Lopes, Fernanda Ferreira	2023	MEDICINA ORAL PATOLOGIA ORAL Y CIRUGIA BUCAL	1				SEP 1 2023	28	5				E450	E456				0.5	0	0	0	0	0	0	0	0	0	0	0	0	0	0	0	0	0	0	0	0	0	0	0	0	0	0	0
Yes	case-control study	Interleukin 1 beta and its association with the periodontal health of pregnant women	10.1016/j.jtumed.2023.05.012	El Hassan, Nawal K. B.; Ramadan, AbdelRahman M.	2023	JOURNAL OF TAIBAH UNIVERSITY MEDICAL SCIENCES	1				DEC 2023	18	6				1376	1383				0.5	0	0	0	0	0	0	0	0	0	0	0	0	0	0	0	0	0	0	0	0	0	0	0	0	0	0	0
Yes		Prenatal asfotase alfa-mediated enzyme replacement therapy restores delayed calcification in a severe infantile form of hypophosphatasia model mice	10.1016/j.ejmg.2023.104787	Yoshida, Kaori; Ishizuka, Satoshi; Nakamura-Takahashi, Aki; Hasegawa, Akihiro; Umezawa, Akihiro; Koshika, Kyotaro; Ichinohe, Tatsuya; Kasahara, Masataka	2023	EUROPEAN JOURNAL OF MEDICAL GENETICS	1				JUL 2023	66	7						104787			0.5	0	0	0	0	0	0	0	0	0	0	0	0	0	0	0	0	0	0	0	0	0	0	0	0	0	0	0
Yes	Case Control Study	The Association of Periodontal Disease with Low Birth Weight Infants: A Case Control Study	10.1007/s10995-023-03620-9	Hussain, Varda; Waseem, Anoosha; Husain, Irtaza; Waseem, Uzma; Shahbaz, Maliha; Qureshi, Fauzia	2023	MATERNAL AND CHILD HEALTH JOURNAL	1				MAY 2023	27	5				926	932				0.5	0	0	0	0	0	0	0	0	0	0	0	0	0	0	0	0	0	0	0	0	0	0	0	0	0	0	0
Yes	Cross-Sectional Study	Periodontal disease in pregnancy: A comparative prospective study	10.1055/a-2008-1038	Ortmann, Nora; Moellers, Mareike; Braun, Janina; Sourouni, Marina; Willy, Daniela; Koester, Helen Ann; Klockenbusch, Walter; Schmitz, Ralf; Oelmeier, Kathrin	2023	ZEITSCHRIFT FUR GEBURTSHILFE UND NEONATOLOGIE	1				JUN 2023	227	3				179	185				0.5	0	0	0	0	0	0	0	0	0	0	0	0	0	0	0	0	0	0	0	0	0	0	0	0	0	0	0
Yes	review	Oral Health Knowledge, Attitudes, Practices, and Literacy of Pregnant Women: A Scoping Review	10.3290/j.ohpd.b4100965	Tenenbauma, Annabelle; Azogui-Levyb, Sylvie	2023	ORAL HEALTH & PREVENTIVE DENTISTRY	1				2023	21	1				185	198				0.5	0	0	0	0	0	0	0	0	0	0	0	0	0	0	0	0	0	0	0	0	0	0	0	0	0	0	0
Yes	Case Control Study	Gain a Baby Lose a Tooth-Is There an Association between Periodontitis and Preterm Birth?	10.3390/jcm11237183	Bartha, Valentin; Steinmacher, Sahra; Wittlinger, Rebekka; Boutin, Sebastien; Pauluschke-Froehlich, Jan; von Ohle, Christiane; Brucker, Sara Yvonne; Bruckner, Thomas; Wolff, Diana	2022	JOURNAL OF CLINICAL MEDICINE	1				DEC 2022	11	23						7183			0.33	0	0	0	0	0	0	0	0	0	0	0	0	0	0	0	0	0	0	0	0	0	0	0	0	0	0	0
Yes	Case Control Study	Relationship Between the Periodontal Status of Pregnant Women and the Incidence and Severity of Pre-term and/or Low Birth Weight Deliveries: A Retrospective Observational Case-Control Study	10.7759/cureus.31735	Sinha, Abhishek; Singh, Neha; Gupta, Anamika; Bhargava, Triveni; Mahesh, P. C.; Kumar, Pratiksha	2022	CUREUS JOURNAL OF MEDICAL SCIENCE	1				NOV 21 2022	14	11									0.33	0	0	0	0	0	0	0	0	0	0	0	0	0	0	0	0	0	0	0	0	0	0	0	0	0	0	0
Yes	animal study	Effect of maternal true combined endodontic-periodontal lesion on insulin and inflammatory pathway in adult offspring	10.1002/JPER.22-0139	Belardi, Bianca Elvira; de Lima Coutinho Mattera, Maria Sara; Saori Tsosura, Thais Veronica; Dos Santos, Rodrigo Martins; Cantiga-Silva, Cristiane; Angelo Cintra, Luciano Tavares; Chiba, Fernando Yamamoto; Bravo, Lara Teschi; Carvalho, Nubia Ramos; Nascimento Carnevali, Ana Carolina; Fujii de Oliveira, Renan Akira; Ervolino, Edilson; Matsushita, Doris Hissako	2023	JOURNAL OF PERIODONTOLOGY	1				APR 2023	94	4				487	497				0.33	0	0	0	0	0	0	0	0	0	0	0	0	0	0	0	0	0	0	0	0	0	0	0	0	0	0	0
Yes	Cross-Sectional Study	Relationship between Oral Health Knowledge and Maternal Oral Health with Obstetric Risk and Breastfeeding	10.3390/ijerph19137797	Serrano-Sanchez, Silvia; Gonzalez-Gonzalez, Jaime; Rodriguez-Martin, Beatriz; Munoz-Rodriguez, Vanesa; de las Heras-Corrochano, Sonia; Jose Criado-Alvarez, Juan	2022	INTERNATIONAL JOURNAL OF ENVIRONMENTAL RESEARCH AND PUBLIC HEALTH	1				JUL 2022	19	13						7797			0.33	0	0	0	0	0	0	0	0	0	0	0	0	0	0	0	0	0	0	0	0	0	0	0	0	0	0	0
Yes	Case Control Study	The Association between Maternal Periodontitis and Preterm Birth: A Case-Control Study in a Low-Resource Setting in Sudan, Africa	10.3390/medicina58050632	Shaggag, Lubna M.; ALhabardi, Nadiah; Adam, Ishag	2022	MEDICINA-LITHUANIA	1				MAY 2022	58	5						632			0.33	0	0	0	0	0	0	0	0	0	0	0	0	0	0	0	0	0	0	0	0	0	0	0	0	0	0	0
No	Cross-Sectional Study	Evaluation of the Knowledge Level, Behavior, and Attitudes of Obstetrics and Gynecology Specialists on the Relationship Between Periodontal Diseases and Pregnancy Outcomes	10.4274/meandros.galenos.2021.24381	Ustaoglu, Gulbahar; Ural, Ulku Mete; Paksoy, Tugce; Ankarali, Handan	2022	MEANDROS MEDICAL AND DENTAL JOURNAL	1				APR 2022	23	1				114	124				0.33	0	0	0	0	0	0	0	0	0	0	0	0	0	0	0	0	0	0	0	0	0	0	0	0	0	0	0
Yes	prospective cohort study	Association Between Periodontitis and Preterm Birth in a Cohort of Pregnant Women in Ivory Coast	10.3290/j.ohpd.b3464893	Pockpa, Zocko Ange Desire; Soueidan, Assem; Koffi-Coulibaly, Nadin Therese; Mobio, Gnaba Samson; Pere, Morgane; Badran, Zahi; Struillou, Xavier	2022	ORAL HEALTH & PREVENTIVE DENTISTRY	1				2022	20	1				363	368				0.33	0	0	0	0	0	0	0	0	0	0	0	0	0	0	0	0	0	0	0	0	0	0	0	0	0	0	0
Yes	cohort study	Decreasing Tryptophan and Increasing Neopterin Plasma Levels During Pregnancy are Associated with High First Trimester <i>Porphyromonas gingivalis</i> K-Serotype IgG Serointensity in a Cohort of Hispanic Women	10.2174/1568026622666220404115543	Postolache, Teodor T. T.; Upadhyaya, Sanjaya K. K.; Spector, Anna M. M.; Mohyuddin, Iqra; Constantine, Niel; Ernst, Robert K. K.; Wadhawan, Abhishek; Dutra, Samia Valeria Ozorio; Dagdag, Aline; Makkar, Hina; Lowry, Christopher A. A.; Akram, Faisal; Fuchs, Dietmar; Brenner, Lisa A. A.; Groer, Maureen W. W.; Reynolds, Mark A. A.	2022	CURRENT TOPICS IN MEDICINAL CHEMISTRY	1				2022	22	25				2126	2144				0.33	0	0	0	0	0	0	0	0	0	0	0	0	0	0	0	0	0	0	0	0	0	0	0	0	0	0	0
No		The task force method for tooth brushing compliance behavior in pregnant women	10.5281/zenodo.6480169	Sari, Morita; Fitrianggita, Sukma	2022	REVISTA LATINOAMERICANA DE HIPERTENSION	1				2022	17	1				13	18				0.33	0	0	0	0	0	0	0	0	0	0	0	0	0	0	0	0	0	0	0	0	0	0	0	0	0	0	0
Yes		Signs and Symptoms of Primary Tooth Eruption in Preterm and Low Birth Weight Children		Lopes-Silva, Jhonathan; Paiva, Saul Martins; Abreu, Lucas Guimaraes; Martins, Carolina Castro; Rabelo-Costa, Daniela; Ferrarez Bouzada, Maria Candida; Bendo, Cristiane Baccin	2021	JOURNAL OF DENTISTRY FOR CHILDREN	1				MAY-AUG 2021	88	2				94	100				0.25	0	0	0	0	0	0	0	0	0	0	0	0	0	0	0	0	0	0	0	0	0	0	0	0	0	0	0
Yes	Case Control Study	IL-17, A Possible Salivary Biomarker for Preterm Birth in Females with Periodontitis	10.1007/s13224-021-01466-1	Mahilkar, Sonal; Malagi, Sachin K.; Soni, Abhishek; Abraham, Dennis V.; Johnson, Lynn; Pattanshetti, Kirti S.	2021	JOURNAL OF OBSTETRICS AND GYNECOLOGY OF INDIA	1				JUN 2021	71	3				262	267				0.25	0	0	0	0	0	0	0	0	0	0	0	0	0	0	0	0	0	0	0	0	0	0	0	0	0	0	0
No		Periodontitis as a potential risk factor for premature delivery	10.22543/7674.81.P2733	Turcu-Duminica, Ana; Dumitriu, Anca Silvia; Paunica, Stana; Gica, Corina; Botezatu, Radu; Gica, Nicolae; Peltecu, Gheorghe; Panaitescu, Anca Maria	2021	JOURNAL OF MIND AND MEDICAL SCIENCES	1				2021	8	1				27	33				0.25	0	0	0	0	0	0	0	0	0	0	0	0	0	0	0	0	0	0	0	0	0	0	0	0	0	0	0
Yes	cross sectional study	Salivary and plasma inflammatory mediators and secretory status in preterm delivery women with periodontitis - a cross sectional study	10.2298/VSP171106066N	Nikolic, Ljubinka; Cakic, Sasa; Perunovic, Neda; Colak, Emina; Stevuljevic, Jelena-Kotur; Jankovic, Sasa; Djuric, Milanko; Plecas, Darko	2020	VOJNOSANITETSKI PREGLED	1				2020	77	3				247	255				0.2	0	0	0	0	0	0	0	0	0	0	0	0	0	0	0	0	0	0	0	0	0	0	0	0	0	0	0
No		THE BACTERIUM <i>Fusobacterium sp</i>. MAY INTERFERE WITH CONCEPTION		Tawfeq, N. A.; Saleh, G. M.	2020	IRAQI JOURNAL OF AGRICULTURAL SCIENCES	1				2020	51	3				903	915				0.2	0	0	0	0	0	0	0	0	0	0	0	0	0	0	0	0	0	0	0	0	0	0	0	0	0	0	0
No	cross sectional study	Evaluating the knowledge, attitude, and behaviors of obstetricians and midwives regarding oral health in pregnant women	10.22122/johoe.v8i1.433	Rashidi-Maybodi, Fahimeh; Rahaei, Zohreh; Jalali-Pandary, Mehrdad; Faal-Rastegar, Nasrin	2019	JOURNAL OF ORAL HEALTH AND ORAL EPIDEMIOLOGY	1				WIN 2019	8	1				46	51				0.17	0	0	0	0	0	0	0	0	0	0	0	0	0	0	0	0	0	0	0	0	0	0	0	0	0	0	0
No		Local Drug Delivery Based Treatment Approaches for Effective Management of Periodontitis	10.2174/1574885514666190103112855	Aggarwal, Geeta; Verma, Sonia; Gupta, Madhu; Nagpal, Manju	2019	CURRENT DRUG THERAPY	1				2019	14	2				135	152				0.17	0	0	0	0	0	0	0	0	0	0	0	0	0	0	0	0	0	0	0	0	0	0	0	0	0	0	0
No		Periodontal Infections and Adverse Pregnancy Outcomes		Bobetsis, Yorgos A.; Borgnakke, Wenche S.; Papapanou, Panos N.	2019	ORAL-SYSTEMIC HEALTH CONNECTION: A GUIDE TO PATIENT CARE, SECOND EDITION	1			Glick, M	2019						210	230				0.17	0	0	0	0	0	0	0	0	0	0	0	0	0	0	0	0	0	0	0	0	0	0	0	0	0	0	0
Yes		Oral Health Care for the Pregnant Adolescent	PMID: 32074893	[Anonymous]	2018	PEDIATRIC DENTISTRY	1				OCT 2018	40	6				229	236				0.14	0	0	0	0	0	0	0	0	0	0	0	0	0	0	0	0	0	0	0	0	0	0	0	0	0	0	0
Yes	Case Reports	Analysis of dental injuries with clinical implications: A forensic case report	10.1177/0025802417750807	Tan, Si-lei; Peng, Shu-ya; Wan, Lei; Chen, Jie-min; Xia, Wen-tao	2018	MEDICINE SCIENCE AND THE LAW	1				JAN 2018	58	1				58	61				0.14	0	0	0	0	0	0	0	0	0	0	0	0	0	0	0	0	0	0	0	0	0	0	0	0	0	0	0
Yes	cross sectional study	Dental health dispositions of pregnant women: A survey from a hospital clinic in Istanbul	10.1080/01443615.2017.1306837	Karasu, Ayse Filiz Gokmen; Kutuk, Nukhet; Aydin, Serdar; Adanir, Ilknur; Ates, Seda; Bademler, Neslihan	2017	JOURNAL OF OBSTETRICS AND GYNAECOLOGY	1				2017	37	6				752	756				0.13	0	0	0	0	0	0	0	0	0	0	0	0	0	0	0	0	0	0	0	0	0	0	0	0	0	0	0
Yes	intervention trial	Efficacy of a prospective community-based intervention to prevent preterm birth	10.1515/jpm-2015-0408	Miyoshi, Junya; Ohba, Takashi; Ohkuma, Masanori; Katoh, Takahiko; Tanoue, Daisuke; Katabuchi, Hidetaka	2017	JOURNAL OF PERINATAL MEDICINE	1				JAN 2017	45	1				113	119				0.13	0	0	0	0	0	0	0	0	0	0	0	0	0	0	0	0	0	0	0	0	0	0	0	0	0	0	0
No		Periodontal Infections and Adverse Pregnancy Outcomes		Bobetsis, Yiorgos A.; Borgnakke, Wenche S.; Papapanou, Panos N.	2014	ORAL-SYSTEMIC HEALTH CONNECTION: A GUIDE TO PATIENT CARE	1			Glick, M	2014						201	219				0.09	0	0	0	0	0	0	0	0	0	0	0	0	0	0	0	0	0	0	0	0	0	0	0	0	0	0	0
No		Periodontal Health Isn't Yet the Answer to Preterm Birth		Fahey, Meriah	2012	JOURNAL OF THE CANADIAN DENTAL ASSOCIATION	1				APR 10 2012	78							c31			0.08	0	0	0	0	0	0	0	0	0	0	0	0	0	0	0	0	0	0	0	0	0	0	0	0	0	0	0
Yes	cross sectional study	Knowledge, attitude and practice towards periodontal diseases among gynaecologists: A pilot study	10.3109/01443615.2011.617850	Nagarakanti, S.	2012	JOURNAL OF OBSTETRICS AND GYNAECOLOGY	1				JAN 2012	32	1				62	63				0.08	0	0	0	0	0	0	0	0	0	0	0	0	0	0	0	0	0	0	0	0	0	0	0	0	0	0	0
Yes	Case Control Study	Periodontal Disease in Pregnant Patients with Rheumatic Valvular Disease - Clinical and Microbiological Study	10.1590/S0066-782X2011005000034	Avila, Walkiria Samuel; Timerman, Lilia; Romito, Giuseppe Alexandre; Marcelino, Silvia Linard; Lucia, Itamara; Neves, Itagiba; Zugaib, Marcelo; Grinberg, Max	2011	ARQUIVOS BRASILEIROS DE CARDIOLOGIA	1				APR 2011	96	4				307	311				0.07	0	0	0	0	0	0	0	0	0	0	0	0	0	0	0	0	0	0	0	0	0	0	0	0	0	0	0
Yes		Relationship between Maternal Periodontal Condition and Body Size of Newborns		Shirmohammadi, Adileh; Pourabbas, Reza; Bilan, Naemat; Chitsazi, Mohammad-Taghi	2009	IRANIAN JOURNAL OF PEDIATRICS	1				JUN 2009	19	2				101	107				0.06	0	0	0	0	0	0	0	0	0	0	0	0	0	0	0	0	0	0	0	0	0	0	0	0	0	0	0
Yes	case reports	Infantile orbital abscess caused by methicillin-resistant <i>Staphylococcus aureus</i>: a case report and literature review	10.3389/fped.2023.1272852	Qin, Yanran; Huo, Junming; Liu, Chengjun; Fu, Yueqiang; Li, Jing	2023	FRONTIERS IN PEDIATRICS	0				DEC 22 2023	11							1272852			0	0	0	0	0	0	0	0	0	0	0	0	0	0	0	0	0	0	0	0	0	0	0	0	0	0	0	0
Yes	cross-sectional study	Trends in maternal oral health services at primary healthcare centers in Saudi Arabia: a cross-sectional study	10.1186/s12903-023-03712-6	Al Agili, Dania	2023	BMC ORAL HEALTH	0				DEC 21 2023	23	1						1031			0	0	0	0	0	0	0	0	0	0	0	0	0	0	0	0	0	0	0	0	0	0	0	0	0	0	0	0
Yes	cross-sectional study	Risk factors associated with periodontal disease and its impact on quality of life among pregnant women	10.1080/01443615.2023.2264382	Hong, Hsiang-Hsi; Chen, Yi-Heng; Cheng, Po-Jen; Chang, Min-Yu; Chuang, Li-Lan	2023	JOURNAL OF OBSTETRICS AND GYNAECOLOGY	0				DEC 8 2023	43	2						2264382			0	0	0	0	0	0	0	0	0	0	0	0	0	0	0	0	0	0	0	0	0	0	0	0	0	0	0	0
Yes		Characterization of the cellular heterogeneity and bone regenerative potential of cultured human periosteal cells	10.1016/j.reth.2023.11.006	Tsuzuno, Takahiro; Takahashi, Naoki; Nagata, Masaki; Ueda, Yuta; Motosugi, Shunya; Yamada, Aoi; Mizuguchi, Mai; Diep, Tran Thi Thuy; Aoki-Nonaka, Yukari; Nakata, Koh; Tabeta, Koichi	2023	REGENERATIVE THERAPY	0				DEC 2023	24					642	650				0	0	0	0	0	0	0	0	0	0	0	0	0	0	0	0	0	0	0	0	0	0	0	0	0	0	0	0
Yes	animal study	Alterations and potential roles of microbial population of pregnant mouse saliva and amniotic fluid	10.1111/aji.13782	Jia, Bei; Tang, Lijun; Liu, Huibing; Zhu, Yan; Chen, Wenqian; Chen, Qian; Li, Jing; Zhong, Mei; Yin, Ailan	2023	AMERICAN JOURNAL OF REPRODUCTIVE IMMUNOLOGY	0				NOV 2023	90	5						e13782			0	0	0	0	0	0	0	0	0	0	0	0	0	0	0	0	0	0	0	0	0	0	0	0	0	0	0	0
Yes	cross-sectional study	The preconception health status of nongravid women aged 18 to 45 years in Arima, Trinidad: a cross-sectional study	10.1186/s12884-023-06017-2	Bala, Ria; Maharaj, Rohan G.; Boppana, Leela Krishna Teja; Teelucksingh, Surujpal	2023	BMC PREGNANCY AND CHILDBIRTH	0				OCT 10 2023	23	1						720			0	0	0	0	0	0	0	0	0	0	0	0	0	0	0	0	0	0	0	0	0	0	0	0	0	0	0	0
Yes	review	Dental care of the pregnant patient: an update of guidelines and recommendations	10.47391/JPMA.8400	Hyder, Tahira; Khan, Saifullah; Moosa, Zuhair Haroon	2023	JOURNAL OF THE PAKISTAN MEDICAL ASSOCIATION	0				OCT 2023	73	10				2041	2046				0	0	0	0	0	0	0	0	0	0	0	0	0	0	0	0	0	0	0	0	0	0	0	0	0	0	0	0
Yes	Comparative Study	Dental Insurance Coverage, Dentist Visiting, and Oral Health Status among Asian Immigrant Women of Childbearing Age in Canada: A Comparative Study	10.3390/healthcare11192666	Li, Qianqian; Du, Meizhi; Knight, John C.; Yi, Yanqing; Wang, Qi; Wang, Peizhong Peter; Zhu, Yun	2023	HEALTHCARE	0				OCT 2023	11	19						2666			0	0	0	0	0	0	0	0	0	0	0	0	0	0	0	0	0	0	0	0	0	0	0	0	0	0	0	0
Yes		Development of a xylose-inducible promoter and riboswitch combination system for manipulating gene expression in <i>Fusobacterium nucleatum</i>	10.1128/aem.00667-23	Bibek, G. C.; Zhou, Peng; Naha, Arindam; Gu, Jianhua; Wu, Chenggang	2023	APPLIED AND ENVIRONMENTAL MICROBIOLOGY	0				SEP 28 2023	89	9						e00667-23			0	0	0	0	0	0	0	0	0	0	0	0	0	0	0	0	0	0	0	0	0	0	0	0	0	0	0	0
Yes		Streptococcus mutans in the oral cavity as a risk factor for threatened miscarriage	10.5603/GP.a2023.0000	Klimek, Hanna I.; Moczulska, Hanna; Sieroszewski, Piotr	2023	GINEKOLOGIA POLSKA	0															0	0	0	0	0	0	0	0	0	0	0	0	0	0	0	0	0	0	0	0	0	0	0	0	0	0	0	0
Yes	Case Control Study	Predicting preterm birth using machine learning techniques in oral microbiome	10.1038/s41598-023-48466-x	Hong, You Mi; Lee, Jaewoong; Cho, Dong Hyu; Jeon, Jung Hun; Kang, Jihoon; Kim, Min-Gul; Lee, Semin; Kim, Jin Kyu	2023	SCIENTIFIC REPORTS	0				JUL 22 2023	13	1						21105			0	0	0	0	0	0	0	0	0	0	0	0	0	0	0	0	0	0	0	0	0	0	0	0	0	0	0	0
No	systematic review	Inflammatory markers in pregnant women with periodontal diseases-Systematic review and network meta-analysis	10.1002/osi2.1154	Kania, Michal; Malinowski, Krzysztof Piotr; Slowik, Joanna; Wladysiuk, Magdalena; Szopa, Magdalena	2023	ORAL SCIENCE INTERNATIONAL	0				MAY 2023	20	2				67	77				0	0	0	0	0	0	0	0	0	0	0	0	0	0	0	0	0	0	0	0	0	0	0	0	0	0	0	0
No	Case-Control Study	The Relationship between Periodontal Disease, Preterm Delivery, and Low Birth Weight of Infants: A Case-Control Study	10.22038/ijp.023.69847.5150	Akbari, Narjes; Keyvanfar, Sanaz; Hajipour, Elahe; Ghanbarzadeh, Nahid; Salehiniya, Hamid	2023	INTERNATIONAL JOURNAL OF PEDIATRICS-MASHHAD	0				APR 2023	11	4				17665	17672				0	0	0	0	0	0	0	0	0	0	0	0	0	0	0	0	0	0	0	0	0	0	0	0	0	0	0	0
Yes		An unexpected clinical presentation in periodontal Ehler-Danlos syndrome: preterm birth, profound intellectual disability and self-injurious behavior	10.1097/MCD.0000000000000441	Baykal, Saliha; Yildiz, Tugce; Gurbuz, Gürkan; Tozkir, Hilmi	2023	CLINICAL DYSMORPHOLOGY	0				APR 2023	32	2				65	69				0	0	0	0	0	0	0	0	0	0	0	0	0	0	0	0	0	0	0	0	0	0	0	0	0	0	0	0
Yes	prospective cohort study	Maternal Periodontal Status as a Factor Influencing Obstetrical Outcomes	10.3390/medicina59030621	Volgyesi, Petra; Radnai, Marta; Nemeth, Gabor; Boda, Krisztina; Bernad, Elena; Novak, Tibor	2023	MEDICINA-LITHUANIA	0				MAR 2023	59	3						621			0	0	0	0	0	0	0	0	0	0	0	0	0	0	0	0	0	0	0	0	0	0	0	0	0	0	0	0
Yes		Hispanic adults with type 2 diabetes mellitus using lipid-lowering agents have better periodontal health than non-users	10.1177/20406223231213252	Andriankaja, Oelisoa M.; Joshipura, Kaumudi J.; Levine, Michael A.; Ramirez-Vick, Margarita; Rivas-Agosto, Julio A.; Duconge, Jorge S.; Graves, Dana T.	2023	THERAPEUTIC ADVANCES IN CHRONIC DISEASE	0				2023	14							2.04062e+16			0	0	0	0	0	0	0	0	0	0	0	0	0	0	0	0	0	0	0	0	0	0	0	0	0	0	0	0
No	animal study	Monitoring periodontal lesions and their effects during pregnancy: microbiological aspects of the oral cavity and amniotic fluid in pregnant ewes	10.1590/1678-5150-PVB-7160	Souza, Natalia C.; Ramost, Thamiris N. M.; Borsanelli, Ana Carolina; Saraiva, Julia R.; Ferreira, Evandro M.; Schweitzer, Christiane M.; Gaetti-Jardim Jr, Elerson; Dutra, Iveraldo S.	2023	PESQUISA VETERINARIA BRASILEIRA	0				2023	43							e07160			0	0	0	0	0	0	0	0	0	0	0	0	0	0	0	0	0	0	0	0	0	0	0	0	0	0	0	0
Yes		Risk factors associated with implant sites prepared by orthodontic treatment: a systematic review	10.4081/ejtm.2023.11727	Taban, Mohsen; Fatemi, Arezousadat; Soleimani, Milad; Sajedi, Seyed Masoud; Sabzevari, Berahman	2023	EUROPEAN JOURNAL OF TRANSLATIONAL MYOLOGY	0				2023	33	4						11727			0	0	0	0	0	0	0	0	0	0	0	0	0	0	0	0	0	0	0	0	0	0	0	0	0	0	0	0
Yes	case reports	Recurrent miscarriage in a woman with congenital factor V deficiency: a case report	10.1186/s12884-022-05273-y	Shirzadi, Mohammad; Radfar, Amir Hossein; Dehghani, Mehdi	2022	BMC PREGNANCY AND CHILDBIRTH	0				DEC 8 2022	22	1						915			0	0	0	0	0	0	0	0	0	0	0	0	0	0	0	0	0	0	0	0	0	0	0	0	0	0	0	0
Yes	prospective cohort study	Association between periodontitis and preterm low birth weight in human immunodeficiency virus seropositive pregnant women in India: A cohort study	10.4103/jfmpc.jfmpc_1203_22	Kiran, Sunkavilli Ravi; Karnam, Yudheera; Ramya, Yella; Niharika, Bammidi; Rani, Ponnaganti Durga; Sarma, Sankar Narayana	2022	JOURNAL OF FAMILY MEDICINE AND PRIMARY CARE	0				DEC 2022	11	12				7830	7835				0	0	0	0	0	0	0	0	0	0	0	0	0	0	0	0	0	0	0	0	0	0	0	0	0	0	0	0
Yes	cross-sectional study	Awareness, knowledge and attitude toward the relationship between periodontal health and pregnancy outcomes among obstetrician-gynecologist healthcare professionals in Turkey: Results of 11<SUP>th</SUP> Turkish-German Gynecological Association Congress based survey	10.4274/jtgga.galenos.2022.2021-9-13	Turabi, Resul; Agrali, Omer Birkan; Dogan, Basak	2022	JOURNAL OF THE TURKISH-GERMAN GYNECOLOGICAL ASSOCIATION	0				DEC 2022	23	4				275	286				0	0	0	0	0	0	0	0	0	0	0	0	0	0	0	0	0	0	0	0	0	0	0	0	0	0	0	0
Yes		Contemporary Consortium of Periodontal Diseases and Atherosclerotic Cardiovascular Diseases- A Narrative Review	10.7860/JCDR/2014/9624.4946	Rughwani, Roshan R.; Cholan, Priyanka K.; Victor, Dhayanand John	2022	JOURNAL OF CLINICAL AND DIAGNOSTIC RESEARCH	0				OCT 2022	16	10									0	0	0	0	0	0	0	0	0	0	0	0	0	0	0	0	0	0	0	0	0	0	0	0	0	0	0	0
Yes	cross-sectional study	Knowledge and Perceptions of Dental Care During Pregnancy: A Cross-Sectional Survey of Adolescents and Young Adults	PMID: 37149874	Laxer, Kaitlin R.; Hammersmith, Kimberly J.; Amini, Homa; Casamassimo, Paul S.	2022	JOURNAL OF DENTISTRY FOR CHILDREN	0				SEP-DEC 2022	89	3				155	161				0	0	0	0	0	0	0	0	0	0	0	0	0	0	0	0	0	0	0	0	0	0	0	0	0	0	0	0
Yes	Case Control Study	A Nested Case-Control Study of the Relationship between Salivary Inflammatory Mediators, Periodontal Parameters, and Preterm Birth in a Chinese Population	10.1155/2022/8629680	Wu, Min; Ye, Chanjuan; Li, Huijun; Yang, Xiuqiao; Zhu, Sujun; Zhou, Fangming; Hao, Ying; Chen, Shaowu; Jiang, Shaoyun	2022	BIOMED RESEARCH INTERNATIONAL	0				AUG 18 2022	2022							8629680			0	0	0	0	0	0	0	0	0	0	0	0	0	0	0	0	0	0	0	0	0	0	0	0	0	0	0	0
No	Cross Sectional Survey	Periodontal Diseases among Pregnant Women in Kuching, Sarawak	10.21315/aos2022.17S1.OA03	Ahmad, Aisah; Jaafar, Mohamad Adib	2022	ARCHIVES OF OROFACIAL SCIENCE	0				AUG 2022	17			1		51	59				0	0	0	0	0	0	0	0	0	0	0	0	0	0	0	0	0	0	0	0	0	0	0	0	0	0	0	0
No	Case Control Study	Association between Porphyromonas gingivalis bacteria in infra-gingival plaque and premature labor with low birth weight	10.4103/jnms.jnms_93_21	Maboudi, Avideh; Ahmadi, Arezoo; Heidari, Mohadese; Rafiei, Alireza; Rahmani, Zahra; Moosazadeh, Mahmood; Valadan, Reza; Kardan, Mostafa; Shiva, Atena	2022	JOURNAL OF NURSING AND MIDWIFERY SCIENCES	0				JUL-SEP 2022	9	3				237	240				0	0	0	0	0	0	0	0	0	0	0	0	0	0	0	0	0	0	0	0	0	0	0	0	0	0	0	0
Yes	Case Control Study	Oil-based vitamin E oral spray for oral health in pregnancy	10.2144/fsoa-2021-0095	Reppuccia, Sabrina; Crocetto, Felice; Gragnano, Elisabetta; D'Alessandro, Pietro; Vetrella, Martin; Saccone, Gabriele; Arduino, Bruno	2022	FUTURE SCIENCE OA	0				APR 2022	8	4						FSO790			0	0	0	0	0	0	0	0	0	0	0	0	0	0	0	0	0	0	0	0	0	0	0	0	0	0	0	0
Yes	cross-sectional study	Initial Psychometric Testing of a Brief Maternal Oral Symptom Survey	10.1111/jmwh.13343	Park, Joy JooHee; Corwin, Elizabeth; Dunlop, Anne L.; Yang, Irene	2022	JOURNAL OF MIDWIFERY & WOMENS HEALTH	0				MAR 2022	67	2				258	263				0	0	0	0	0	0	0	0	0	0	0	0	0	0	0	0	0	0	0	0	0	0	0	0	0	0	0	0
Yes	cross-sectional study	AWARENESS ON ORAL HEALTH EFFECTS DURING PREGNANCY AMONG FEMALES'- A QUESTIONNAIRE BASED SURVEY		Baskar, Sharwini; Preetha, S.; Prathap, Lavanya; Jeevitha, M.	2022	INTERNATIONAL JOURNAL OF EARLY CHILDHOOD SPECIAL EDUCATION	0				2022	14	3				9115	9127				0	0	0	0	0	0	0	0	0	0	0	0	0	0	0	0	0	0	0	0	0	0	0	0	0	0	0	0
Yes		Gingival Crevicular Fluid as Biomarker's Source for Alzheimer's Disease	10.15517/IJDS.2022.49232	Daniel Sansores-Espana, Luis; Morales, Francisca; Arriola-Pacheco, Fabio; Astorga, Jessica; Paula-Lima, Andrea; Carrillo-Avila, Arelly; Melgar-Rodriguez, Samanta; Martinez-Aguilar, Victor; Diaz-Zuniga, Jaime	2022	ODOVTOS INTERNATIONAL JOURNAL OF DENTAL SCIENCES	0				JAN-APR 2022	24	1				156	176				0	0	0	0	0	0	0	0	0	0	0	0	0	0	0	0	0	0	0	0	0	0	0	0	0	0	0	0
No	cross-sectional study	KNOWLEDGE AND AWARENESS ABOUT THE INFLUENCE OF PERIODONTITIS ON SYSTEMIC CONDITIONS AMONG MEDICAL PRACTITIONERS: A QUESTIONNAIRE STUDY	10.9756/INT-JECSE/V14I1.352	Vignesh, S.; Rajasekar, Arvina	2022	INTERNATIONAL JOURNAL OF EARLY CHILDHOOD SPECIAL EDUCATION	0				2022	14	1				2921	2925				0	0	0	0	0	0	0	0	0	0	0	0	0	0	0	0	0	0	0	0	0	0	0	0	0	0	0	0
No	Cross-Sectional Study	Prevalence and Association of Preterm Birth and Low Birth Weight with Maternal Periodontitis and Gingivitis in Bahrain- A Cross-Sectional Study		Panjwani, Mehek; Bokade, Neeta; Alamanda, Madhavi; S. Hadi, Alaa; Alkhashram, Manar; Alwadaei, Manahel; Sarhan, Mai; Alwadaei, Manal	2021	BAHRAIN MEDICAL BULLETIN	0				SEP 2021	43	3				609	617				0	0	0	0	0	0	0	0	0	0	0	0	0	0	0	0	0	0	0	0	0	0	0	0	0	0	0	0
Yes		Linking periodontitis and adverse pregnancy outcomes through CD14+CD16+monocytes	10.1016/j.mehy.2021.110637	Jagannathan, Raghunathan; Balaji, Thodur Madapusi; Varadarajan, Saranya; Bhuvaneswari, B.; Venkatakrishnan, C. J.; Priya, S. Lakshmi; Rajendran, Swaminathan; Sayed, Mohammed E.; Mugri, Maryam H.; Patil, Shankargouda	2021	MEDICAL HYPOTHESES	0				AUG 2021	153							110637			0	0	0	0	0	0	0	0	0	0	0	0	0	0	0	0	0	0	0	0	0	0	0	0	0	0	0	0
No	Prospective Cohort Study	The Role of Periodontal Disease in Preterm Labour - A Prospective Cohort Study (A Path Analysis) from Iran	10.14260/jemds/2021/262	Farshad, Mohammad Mahdi; Khorsand, Afshin; Kheirkhah, Masoomeh; Shamshiri, Ahmad Reza; Farshad, Fatemeh	2021	JOURNAL OF EVOLUTION OF MEDICAL AND DENTAL SCIENCES-JEMDS	0				APR 26 2021	10	17				1228	1234				0	0	0	0	0	0	0	0	0	0	0	0	0	0	0	0	0	0	0	0	0	0	0	0	0	0	0	0
No	cross-sectional study	INVESTIGATING THE KNOWLEDGE, ATTITUDE, AND PRACTICE OF PREGNANT WOMEN ABOUT PERIODONTAL HEALTH AND ORAL HEALTH, AND THEIR EFFECT ON THE FETUS DURING PREGNANCY	10.52571/PTQ.v18.n38.2021.13_MOHAMADIMOGHADAM	Mohamadimoghadam, Marzieh; Shakib, Seyed Hojat; Salmani, Fatemeh	2021	PERIODICO TCHE QUIMICA	0				2021	18	38				176	187				0	0	0	0	0	0	0	0	0	0	0	0	0	0	0	0	0	0	0	0	0	0	0	0	0	0	0	0
No		Oral Health: A Guide for Your Health as a Periodontist's Point of View	10.9734/JPRI/2021/v33i32A31716	Vadvadgi, Vinay H.; Mani, Amit; Padmawar, Neeta S.; Harihar, Lingraj	2021	JOURNAL OF PHARMACEUTICAL RESEARCH INTERNATIONAL	0				2021	33	32A				57	71	70084			0	0	0	0	0	0	0	0	0	0	0	0	0	0	0	0	0	0	0	0	0	0	0	0	0	0	0	0
No		Association Between Smoking and Periodontal Disease		Shah, Syeda Gulrukh Saba; Shah, Syed Nasir; Yasser, Faiqua; Shah, Syeda Lala Rukh Saba; Farooq, Affaq; Shah, Farhana Jabeen	2020	PAKISTAN JOURNAL OF MEDICAL & HEALTH SCIENCES	0				JUL-SEP 2020	14	3				829	831				0	0	0	0	0	0	0	0	0	0	0	0	0	0	0	0	0	0	0	0	0	0	0	0	0	0	0	0
No	Cross Sectional Survey	Awareness on Oral Hygiene Measures Among Pregnant Women -A Cross Sectional Survey	10.21786/bbrc/13.7/75	Das, Anubhav; Sangeetha; Duraisamy, Revathi	2020	BIOSCIENCE BIOTECHNOLOGY RESEARCH COMMUNICATIONS	0				2020	13	7			SI	451	456				0	0	0	0	0	0	0	0	0	0	0	0	0	0	0	0	0	0	0	0	0	0	0	0	0	0	0	0
Yes	case-control study	Microbiological findings of the maternal periodontitis associated to low birthweight	10.31744/einstein_journal/2020AO4209	de Oliveira, Mariana Cedraz; Gomes-Filho, Isaac Suzart; Stocker, Andreas; Barreto Neto, Laerte Oliveira; Santos, Andre do Nascimento; da Cruz, Simone Seixas; Passos-Soares, Johelle Santana; Lopes Falcao, Michelle Miranda; Cardoso Meireles, Jose Roberto; Seymour, Gregory John; Meyer, Roberto; Trindade, Soraya Castro	2020	EINSTEIN-SAO PAULO	0				2020	18							eAO4209			0	0	0	0	0	0	0	0	0	0	0	0	0	0	0	0	0	0	0	0	0	0	0	0	0	0	0	0
RETRACTED	Case Control Study	Endotoxemia among Postpartum Mothers with Periodontitis Delivering Low Birth Weight Babies: A Case Control Study in Rural Indian Population	10.7860/JCDR/2020/42851.13419	Nath, Sonia; Prakash, Jayant; Prajapati, Virendra Kumar; Pulikkotil, Shaju Jacob	2020	JOURNAL OF CLINICAL AND DIAGNOSTIC RESEARCH	0				JAN 2020	14	1				ZC10	ZC13				0	0	0	0	0	0	0	0	0	0	0	0	0	0	0	0	0	0	0	0	0	0	0	0	0	0	0	0
No		Investigating the relationship between DMFT index of pregnant women and neonates' low birth weight in Hamadan in 2016	10.5281/zenodo.4079127	Tiznobaik, Azita; Movahed, Zohre Momeni; Taheri, Safoura; Rezaei, Loghman; Roshanaei, Ghodratollah; Shirinzad, Mehdi; Tahmasebi, Mehdi	2020	REVISTA LATINOAMERICANA DE HIPERTENSION	0				2020	15	3				176	+				0	0	0	0	0	0	0	0	0	0	0	0	0	0	0	0	0	0	0	0	0	0	0	0	0	0	0	0
No		Procedures and Treatment Guidelines		Ninan, Daniel	2018	DENTISTRY AND THE PREGNANT PATIENT	0				2018						57	75				0	0	0	0	0	0	0	0	0	0	0	0	0	0	0	0	0	0	0	0	0	0	0	0	0	0	0	0
No		Oral Dysbiosis and Periodontal Disease: Effects on Systemic Physiology and in Metabolic Diseases, and Effects of Various Therapeutic Strategies	10.1016/B978-0-12-814649-1.00010-7	Tungland, Bryan	2018	HUMAN MICROBIOTA IN HEALTH AND DISEASE: PATHOGENESIS TO THERAPY	0				2018						421	461				0	0	0	0	0	0	0	0	0	0	0	0	0	0	0	0	0	0	0	0	0	0	0	0	0	0	0	0
No		Relationship between FcyRIIB gene polymorphisms, periodontitis and adverse pregnancy outcomes in pregnant women		Wang, Yanming; Sugita, Noriko; Wang, Xiaoqing; Meng, Peisong; Gao, Lili; Lin, Jiang; Yoshie, Hiromasa; Bi, Liangjia	2017	INTERNATIONAL JOURNAL OF CLINICAL AND EXPERIMENTAL PATHOLOGY	0				2017	10	4				4739	4747				0	0	0	0	0	0	0	0	0	0	0	0	0	0	0	0	0	0	0	0	0	0	0	0	0	0	0	0
No		Women's Health		Niessen, Linda C.	2016	ADA PRACTICAL GUIDE TO PATIENTS WITH MEDICAL CONDITIONS, 2ND EDITION	0			Patton, LL; Glick, M	2016						423	450				0	0	0	0	0	0	0	0	0	0	0	0	0	0	0	0	0	0	0	0	0	0	0	0	0	0	0	0
No		Complication of Type 1 Diabetes in Craniofacial and Dental Hard Tissue	10.5772/61885	Watari, Ippei; Abbassy, Mona Aly; Podyma-Inoue, Katarzyna Anna; Ono, Takashi	2015	MAJOR TOPICS IN TYPE 1 DIABETES	0			Nunes, KP	2015						63	94				0	0	0	0	0	0	0	0	0	0	0	0	0	0	0	0	0	0	0	0	0	0	0	0	0	0	0	0
Yes		If it is published in the peer-reviewed literature, it must be true?	10.1007/s00247-014-3019-8	Wagner, Louis K.	2014	PEDIATRIC RADIOLOGY	0				OCT 2014	44			3		468	474				0	0	0	0	0	0	0	0	0	0	0	0	0	0	0	0	0	0	0	0	0	0	0	0	0	0	0	0
No		Overview		[Anonymous]	2014	PEDIATRIC DENTISTRY	0				2014	36	6			SI	2	412				0	0	0	0	0	0	0	0	0	0	0	0	0	0	0	0	0	0	0	0	0	0	0	0	0	0	0	0
No		Plasma Fibronectin in Saliva of Women with History of Miscarriage(s) and Periodontal Disease - a Pilot Study		Ariffin, Farha; Kamin, Salmah; Hassan, Jamiyah; Hasan, Haliza	2013	SAINS MALAYSIANA	0				JAN 2013	42	1				33	38				0	0	0	0	0	0	0	0	0	0	0	0	0	0	0	0	0	0	0	0	0	0	0	0	0	0	0	0
No		American Academy of Pediatric Dentistry (AAPD) Reference Manual		[Anonymous]	2013	PEDIATRIC DENTISTRY	0				2013	35	6			SI	2	407				0	0	0	0	0	0	0	0	0	0	0	0	0	0	0	0	0	0	0	0	0	0	0	0	0	0	0	0
No		Maternal Periodontal Disease and Preterm Low Birth Weight		Izumi, Yuichi; Hasegawa-Nakamura, Kozue; Noguchi, Kazuyuki; Furuichi, Yasushi	2012	AT THE FOREFRONT: ILLUSTRATED TOPICS IN DENTAL RESEARCH AND CLINICAL PRACTICE	0			Yoshie, H	2012						27	30				0	0	0	0	0	0	0	0	0	0	0	0	0	0	0	0	0	0	0	0	0	0	0	0	0	0	0	0
No		American Academy of Pediatric Dentistry. Reference Manual 2010		[Anonymous]	2010	PEDIATRIC DENTISTRY	0				NOV 2010	32	6			SI	2	334				0	0	0	0	0	0	0	0	0	0	0	0	0	0	0	0	0	0	0	0	0	0	0	0	0	0	0	0
Yes	Cross Sectional Survey	Prenatal Counseling for Pregnant Women: A Survey of General Dentists	10.17796/jcpd.34.4.pl45w51412q200gu	Salama, Fouad; Kebriaei, Amy; McFarland, Kimberly; Durham, Timothy	2010	JOURNAL OF CLINICAL PEDIATRIC DENTISTRY	0				SUM 2010	34	4				291	296				0	0	0	0	0	0	0	0	0	0	0	0	0	0	0	0	0	0	0	0	0	0	0	0	0	0	0	0
No		Interrelationships Between Periodontal Disease and Adverse Pregnancy Outcomes, Respiratory Disease, Rheumatoid Arthritis, Renal Disease, Cancer, Inflammatory Bowel Disease, Alzheimer Disease; Assessing Confounding and Effect Modification	10.1007/978-3-642-03010-9_5	Dumitrescu, Alexandrina L.; Inagaki, Koji	2010	ETIOLOGY AND PATHOGENESIS OF PERIODONTAL DISEASE	0				2010						159	190				0	0	0	0	0	0	0	0	0	0	0	0	0	0	0	0	0	0	0	0	0	0	0	0	0	0	0	0
No		Infection with <i>Porphyromonas gingivalis</i>, a Potential Risk Factor for Chronic Systemic Disease		Joly, Sophie; Belanger, Myriam; Johnson, Georgia K.; Progulske-Fox, Ann; Brogden, Kim A.	2009	SEQUELAE AND LONG-TERM CONSEQUENCES OF INFECTIOUS DISEASES	0			Fratamico, PM; Smith, JL; Brogden, KA	2009						443	457				0	0	0	0	0	0	0	0	0	0	0	0	0	0	0	0	0	0	0	0	0	0	0	0	0	0	0	0
No		American Academy of Pediatric Dentistry (AAPD) Reference Manual 2009		[Anonymous]	2009	PEDIATRIC DENTISTRY	0				2009	31	6			SI	1	277				0	0	0	0	0	0	0	0	0	0	0	0	0	0	0	0	0	0	0	0	0	0	0	0	0	0	0	0
[truncated: 13 more columns]
