# Supplementary material for: The association between periodontal disease and adverse pregnancy outcomes: a bibliometric analysis from 2000 to 2023
Source: Front Med (Lausanne). 2025 Jan 21;12:1526406. doi: 10.3389/fmed.2025.1526406 (PMC11790436; doi:10.3389/fmed.2025.1526406)
Supplement: Supplementary Table 13 — PubMed literature search string and detailed list of results. [file Table_13.xlsx]

## Sheet: csv-Periodonta-set
(("Periodontal Diseases"[MeSH Terms] OR periodont*[Title/Abstract] OR gingiv*[Title/Abstract] OR "tooth loss"[Title/Abstract] OR "tooth migration"[Title/Abstract] OR "tooth mobility"[Title/Abstract]) AND ("Pregnancy Complications"[MeSH Terms] OR "adverse pregnancy outcomes"[Title/Abstract] OR "miscarriage"[Title/Abstract] OR "preterm birth"[Title/Abstract] OR "low birth weight"[Title/Abstract] OR…
Timespan: 2000-2023
Languages：English
Document Types：Case Reports, Clinical Study, Clinical Trial, Comparative Study, Meta-Analysis, Observational Study, Randomized Controlled Trial, Review, Systematic Review, English
Results found		566
Not found in PubMed		291
PMID	Title	Authors	Citation	First Author	Journal/Book	Publication Year	Create Date	PMCID	NIHMS ID	DOI	retrieved in Web of Science Core Collection？
18177778	Epidemiology and causes of preterm birth	Goldenberg RL, Culhane JF, Iams JD, Romero R.	Lancet. 2008 Jan 5;371(9606):75-84. doi: 10.1016/S0140-6736(08)60074-4.	Goldenberg RL	Lancet	2008	2008-01-08	PMC7134569		10.1016/S0140-6736(08)60074-4	Yes
35177222	The etiology of preeclampsia	Jung E, Romero R, Yeo L, Gomez-Lopez N, Chaemsaithong P, Jaovisidha A, Gotsch F, Erez O.	Am J Obstet Gynecol. 2022 Feb;226(2S):S844-S866. doi: 10.1016/j.ajog.2021.11.1356.	Jung E	Am J Obstet Gynecol	2022	2022-02-18	PMC8988238	NIHMS1779735	10.1016/j.ajog.2021.11.1356	No
30987702	Association between periodontal pathogens and systemic disease	Bui FQ, Almeida-da-Silva CLC, Huynh B, Trinh A, Liu J, Woodward J, Asadi H, Ojcius DM.	Biomed J. 2019 Feb;42(1):27-35. doi: 10.1016/j.bj.2018.12.001. Epub 2019 Mar 2.	Bui FQ	Biomed J	2019	2019-04-17	PMC6468093		10.1016/j.bj.2018.12.001	Yes
33676065	Oral microbiome and pregnancy: A bidirectional relationship	Saadaoui M, Singh P, Al Khodor S.	J Reprod Immunol. 2021 Jun;145:103293. doi: 10.1016/j.jri.2021.103293. Epub 2021 Feb 19.	Saadaoui M	J Reprod Immunol	2021	2021-03-06			10.1016/j.jri.2021.103293	Yes
16298220	Periodontal diseases	Pihlstrom BL, Michalowicz BS, Johnson NW.	Lancet. 2005 Nov 19;366(9499):1809-20. doi: 10.1016/S0140-6736(05)67728-8.	Pihlstrom BL	Lancet	2005	2005-11-22			10.1016/S0140-6736(05)67728-8	Yes
32385871	Periodontal disease and adverse pregnancy outcomes	Bobetsis YA, Graziani F, Gürsoy M, Madianos PN.	Periodontol 2000. 2020 Jun;83(1):154-174. doi: 10.1111/prd.12294.	Bobetsis YA	Periodontol 2000	2020	2020-05-10			10.1111/prd.12294	Yes
35244970	Viruses, periodontitis, and comorbidities	Teles F, Collman RG, Mominkhan D, Wang Y.	Periodontol 2000. 2022 Jun;89(1):190-206. doi: 10.1111/prd.12435. Epub 2022 Mar 4.	Teles F	Periodontol 2000	2022	2022-03-04			10.1111/prd.12435	Yes
32294679	Periodontal disease and its impact on general health in Latin America. Section V: Treatment of periodontitis	Fischer RG, Lira Junior R, Retamal-Valdes B, Figueiredo LC, Malheiros Z, Stewart B, Feres M.	Braz Oral Res. 2020 Apr 9;34(supp1 1):e026. doi: 10.1590/1807-3107bor-2020.vol34.0026. eCollection 2020.	Fischer RG	Braz Oral Res	2020	2020-04-16			10.1590/1807-3107bor-2020.vol34.0026	Yes
34463994	Oral health's inextricable connection to systemic health: Special populations bring to bear multimodal relationships and factors connecting periodontal disease to systemic diseases and conditions	Kapila YL.	Periodontol 2000. 2021 Oct;87(1):11-16. doi: 10.1111/prd.12398.	Kapila YL	Periodontol 2000	2021	2021-08-31	PMC8457130	NIHMS1741586	10.1111/prd.12398	Yes
32385886	Periodontal diseases and adverse pregnancy outcomes: Mechanisms	Figuero E, Han YW, Furuichi Y.	Periodontol 2000. 2020 Jun;83(1):175-188. doi: 10.1111/prd.12295.	Figuero E	Periodontol 2000	2020	2020-05-10			10.1111/prd.12295	Yes
35998741	Prevalence of periodontal disease in pregnancy: A systematic review and meta-analysis	Chen P, Hong F, Yu X.	J Dent. 2022 Oct;125:104253. doi: 10.1016/j.jdent.2022.104253. Epub 2022 Aug 20.	Chen P	J Dent	2022	2022-08-23			10.1016/j.jdent.2022.104253	Yes
35244963	Oral bacteria, oral health, and adverse pregnancy outcomes	Xu B, Han YW.	Periodontol 2000. 2022 Jun;89(1):181-189. doi: 10.1111/prd.12436. Epub 2022 Mar 4.	Xu B	Periodontol 2000	2022	2022-03-04			10.1111/prd.12436	Yes
28539867	Prevalence of periodontal disease, its association with systemic diseases and prevention	Nazir MA.	Int J Health Sci (Qassim). 2017 Apr-Jun;11(2):72-80.	Nazir MA	Int J Health Sci (Qassim)	2017	2017-05-26	PMC5426403			No
36189701	Periodontal disease and systemic health: An update for medical practitioners	Kalhan AC, Wong ML, Allen F, Gao X.	Ann Acad Med Singap. 2022 Sep;51(9):567-574. doi: 10.47102/annals-acadmedsg.2021503.	Kalhan AC	Ann Acad Med Singap	2022	2022-10-03			10.47102/annals-acadmedsg.2021503	Yes
34413437	Oral microflora and pregnancy: a systematic review and meta-analysis	Jang H, Patoine A, Wu TT, Castillo DA, Xiao J.	Sci Rep. 2021 Aug 19;11(1):16870. doi: 10.1038/s41598-021-96495-1.	Jang H	Sci Rep	2021	2021-08-20	PMC8377136		10.1038/s41598-021-96495-1	Yes
25873767	Relationship between gingival inflammation and pregnancy	Wu M, Chen SW, Jiang SY.	Mediators Inflamm. 2015;2015:623427. doi: 10.1155/2015/623427. Epub 2015 Mar 22.	Wu M	Mediators Inflamm	2015	2015-04-16	PMC4385665		10.1155/2015/623427	No
34586216	What is the future of Periodontal Medicine?	Fischer RG, Gomes Filho IS, Cruz SSD, Oliveira VB, Lira-Junior R, Scannapieco FA, Rego RO.	Braz Oral Res. 2021 Sep 24;35(Supp 2):e102. doi: 10.1590/1807-3107bor-2021.vol35.0102. eCollection 2021.	Fischer RG	Braz Oral Res	2021	2021-09-29			10.1590/1807-3107bor-2021.vol35.0102	Yes
28605006	Treating periodontal disease for preventing adverse birth outcomes in pregnant women	Iheozor-Ejiofor Z, Middleton P, Esposito M, Glenny AM.	Cochrane Database Syst Rev. 2017 Jun 12;6(6):CD005297. doi: 10.1002/14651858.CD005297.pub3.	Iheozor-Ejiofor Z	Cochrane Database Syst Rev	2017	2017-06-13	PMC6481493		10.1002/14651858.CD005297.pub3	Yes
31429666	Periodontal Medicine: 100 Years of Progress	Beck JD, Papapanou PN, Philips KH, Offenbacher S.	J Dent Res. 2019 Sep;98(10):1053-1062. doi: 10.1177/0022034519846113.	Beck JD	J Dent Res	2019	2019-08-21			10.1177/0022034519846113	Yes
35888650	Association between Endodontic Infection, Its Treatment and Systemic Health: A Narrative Review	Niazi SA, Bakhsh A.	Medicina (Kaunas). 2022 Jul 14;58(7):931. doi: 10.3390/medicina58070931.	Niazi SA	Medicina (Kaunas)	2022	2022-07-27	PMC9319780		10.3390/medicina58070931	Yes
25576662	Fusobacterium nucleatum: a commensal-turned pathogen	Han YW.	Curr Opin Microbiol. 2015 Feb;23:141-7. doi: 10.1016/j.mib.2014.11.013. Epub 2015 Jan 8.	Han YW	Curr Opin Microbiol	2015	2015-01-11	PMC4323942	NIHMS654285	10.1016/j.mib.2014.11.013	Yes
17220613	Oral pyogenic granuloma: a review	Jafarzadeh H, Sanatkhani M, Mohtasham N.	J Oral Sci. 2006 Dec;48(4):167-75. doi: 10.2334/josnusd.48.167.	Jafarzadeh H	J Oral Sci	2006	2007-01-16			10.2334/josnusd.48.167	No
23570802	Oral health and dental care during pregnancy	Steinberg BJ, Hilton IV, Iida H, Samelson R.	Dent Clin North Am. 2013 Apr;57(2):195-210. doi: 10.1016/j.cden.2013.01.002.	Steinberg BJ	Dent Clin North Am	2013	2013-04-11			10.1016/j.cden.2013.01.002	No
27387886	The microbiome in early life: implications for health outcomes	Tamburini S, Shen N, Wu HC, Clemente JC.	Nat Med. 2016 Jul 7;22(7):713-22. doi: 10.1038/nm.4142.	Tamburini S	Nat Med	2016	2016-07-09			10.1038/nm.4142	No
30485039	Dental Problems in Primary Care	Stephens MB, Wiedemer JP, Kushner GM.	Am Fam Physician. 2018 Dec 1;98(11):654-660.	Stephens MB	Am Fam Physician	2018	2018-11-29				No
34769262	Periodontitis and Gestational Diabetes Mellitus: A Potential Inflammatory Vicious Cycle	Bendek MJ, Canedo-Marroquín G, Realini O, Retamal IN, Hernández M, Hoare A, Busso D, Monteiro LJ, Illanes SE, Chaparro A.	Int J Mol Sci. 2021 Oct 31;22(21):11831. doi: 10.3390/ijms222111831.	Bendek MJ	Int J Mol Sci	2021	2021-11-13	PMC8584134		10.3390/ijms222111831	No
23828258	A review of factors influencing the incidence and severity of plaque-induced gingivitis	Trombelli L, Farina R.	Minerva Stomatol. 2013 Jun;62(6):207-34.	Trombelli L	Minerva Stomatol	2013	2013-07-06				No
37840149	Unfavourable beliefs about oral health and safety of dental care during pregnancy: a systematic review	Kamalabadi YM, Campbell MK, Zitoun NM, Jessani A.	BMC Oral Health. 2023 Oct 15;23(1):762. doi: 10.1186/s12903-023-03439-4.	Kamalabadi YM	BMC Oral Health	2023	2023-10-15	PMC10577919		10.1186/s12903-023-03439-4	Yes
25420112	Pulmonary arteriovenous malformations	Shovlin CL.	Am J Respir Crit Care Med. 2014 Dec 1;190(11):1217-28. doi: 10.1164/rccm.201407-1254CI.	Shovlin CL	Am J Respir Crit Care Med	2014	2014-11-25	PMC4315816		10.1164/rccm.201407-1254CI	No
30094895	Periodontal diseases and adverse pregnancy outcomes	Komine-Aizawa S, Aizawa S, Hayakawa S.	J Obstet Gynaecol Res. 2019 Jan;45(1):5-12. doi: 10.1111/jog.13782. Epub 2018 Aug 9.	Komine-Aizawa S	J Obstet Gynaecol Res	2019	2018-08-11			10.1111/jog.13782	Yes
18328985	Hypophosphatasia	Mornet E.	Best Pract Res Clin Rheumatol. 2008 Mar;22(1):113-27. doi: 10.1016/j.berh.2007.11.003.	Mornet E	Best Pract Res Clin Rheumatol	2008	2008-03-11			10.1016/j.berh.2007.11.003	Yes
38243562	Porphyromonas gingivalis, neuroinflammation and Alzheimer's disease	Owoyele PV, Malekzadeh S.	Niger J Physiol Sci. 2022 Dec 31;37(2):157-164. doi: 10.54548/njps.v37i2.1.	Owoyele PV	Niger J Physiol Sci	2022	2024-01-20			10.54548/njps.v37i2.1	No
15184848	Pregnancy and lactation	Suresh L, Radfar L.	Oral Surg Oral Med Oral Pathol Oral Radiol Endod. 2004 Jun;97(6):672-82. doi: 10.1016/j.tripleo.2004.02.002.	Suresh L	Oral Surg Oral Med Oral Pathol Oral Radiol Endod	2004	2004-06-09			10.1016/j.tripleo.2004.02.002	No
28848365	The oral microbiome and adverse pregnancy outcomes	Cobb CM, Kelly PJ, Williams KB, Babbar S, Angolkar M, Derman RJ.	Int J Womens Health. 2017 Aug 8;9:551-559. doi: 10.2147/IJWH.S142730. eCollection 2017.	Cobb CM	Int J Womens Health	2017	2017-08-30	PMC5557618		10.2147/IJWH.S142730	No
37149740	Periodontal diseases and adverse pregnancy outcomes. Present and future	Bobetsis YA, Ide M, Gürsoy M, Madianos PN.	Periodontol 2000. 2023 May 6. doi: 10.1111/prd.12486. Online ahead of print.	Bobetsis YA	Periodontol 2000	2023	2023-05-07			10.1111/prd.12486	Yes
30370334	Periodontal Disease and Pregnancy Outcomes: Overview of Systematic Reviews	Daalderop LA, Wieland BV, Tomsin K, Reyes L, Kramer BW, Vanterpool SF, Been JV.	JDR Clin Trans Res. 2018 Jan;3(1):10-27. doi: 10.1177/2380084417731097. Epub 2017 Sep 25.	Daalderop LA	JDR Clin Trans Res	2018	2018-10-30	PMC6191679		10.1177/2380084417731097	No
34207831	Periodontal Pathogens and Preterm Birth: Current Knowledge and Further Interventions	Terzic M, Aimagambetova G, Terzic S, Radunovic M, Bapayeva G, Laganà AS.	Pathogens. 2021 Jun 9;10(6):730. doi: 10.3390/pathogens10060730.	Terzic M	Pathogens	2021	2021-07-02	PMC8227634		10.3390/pathogens10060730	Yes
29409815	Fusobacterium nucleatum and adverse pregnancy outcomes: Epidemiological and mechanistic evidence	Vander Haar EL, So J, Gyamfi-Bannerman C, Han YW.	Anaerobe. 2018 Apr;50:55-59. doi: 10.1016/j.anaerobe.2018.01.008. Epub 2018 Feb 2.	Vander Haar EL	Anaerobe	2018	2018-02-08	PMC6750227	NIHMS957804	10.1016/j.anaerobe.2018.01.008	Yes
34463990	Periodontology and pregnancy: An overview of biomedical and epidemiological evidence	Raju K, Berens L.	Periodontol 2000. 2021 Oct;87(1):132-142. doi: 10.1111/prd.12394.	Raju K	Periodontol 2000	2021	2021-08-31			10.1111/prd.12394	Yes
28277873	Periodontal disease and women's health	Martelli ML, Brandi ML, Martelli M, Nobili P, Medico E, Martelli F.	Curr Med Res Opin. 2017 Jun;33(6):1005-1015. doi: 10.1080/03007995.2017.1297928. Epub 2017 Mar 24.	Martelli ML	Curr Med Res Opin	2017	2017-03-10			10.1080/03007995.2017.1297928	Yes
22370104	Periodontal disease and preterm birth	Horton AL, Boggess KA.	Obstet Gynecol Clin North Am. 2012 Mar;39(1):17-23, vii. doi: 10.1016/j.ogc.2011.12.008. Epub 2012 Feb 1.	Horton AL	Obstet Gynecol Clin North Am	2012	2012-02-29			10.1016/j.ogc.2011.12.008	Yes
26906339	Risk assessment and management to prevent preterm birth	Koullali B, Oudijk MA, Nijman TA, Mol BW, Pajkrt E.	Semin Fetal Neonatal Med. 2016 Apr;21(2):80-8. doi: 10.1016/j.siny.2016.01.005. Epub 2016 Feb 18.	Koullali B	Semin Fetal Neonatal Med	2016	2016-02-25			10.1016/j.siny.2016.01.005	Yes
24736704	Periodontal disease, atherosclerosis, adverse pregnancy outcomes, and head-and-neck cancer	Han YW, Houcken W, Loos BG, Schenkein HA, Tezal M.	Adv Dent Res. 2014 May;26(1):47-55. doi: 10.1177/0022034514528334.	Han YW	Adv Dent Res	2014	2014-04-17	PMC10477771		10.1177/0022034514528334	No
29876036	Pregnancy and periodontal disease: does exist a two-way relationship?	Tettamanti L, Lauritano D, Nardone M, Gargari M, Silvestre-Rangil J, Gavoglio P, Tagliabue A.	Oral Implantol (Rome). 2017 Sep 27;10(2):112-118. doi: 10.11138/orl/2017.10.2.112. eCollection 2017 Apr-Jun.	Tettamanti L	Oral Implantol (Rome)	2017	2018-06-08	PMC5965070		10.11138/orl/2017.10.2.112	No
27800070	Relationship between periodontal disease and preterm low birth weight: systematic review	Teshome A, Yitayeh A.	Pan Afr Med J. 2016 Jul 12;24:215. doi: 10.11604/pamj.2016.24.215.8727. eCollection 2016.	Teshome A	Pan Afr Med J	2016	2016-11-02	PMC5075444		10.11604/pamj.2016.24.215.8727	No
37375691	Periodontal Disease and Other Adverse Health Outcomes Share Risk Factors, including Dietary Factors and Vitamin D Status	Grant WB, van Amerongen BM, Boucher BJ.	Nutrients. 2023 Jun 17;15(12):2787. doi: 10.3390/nu15122787.	Grant WB	Nutrients	2023	2023-06-28	PMC10300878		10.3390/nu15122787	Yes
29341890	Periodontal diseases and adverse pregnancy outcomes: Is there a role for vitamin D?	Uwitonze AM, Uwambaye P, Isyagi M, Mumena CH, Hudder A, Haq A, Nessa K, Razzaque MS.	J Steroid Biochem Mol Biol. 2018 Jun;180:65-72. doi: 10.1016/j.jsbmb.2018.01.010. Epub 2018 Jan 16.	Uwitonze AM	J Steroid Biochem Mol Biol	2018	2018-01-18			10.1016/j.jsbmb.2018.01.010	Yes
31626558	Maternal microbiome and the hypertensive disorder of pregnancy, preeclampsia	Beckers KF, Sones JL.	Am J Physiol Heart Circ Physiol. 2020 Jan 1;318(1):H1-H10. doi: 10.1152/ajpheart.00469.2019. Epub 2019 Oct 18.	Beckers KF	Am J Physiol Heart Circ Physiol	2020	2019-10-19			10.1152/ajpheart.00469.2019	Yes
33491381	Periodontal Diseases and Adverse Pregnancy Outcomes: Review of Two Decades of Clinical Research	Pockpa ZAD, Soueidan A, Koffi-Coulibaly NT, Limam A, Badran Z, Struillou X.	Oral Health Prev Dent. 2021 Jan 26;19:77-83. doi: 10.3290/j.ohpd.b898969.	Pockpa ZAD	Oral Health Prev Dent	2021	2021-01-25			10.3290/j.ohpd.b898969	Yes
32267781	Porphyromonas gingivalis and adverse pregnancy outcomes: a review on its intricate pathogenic mechanisms	Chopra A, Radhakrishnan R, Sharma M.	Crit Rev Microbiol. 2020 Mar;46(2):213-236. doi: 10.1080/1040841X.2020.1747392. Epub 2020 Apr 8.	Chopra A	Crit Rev Microbiol	2020	2020-04-09			10.1080/1040841X.2020.1747392	Yes
35269617	Association between Maternal Periodontitis and Development of Systematic Diseases in Offspring	Starzyńska A, Wychowański P, Nowak M, Sobocki BK, Jereczek-Fossa BA, Słupecka-Ziemilska M.	Int J Mol Sci. 2022 Feb 24;23(5):2473. doi: 10.3390/ijms23052473.	Starzyńska A	Int J Mol Sci	2022	2022-03-10	PMC8910384		10.3390/ijms23052473	Yes
26504910	Adverse pregnancy outcomes and periodontitis: A systematic review and meta-analysis exploring potential association	Corbella S, Taschieri S, Del Fabbro M, Francetti L, Weinstein R, Ferrazzi E.	Quintessence Int. 2016 Mar;47(3):193-204. doi: 10.3290/j.qi.a34980.	Corbella S	Quintessence Int	2016	2015-10-28			10.3290/j.qi.a34980	Yes
25719577	Current understanding of the relationship between periodontal and systemic diseases	Mawardi HH, Elbadawi LS, Sonis ST.	Saudi Med J. 2015 Feb;36(2):150-8. doi: 10.15537/smj.2015.2.9424.	Mawardi HH	Saudi Med J	2015	2015-02-27	PMC4375690		10.15537/smj.2015.2.9424	Yes
34013526	Inflammatory factors, genetic variants, and predisposition for preterm birth	Couceiro J, Matos I, Mendes JJ, Baptista PV, Fernandes AR, Quintas A.	Clin Genet. 2021 Oct;100(4):357-367. doi: 10.1111/cge.14001. Epub 2021 May 28.	Couceiro J	Clin Genet	2021	2021-05-20			10.1111/cge.14001	Yes
33908039	The association between apical periodontitis and adverse pregnancy outcomes: a systematic review	Jakovljevic A, Sljivancanin Jakovljevic T, Duncan HF, Nagendrababu V, Jacimovic J, Aminoshariae A, Milasin J, Dummer PMH.	Int Endod J. 2021 Sep;54(9):1527-1537. doi: 10.1111/iej.13538. Epub 2021 May 28.	Jakovljevic A	Int Endod J	2021	2021-04-28			10.1111/iej.13538	Yes
36388896	Periodontal disease in pregnancy and adverse pregnancy outcomes: Progress in related mechanisms and management strategies	Nannan M, Xiaoping L, Ying J.	Front Med (Lausanne). 2022 Oct 25;9:963956. doi: 10.3389/fmed.2022.963956. eCollection 2022.	Nannan M	Front Med (Lausanne)	2022	2022-11-17	PMC9640773		10.3389/fmed.2022.963956	Yes
28426126	Actinomyces in Pregnancy: A Review of the Literature	Estrada SM, Magann EF, Napolitano PG.	Obstet Gynecol Surv. 2017 Apr;72(4):242-247. doi: 10.1097/OGX.0000000000000423.	Estrada SM	Obstet Gynecol Surv	2017	2017-04-21			10.1097/OGX.0000000000000423	No
30074310	Dental management in pregnancy: recent trends	Vitale SG, Privitera S, Gulino FA, Rapisarda AMC, Valenti G, Rossetti D, Zigarelli M, Cianci A.	Clin Exp Obstet Gynecol. 2016;43(5):638-642.	Vitale SG	Clin Exp Obstet Gynecol	2016	2018-08-04				No
28282773	Association of periodontitis with preterm birth and low birth weight: a comprehensive review	Puertas A, Magan-Fernandez A, Blanc V, Revelles L, O'Valle F, Pozo E, León R, Mesa F.	J Matern Fetal Neonatal Med. 2018 Mar;31(5):597-602. doi: 10.1080/14767058.2017.1293023. Epub 2017 Feb 28.	Puertas A	J Matern Fetal Neonatal Med	2018	2017-03-12			10.1080/14767058.2017.1293023	Yes
37239657	Periodontitis in Pregnant Women: A Possible Link to Adverse Pregnancy Outcomes	Butera A, Maiorani C, Morandini A, Trombini J, Simonini M, Ogliari C, Scribante A.	Healthcare (Basel). 2023 May 10;11(10):1372. doi: 10.3390/healthcare11101372.	Butera A	Healthcare (Basel)	2023	2023-05-27	PMC10218064		10.3390/healthcare11101372	Yes
30796869	Modern approaches to prevention of periodontal diseases in pregnancy: a review	Ostrovskaya LI.	Wiad Lek. 2019;72(1):89-94.	Ostrovskaya LI	Wiad Lek	2019	2019-02-24				No
35601423	Periodontal Disease and Adverse Neonatal Outcomes: A Systematic Review and Meta-Analysis	Zhang Y, Feng W, Li J, Cui L, Chen ZJ.	Front Pediatr. 2022 May 4;10:799740. doi: 10.3389/fped.2022.799740. eCollection 2022.	Zhang Y	Front Pediatr	2022	2022-05-23	PMC9114501		10.3389/fped.2022.799740	Yes
32452403	Association of periodontitis with pre term low birth weight - A review	Jajoo NS, Shelke AU, Bajaj RS, Patil PP, Patil MA.	Placenta. 2020 Jun;95:62-68. doi: 10.1016/j.placenta.2020.03.006. Epub 2020 Mar 17.	Jajoo NS	Placenta	2020	2020-05-27			10.1016/j.placenta.2020.03.006	Yes
21041548	Oral health and adverse pregnancy outcomes - what's next?	Han YW.	J Dent Res. 2011 Mar;90(3):289-93. doi: 10.1177/0022034510381905. Epub 2010 Nov 1.	Han YW	J Dent Res	2011	2010-11-03	PMC3144105		10.1177/0022034510381905	Yes
37101411	Oral and periodontal assessment at the first trimester of pregnancy: The PERISCOPE longitudinal study	Thomas C, Timofeeva I, Bouchoucha E, Canceill T, Champion C, Groussolles M, Arnaud C, Vayssière C, Nabet C, Laurencin-Dalicieux S.	Acta Obstet Gynecol Scand. 2023 Jun;102(6):669-680. doi: 10.1111/aogs.14529. Epub 2023 Apr 26.	Thomas C	Acta Obstet Gynecol Scand	2023	2023-04-27	PMC10201967		10.1111/aogs.14529	Yes
30667519	Endodontics and diabetes: association versus causation	Segura-Egea JJ, Cabanillas-Balsera D, Jiménez-Sánchez MC, Martín-González J.	Int Endod J. 2019 Jun;52(6):790-802. doi: 10.1111/iej.13079. Epub 2019 Feb 14.	Segura-Egea JJ	Int Endod J	2019	2019-01-23			10.1111/iej.13079	Yes
34463984	Oral microbiome shifts during pregnancy and adverse pregnancy outcomes: Hormonal and Immunologic changes at play	Ye C, Kapila Y.	Periodontol 2000. 2021 Oct;87(1):276-281. doi: 10.1111/prd.12386.	Ye C	Periodontol 2000	2021	2021-08-31	PMC8457099		10.1111/prd.12386	Yes
21599842	Periodontal treatment during pregnancy and birth outcomes: a meta-analysis of randomised trials	George A, Shamim S, Johnson M, Ajwani S, Bhole S, Blinkhorn A, Ellis S, Andrews K.	Int J Evid Based Healthc. 2011 Jun;9(2):122-47. doi: 10.1111/j.1744-1609.2011.00210.x.	George A	Int J Evid Based Healthc	2011	2011-05-24			10.1111/j.1744-1609.2011.00210.x	No
22880465	Periodontitis and risk of preterm birth and low birthweight--a meta-analysis	Konopka T, Paradowska-Stolarz A.	Ginekol Pol. 2012 Jun;83(6):446-53.	Konopka T	Ginekol Pol	2012	2012-08-14				No
22132334	Relationship between periodontal diseases and preterm birth: recent epidemiological and biological data	Huck O, Tenenbaum H, Davideau JL.	J Pregnancy. 2011;2011:164654. doi: 10.1155/2011/164654. Epub 2011 Oct 30.	Huck O	J Pregnancy	2011	2011-12-02	PMC3205685		10.1155/2011/164654	No
36209308	Periodontitis and Preeclampsia in Pregnancy: A Systematic Review and Meta-Analysis	Le QA, Akhter R, Coulton KM, Vo NTN, Duong LTY, Nong HV, Yaacoub A, Condous G, Eberhard J, Nanan R.	Matern Child Health J. 2022 Dec;26(12):2419-2443. doi: 10.1007/s10995-022-03556-6. Epub 2022 Oct 8.	Le QA	Matern Child Health J	2022	2022-10-08	PMC9747857		10.1007/s10995-022-03556-6	Yes
21407157	Pregnancy and periodontal tissues	Straka M.	Neuro Endocrinol Lett. 2011;32(1):34-8.	Straka M	Neuro Endocrinol Lett	2011	2011-03-17				No
25494599	Effect of periodontal treatment on preterm birth rate: a systematic review of meta-analyses	López NJ, Uribe S, Martinez B.	Periodontol 2000. 2015 Feb;67(1):87-130. doi: 10.1111/prd.12073.	López NJ	Periodontol 2000	2015	2014-12-16			10.1111/prd.12073	Yes
16966119	Periodontal disease and adverse pregnancy outcomes	Shub A, Swain JR, Newnham JP.	J Matern Fetal Neonatal Med. 2006 Sep;19(9):521-8. doi: 10.1080/14767050600797749.	Shub A	J Matern Fetal Neonatal Med	2006	2006-09-13			10.1080/14767050600797749	Yes
36405527	Pregnancy Interventions to Improve Birth Outcomes: What Are the Effects on Maternal Outcomes? A Scoping Review	Zavala E, Rhodes M, Christian P.	Int J Public Health. 2022 Nov 2;67:1604620. doi: 10.3389/ijph.2022.1604620. eCollection 2022.	Zavala E	Int J Public Health	2022	2022-11-21	PMC9666362		10.3389/ijph.2022.1604620	Yes
34042284	Maternal microbiome in preeclampsia pathophysiology and implications on offspring health	Ishimwe JA.	Physiol Rep. 2021 May;9(10):e14875. doi: 10.14814/phy2.14875.	Ishimwe JA	Physiol Rep	2021	2021-05-27	PMC8157769		10.14814/phy2.14875	Yes
37867783	The association between periodontal disease and risk of adverse maternal or neonatal outcomes: A systematic review and meta-analysis of analytical observational studies	Karimi N, Samiee N, Moradi Y.	Health Sci Rep. 2023 Oct 19;6(10):e1630. doi: 10.1002/hsr2.1630. eCollection 2023 Oct.	Karimi N	Health Sci Rep	2023	2023-10-23	PMC10587389		10.1002/hsr2.1630	Yes
22421445	Pathogenic mechanisms linking periodontal diseases with adverse pregnancy outcomes	Cetin I, Pileri P, Villa A, Calabrese S, Ottolenghi L, Abati S.	Reprod Sci. 2012 Jun;19(6):633-41. doi: 10.1177/1933719111432871. Epub 2012 Mar 14.	Cetin I	Reprod Sci	2012	2012-03-17			10.1177/1933719111432871	Yes
29460534	Focus on periodontal disease and development of endocarditis	Carinci F, Martinelli M, Contaldo M, Santoro R, Pezzetti F, Lauritano D, Candotto V, Mucchi D, Palmieri A, Tagliabue A, Tettamanti L.	J Biol Regul Homeost Agents. 2018 Jan-Feb;32(2 Suppl. 1):143-147.	Carinci F	J Biol Regul Homeost Agents	2018	2018-02-21				No
23090163	Periodontal disease treatment and risk of preterm birth: a systematic review and meta-analysis	Rosa MI, Pires PD, Medeiros LR, Edelweiss MI, Martínez-Mesa J.	Cad Saude Publica. 2012 Oct;28(10):1823-33. doi: 10.1590/s0102-311x2012001000002.	Rosa MI	Cad Saude Publica	2012	2012-10-24			10.1590/s0102-311x2012001000002	Yes
31051120	Placental colonization with periodontal pathogens: the potential missing link	Fischer LA, Demerath E, Bittner-Eddy P, Costalonga M.	Am J Obstet Gynecol. 2019 Nov;221(5):383-392.e3. doi: 10.1016/j.ajog.2019.04.029. Epub 2019 Apr 30.	Fischer LA	Am J Obstet Gynecol	2019	2019-05-04	PMC6821581	NIHMS1052775	10.1016/j.ajog.2019.04.029	Yes
18496486	Periodontal disease and preterm birth relationship: a review of the literature	Sacco G, Carmagnola D, Abati S, Luglio PF, Ottolenghi L, Villa A, Maida C, Campus G.	Minerva Stomatol. 2008 May;57(5):233-46, 246-50.	Sacco G	Minerva Stomatol	2008	2008-05-23				No
23627328	Epidemiology of association between maternal periodontal disease and adverse pregnancy outcomes--systematic review	Ide M, Papapanou PN.	J Clin Periodontol. 2013 Apr;40 Suppl 14:S181-94. doi: 10.1111/jcpe.12063.	Ide M	J Clin Periodontol	2013	2013-05-01			10.1111/jcpe.12063	Yes
23631578	Epidemiology of association between maternal periodontal disease and adverse pregnancy outcomes--systematic review	Ide M, Papapanou PN.	J Periodontol. 2013 Apr;84(4 Suppl):S181-94. doi: 10.1902/jop.2013.134009.	Ide M	J Periodontol	2013	2013-05-02			10.1902/jop.2013.134009	No
36467726	Association between Porphyromonas Gingivalis and systemic diseases: Focus on T cells-mediated adaptive immunity	Li C, Yu R, Ding Y.	Front Cell Infect Microbiol. 2022 Nov 17;12:1026457. doi: 10.3389/fcimb.2022.1026457. eCollection 2022.	Li C	Front Cell Infect Microbiol	2022	2022-12-05	PMC9712990		10.3389/fcimb.2022.1026457	Yes
23240948	Bi-directional relationship between pregnancy and periodontal disease	Armitage GC.	Periodontol 2000. 2013 Feb;61(1):160-76. doi: 10.1111/j.1600-0757.2011.00396.x.	Armitage GC	Periodontol 2000	2013	2012-12-18			10.1111/j.1600-0757.2011.00396.x	Yes
12209058	Oral health during pregnancy	Mills LW, Moses DT.	MCN Am J Matern Child Nurs. 2002 Sep-Oct;27(5):275-80; quiz 281. doi: 10.1097/00005721-200209000-00006.	Mills LW	MCN Am J Matern Child Nurs	2002	2002-09-05			10.1097/00005721-200209000-00006	No
21190966	Obstetric outcomes after treatment of periodontal disease during pregnancy: systematic review and meta-analysis	Polyzos NP, Polyzos IP, Zavos A, Valachis A, Mauri D, Papanikolaou EG, Tzioras S, Weber D, Messinis IE.	BMJ. 2010 Dec 29;341:c7017. doi: 10.1136/bmj.c7017.	Polyzos NP	BMJ	2010	2010-12-31	PMC3011371		10.1136/bmj.c7017	Yes
18158527	Maternal periodontal disease, pregnancy, and neonatal outcomes	Dasanayake AP, Gennaro S, Hendricks-Muñoz KD, Chhun N.	MCN Am J Matern Child Nurs. 2008 Jan-Feb;33(1):45-9. doi: 10.1097/01.NMC.0000305657.24613.47.	Dasanayake AP	MCN Am J Matern Child Nurs	2008	2007-12-26			10.1097/01.NMC.0000305657.24613.47	Yes
23271387	Treatment of periodontal disease and prevention of preterm birth: systematic review and meta-analysis	Boutin A, Demers S, Roberge S, Roy-Morency A, Chandad F, Bujold E.	Am J Perinatol. 2013 Aug;30(7):537-44. doi: 10.1055/s-0032-1329687. Epub 2012 Dec 27.	Boutin A	Am J Perinatol	2013	2012-12-29			10.1055/s-0032-1329687	Yes
18158525	Pregnancy and oral health: a review and recommendations to reduce gaps in practice and research	Russell SL, Mayberry LJ.	MCN Am J Matern Child Nurs. 2008 Jan-Feb;33(1):32-7. doi: 10.1097/01.NMC.0000305655.86495.39.	Russell SL	MCN Am J Matern Child Nurs	2008	2007-12-26			10.1097/01.NMC.0000305655.86495.39	No
34281133	Periodontal Conditions and Pathogens Associated with Pre-Eclampsia: A Scoping Review	Gare J, Kanoute A, Meda N, Viennot S, Bourgeois D, Carrouel F.	Int J Environ Res Public Health. 2021 Jul 5;18(13):7194. doi: 10.3390/ijerph18137194.	Gare J	Int J Environ Res Public Health	2021	2021-07-20	PMC8297070		10.3390/ijerph18137194	No
30812054	Maternal periodontitis and preterm birth: Systematic review and meta-analysis	Manrique-Corredor EJ, Orozco-Beltran D, Lopez-Pineda A, Quesada JA, Gil-Guillen VF, Carratala-Munuera C.	Community Dent Oral Epidemiol. 2019 Jun;47(3):243-251. doi: 10.1111/cdoe.12450. Epub 2019 Feb 27.	Manrique-Corredor EJ	Community Dent Oral Epidemiol	2019	2019-02-28			10.1111/cdoe.12450	Yes
18316948	Diabetes mellitus and inflammatory periodontal diseases	Mealey BL, Rose LF.	Curr Opin Endocrinol Diabetes Obes. 2008 Apr;15(2):135-41. doi: 10.1097/MED.0b013e3282f824b7.	Mealey BL	Curr Opin Endocrinol Diabetes Obes	2008	2008-03-05			10.1097/MED.0b013e3282f824b7	Yes
28074549	Systemic alterations and their oral manifestations in pregnant women	Silva de Araujo Figueiredo C, Gonçalves Carvalho Rosalem C, Costa Cantanhede AL, Abreu Fonseca Thomaz ÉB, Fontoura Nogueira da Cruz MC.	J Obstet Gynaecol Res. 2017 Jan;43(1):16-22. doi: 10.1111/jog.13150.	Silva de Araujo Figueiredo C	J Obstet Gynaecol Res	2017	2017-01-12			10.1111/jog.13150	No
21173658	The effect of periodontal therapy on preterm low birth weight: a meta-analysis	Fogacci MF, Vettore MV, Thomé Leão AT.	Obstet Gynecol. 2011 Jan;117(1):153-165. doi: 10.1097/AOG.0b013e3181fdebc0.	Fogacci MF	Obstet Gynecol	2011	2010-12-22			10.1097/AOG.0b013e3181fdebc0	Yes
19838549	Association between periodontal diseases and systemic diseases	Weidlich P, Cimões R, Pannuti CM, Oppermann RV.	Braz Oral Res. 2008;22 Suppl 1:32-43. doi: 10.1590/s1806-83242008000500006.	Weidlich P	Braz Oral Res	2008	2009-10-20			10.1590/s1806-83242008000500006	No
34810386	Periodontal heath in first trimester of pregnancy and birth weight outcomes	Rani Balaji VC, Saraswathi K, Manikandan S.	Indian J Dent Res. 2021 Apr-Jun;32(2):181-186. doi: 10.4103/ijdr.ijdr_94_21.	Rani Balaji VC	Indian J Dent Res	2021	2021-11-23			10.4103/ijdr.ijdr_94_21	No
16411989	Periodontal disease and adverse pregnancy outcomes: a systematic review	Xiong X, Buekens P, Fraser WD, Beck J, Offenbacher S.	BJOG. 2006 Feb;113(2):135-43. doi: 10.1111/j.1471-0528.2005.00827.x.	Xiong X	BJOG	2006	2006-01-18			10.1111/j.1471-0528.2005.00827.x	Yes
12519009	Preterm low birth weight and periodontal disease among African Americans	Dasanayake AP, Russell S, Boyd D, Madianos PN, Forster T, Hill E.	Dent Clin North Am. 2003 Jan;47(1):115-25, x-xi. doi: 10.1016/s0011-8532(02)00056-3.	Dasanayake AP	Dent Clin North Am	2003	2003-01-10			10.1016/s0011-8532(02)00056-3	No
16951876	Periodontal infection and adverse pregnancy outcomes: a systematic review of epidemiological studies	Vettore MV, Lamarca Gde A, Leão AT, Thomaz FB, Sheiham A, Leal Mdo C.	Cad Saude Publica. 2006 Oct;22(10):2041-53. doi: 10.1590/s0102-311x2006001000010.	Vettore MV	Cad Saude Publica	2006	2006-09-05			10.1590/s0102-311x2006001000010	No
36778874	The bidirectional relationship between periodontal disease and pregnancy via the interaction of oral microorganisms, hormone and immune response	Wen X, Fu X, Zhao C, Yang L, Huang R.	Front Microbiol. 2023 Jan 26;14:1070917. doi: 10.3389/fmicb.2023.1070917. eCollection 2023.	Wen X	Front Microbiol	2023	2023-02-13	PMC9908602		10.3389/fmicb.2023.1070917	Yes
17363331	Periodontal disease and pregnancy outcomes: exposure, risk and intervention	Clothier B, Stringer M, Jeffcoat MK.	Best Pract Res Clin Obstet Gynaecol. 2007 Jun;21(3):451-66. doi: 10.1016/j.bpobgyn.2007.01.005. Epub 2007 Mar 23.	Clothier B	Best Pract Res Clin Obstet Gynaecol	2007	2007-03-17			10.1016/j.bpobgyn.2007.01.005	Yes
28286107	Streptococcus mutans antigen I/II and autoimmunity in cardiovascular diseases	Lucchese A.	Autoimmun Rev. 2017 May;16(5):456-460. doi: 10.1016/j.autrev.2017.03.009. Epub 2017 Mar 7.	Lucchese A	Autoimmun Rev	2017	2017-03-14			10.1016/j.autrev.2017.03.009	Yes
22237195	Congenital epulis	Rehman MU, Khanani MF, Bekdache G, Rehman Durrani NU, Jamil A, Rahmani A, Chedid F.	J Coll Physicians Surg Pak. 2012 Jan;22(1):56-7.	Rehman MU	J Coll Physicians Surg Pak	2012	2012-01-13				No
37127210	Evaluation of an advanced oral hygiene regimen on maternity outcomes in a randomized multicenter clinical trial (Oral Hygiene and Maternity Outcomes Multicenter Study)	Parry S, Jeffcoat M, Reddy MS, Doyle MJ, Grender JM, Gerlach RW, Tanna N, Geisinger ML, Geurs NC, Biggio J.	Am J Obstet Gynecol MFM. 2023 Aug;5(8):100995. doi: 10.1016/j.ajogmf.2023.100995. Epub 2023 Apr 29.	Parry S	Am J Obstet Gynecol MFM	2023	2023-05-01			10.1016/j.ajogmf.2023.100995	Yes
18724864	A critical assessment of adverse pregnancy outcome and periodontal disease	Wimmer G, Pihlstrom BL.	J Clin Periodontol. 2008 Sep;35(8 Suppl):380-97. doi: 10.1111/j.1600-051X.2008.01284.x.	Wimmer G	J Clin Periodontol	2008	2008-09-09			10.1111/j.1600-051X.2008.01284.x	Yes
18478344	A review of the relationship between tooth loss, periodontal disease, and cancer	Meyer MS, Joshipura K, Giovannucci E, Michaud DS.	Cancer Causes Control. 2008 Nov;19(9):895-907. doi: 10.1007/s10552-008-9163-4. Epub 2008 May 14.	Meyer MS	Cancer Causes Control	2008	2008-05-15	PMC2723958	NIHMS108365	10.1007/s10552-008-9163-4	Yes
30198128	Role of periodontal therapy in management of common complex systemic diseases and conditions: An update	Sabharwal A, Gomes-Filho IS, Stellrecht E, Scannapieco FA.	Periodontol 2000. 2018 Oct;78(1):212-226. doi: 10.1111/prd.12226.	Sabharwal A	Periodontol 2000	2018	2018-09-11			10.1111/prd.12226	Yes
23318741	Smoking and periodontal tissues: a review	César Neto JB, Rosa EF, Pannuti CM, Romito GA.	Braz Oral Res. 2012;26 Suppl 1:25-31. doi: 10.1590/s1806-83242012000700005.	César Neto JB	Braz Oral Res	2012	2013-01-16			10.1590/s1806-83242012000700005	No
14971249	Periodontal disease as a risk factor for adverse pregnancy outcomes. A systematic review	Scannapieco FA, Bush RB, Paju S.	Ann Periodontol. 2003 Dec;8(1):70-8. doi: 10.1902/annals.2003.8.1.70.	Scannapieco FA	Ann Periodontol	2003	2004-02-20			10.1902/annals.2003.8.1.70	No
17012730	Exploring the relationship between periodontal disease and pregnancy complications	Bobetsis YA, Barros SP, Offenbacher S.	J Am Dent Assoc. 2006 Oct;137 Suppl:7S-13S. doi: 10.14219/jada.archive.2006.0403.	Bobetsis YA	J Am Dent Assoc	2006	2006-10-03			10.14219/jada.archive.2006.0403	Yes
11911812	Periodontal disease and preterm delivery of low-birth-weight infants	McGaw T.	J Can Dent Assoc. 2002 Mar;68(3):165-9.	McGaw T	J Can Dent Assoc	2002	2002-03-26				No
18758408	Association between periodontitis in pregnancy and preterm or low birth weight: Review of the literature	Agueda A, Echeverría A, Manau C.	Med Oral Patol Oral Cir Bucal. 2008 Sep 1;13(9):E609-15.	Agueda A	Med Oral Patol Oral Cir Bucal	2008	2008-09-02				No
26939216	Association between periodontal disease and pregnancy outcomes	Soroye M, Ayanbadejo P, Savage K, Oluwole A.	Odontostomatol Trop. 2015 Dec;38(152):5-16.	Soroye M	Odontostomatol Trop	2015	2016-03-05				No
29500202	Dental caries and preterm birth: a systematic review and meta-analysis	Wagle M, D'Antonio F, Reierth E, Basnet P, Trovik TA, Orsini G, Manzoli L, Acharya G.	BMJ Open. 2018 Mar 2;8(3):e018556. doi: 10.1136/bmjopen-2017-018556.	Wagle M	BMJ Open	2018	2018-03-04	PMC5855295		10.1136/bmjopen-2017-018556	Yes
15974837	Periodontal diseases and the risk of preterm birth and low birth weight: a meta-analysis	Khader YS, Ta'ani Q.	J Periodontol. 2005 Feb;76(2):161-5. doi: 10.1902/jop.2005.76.2.161.	Khader YS	J Periodontol	2005	2005-06-25			10.1902/jop.2005.76.2.161	Yes
29248470	Spontaneous preterm birth: advances toward the discovery of genetic predisposition	Strauss JF 3rd, Romero R, Gomez-Lopez N, Haymond-Thornburg H, Modi BP, Teves ME, Pearson LN, York TP, Schenkein HA.	Am J Obstet Gynecol. 2018 Mar;218(3):294-314.e2. doi: 10.1016/j.ajog.2017.12.009. Epub 2017 Dec 14.	Strauss JF 3rd	Am J Obstet Gynecol	2018	2017-12-18	PMC5834399	NIHMS938824	10.1016/j.ajog.2017.12.009	Yes
18724860	Periodontal diseases and health: Consensus Report of the Sixth European Workshop on Periodontology	Kinane D, Bouchard P; Group E of European Workshop on Periodontology.	J Clin Periodontol. 2008 Sep;35(8 Suppl):333-7. doi: 10.1111/j.1600-051X.2008.01278.x.	Kinane D	J Clin Periodontol	2008	2008-09-09			10.1111/j.1600-051X.2008.01278.x	No
26881700	Clinical research activity in periodontal medicine: a systematic mapping of trial registers	Monsarrat P, Blaizot A, Kémoun P, Ravaud P, Nabet C, Sixou M, Vergnes JN.	J Clin Periodontol. 2016 May;43(5):390-400. doi: 10.1111/jcpe.12534. Epub 2016 Apr 13.	Monsarrat P	J Clin Periodontol	2016	2016-02-17			10.1111/jcpe.12534	Yes
17343541	The relationship between periodontal disease, bacterial vaginosis, and preterm birth	Pretorius C, Jagatt A, Lamont RF.	J Perinat Med. 2007;35(2):93-9. doi: 10.1515/JPM.2007.039.	Pretorius C	J Perinat Med	2007	2007-03-09			10.1515/JPM.2007.039	Yes
25664991	Parkinson's disease and periodontitis - the missing link? A review	Kaur T, Uppoor A, Naik D.	Gerodontology. 2016 Dec;33(4):434-438. doi: 10.1111/ger.12188. Epub 2015 Feb 9.	Kaur T	Gerodontology	2016	2015-02-10			10.1111/ger.12188	Yes
23971296	The association between periodontitis and pre-term birth and/or low birth weight: a literature review	Sitholimela CS, Shangase LS.	SADJ. 2013 May;68(4):162-6.	Sitholimela CS	SADJ	2013	2013-08-27				No
18378759	Maternal oral health in pregnancy	Boggess KA; Society for Maternal-Fetal Medicine Publications Committee.	Obstet Gynecol. 2008 Apr;111(4):976-86. doi: 10.1097/AOG.0b013e31816a49d3.	Boggess KA	Obstet Gynecol	2008	2008-04-02			10.1097/AOG.0b013e31816a49d3	Yes
35861776	Can metagenomics unravel the impact of oral bacteriome in human diseases?	Chattopadhyay I, Lu W, Manikam R, Malarvili MB, Ambati RR, Gundamaraju R.	Biotechnol Genet Eng Rev. 2023 Apr;39(1):85-117. doi: 10.1080/02648725.2022.2102877. Epub 2022 Jul 21.	Chattopadhyay I	Biotechnol Genet Eng Rev	2023	2022-07-21			10.1080/02648725.2022.2102877	Yes
36932766	Treatment of periodontal disease in pregnancy for the prevention of adverse pregnancy outcomes: a systematic review of systematic reviews	Khan NS, Craven R, Rafiq A, Rafiq A.	J Pak Med Assoc. 2023 Mar;73(3):611-620. doi: 10.47391/JPMA.6432.	Khan NS	J Pak Med Assoc	2023	2023-03-18			10.47391/JPMA.6432	Yes
26817348	Proinflammatory cytokines in periodontal diseases and certain systemic disorders	Śledziewski TK, Glińska K.	Przegl Lek. 2015;72(7):354-7.	Śledziewski TK	Przegl Lek	2015	2016-01-29				No
35814738	Dental manifestation and management of hypophosphatasia	Okawa R, Nakano K.	Jpn Dent Sci Rev. 2022 Nov;58:208-216. doi: 10.1016/j.jdsr.2022.06.002. Epub 2022 Jul 2.	Okawa R	Jpn Dent Sci Rev	2022	2022-07-11	PMC9260292		10.1016/j.jdsr.2022.06.002	Yes
36733569	The Potential Association Between Periodontal Diseases and Adverse Pregnancy Outcomes in Pregnant Women: A Systematic Review of Randomized Clinical Trials	Alnasser BH, Alkhaldi NK, Alghamdi WK, Alghamdi FT.	Cureus. 2023 Jan 1;15(1):e33216. doi: 10.7759/cureus.33216. eCollection 2023 Jan.	Alnasser BH	Cureus	2023	2023-02-03	PMC9888319		10.7759/cureus.33216	Yes
31983838	The influence of nonsurgical periodontal therapy on the occurrence of adverse pregnancy outcomes: A systematic review of the current evidence	Govindasamy R, Periyasamy S, Narayanan M, Balaji VR, Dhanasekaran M, Karthikeyan B.	J Indian Soc Periodontol. 2020 Jan-Feb;24(1):7-14. doi: 10.4103/jisp.jisp_228_19. Epub 2020 Jan 2.	Govindasamy R	J Indian Soc Periodontol	2020	2020-01-28	PMC6961443		10.4103/jisp.jisp_228_19	No
31630597	Effect of periodontal treatment in pregnancy on perinatal outcomes: a systematic review and meta-analysis	Bi WG, Emami E, Luo ZC, Santamaria C, Wei SQ.	J Matern Fetal Neonatal Med. 2021 Oct;34(19):3259-3268. doi: 10.1080/14767058.2019.1678142. Epub 2019 Oct 21.	Bi WG	J Matern Fetal Neonatal Med	2021	2019-10-22			10.1080/14767058.2019.1678142	Yes
18166297	Maternal infection and risk of preeclampsia: systematic review and metaanalysis	Conde-Agudelo A, Villar J, Lindheimer M.	Am J Obstet Gynecol. 2008 Jan;198(1):7-22. doi: 10.1016/j.ajog.2007.07.040.	Conde-Agudelo A	Am J Obstet Gynecol	2008	2008-01-02			10.1016/j.ajog.2007.07.040	No
34707462	Influence of Gestational Hormones on the Bacteria-Induced Cytokine Response in Periodontitis	Ortiz-Sánchez BJ, Legorreta-Herrera M, Rodriguez-Sosa M.	Mediators Inflamm. 2021 Oct 18;2021:5834608. doi: 10.1155/2021/5834608. eCollection 2021.	Ortiz-Sánchez BJ	Mediators Inflamm	2021	2021-10-28	PMC8545568		10.1155/2021/5834608	No
27812917	Mouth the mirror of lungs: where does the connection lie?	Muthu J, Muthanandam S, Mahendra J.	Front Med. 2016 Dec;10(4):405-409. doi: 10.1007/s11684-016-0476-5. Epub 2016 Dec 23.	Muthu J	Front Med	2016	2016-11-05			10.1007/s11684-016-0476-5	Yes
22071614	Periodontal disease in pregnancy: review of the evidence and prevention strategies	Lachat MF, Solnik AL, Nana AD, Citron TL.	J Perinat Neonatal Nurs. 2011 Oct-Dec;25(4):312-9. doi: 10.1097/JPN.0b013e31821072e4.	Lachat MF	J Perinat Neonatal Nurs	2011	2011-11-11			10.1097/JPN.0b013e31821072e4	Yes
26018844	Effect of maternal periodontitis and low birth weight--a case control study	Souza LM, Cruz SS, Gomes-Filho IS, Barreto ML, Passos-Soares JS, Trindade SC, Figueiredo AC, Alves CM, Coelho JM, Vianna MI.	Acta Odontol Scand. 2016;74(1):73-80. doi: 10.3109/00016357.2015.1049374. Epub 2015 May 27.	Souza LM	Acta Odontol Scand	2016	2015-05-29			10.3109/00016357.2015.1049374	Yes
21120511	Periodontal disease and perinatal outcomes	Matevosyan NR.	Arch Gynecol Obstet. 2011 Apr;283(4):675-86. doi: 10.1007/s00404-010-1774-9. Epub 2010 Dec 1.	Matevosyan NR	Arch Gynecol Obstet	2011	2010-12-02			10.1007/s00404-010-1774-9	Yes
34673848	Does Treatment of Gingivitis During Pregnancy Improve Pregnancy Outcomes? A Systematic Review and Meta-Analysis	Le QA, Eslick GD, Coulton KM, Akhter R, Condous G, Eberhard J, Nanan R.	Oral Health Prev Dent. 2021 Oct 22;19:565-572. doi: 10.3290/j.ohpd.b2183059.	Le QA	Oral Health Prev Dent	2021	2021-10-21			10.3290/j.ohpd.b2183059	Yes
23951755	The association between periodontitis and systemic health: an overview	Shangase SL, Mohangi GU, Hassam-Essa S, Wood NH.	SADJ. 2013 Feb;68(1):8, 10-2.	Shangase SL	SADJ	2013	2013-08-20				No
22908092	Women's health: periodontitis and its relation to hormonal changes, adverse pregnancy outcomes and osteoporosis	Krejci CB, Bissada NF.	Oral Health Prev Dent. 2012;10(1):83-92.	Krejci CB	Oral Health Prev Dent	2012	2012-08-22				No
19254578	Effect of periodontal disease treatment during pregnancy on preterm birth incidence: a metaanalysis of randomized trials	Polyzos NP, Polyzos IP, Mauri D, Tzioras S, Tsappi M, Cortinovis I, Casazza G.	Am J Obstet Gynecol. 2009 Mar;200(3):225-32. doi: 10.1016/j.ajog.2008.09.020.	Polyzos NP	Am J Obstet Gynecol	2009	2009-03-04			10.1016/j.ajog.2008.09.020	Yes
25415557	Preconception care: preventing and treating infections	Lassi ZS, Imam AM, Dean SV, Bhutta ZA.	Reprod Health. 2014 Sep 26;11 Suppl 3(Suppl 3):S4. doi: 10.1186/1742-4755-11-S3-S4. Epub 2014 Sep 26.	Lassi ZS	Reprod Health	2014	2014-11-22	PMC4196562		10.1186/1742-4755-11-S3-S4	No
26111562	Prevention of Intrauterine Growth Restriction and Preterm Birth with Presumptive Antibiotic Treatment of Pregnant Women: A Literature Review	Ashorn P, Vanhala H, Pakarinen O, Ashorn U, De Costa A.	Nestle Nutr Inst Workshop Ser. 2015;81:37-50. doi: 10.1159/000365802. Epub 2015 Jun 16.	Ashorn P	Nestle Nutr Inst Workshop Ser	2015	2015-06-27			10.1159/000365802	No
11911816	Periodontal health and systemic disorders	Teng YT, Taylor GW, Scannapieco F, Kinane DF, Curtis M, Beck JD, Kogon S.	J Can Dent Assoc. 2002 Mar;68(3):188-92.	Teng YT	J Can Dent Assoc	2002	2002-03-26				No
17192571	Low-grade inflammation in chronic infectious diseases: paradigm of periodontal infections	Moutsopoulos NM, Madianos PN.	Ann N Y Acad Sci. 2006 Nov;1088:251-64. doi: 10.1196/annals.1366.032.	Moutsopoulos NM	Ann N Y Acad Sci	2006	2006-12-29			10.1196/annals.1366.032	Yes
15675661	Prioritizing oral health in pregnancy	Breedlove G.	Kans Nurse. 2004 Nov-Dec;79(10):4-6.	Breedlove G	Kans Nurse	2004	2005-01-29				No
31803642	Metabolic syndrome and periodontal disease: An overview for physicians	Srivastava MC, Srivastava R, Verma PK, Gautam A.	J Family Med Prim Care. 2019 Nov 15;8(11):3492-3495. doi: 10.4103/jfmpc.jfmpc_866_19. eCollection 2019 Nov.	Srivastava MC	J Family Med Prim Care	2019	2019-12-06	PMC6881921		10.4103/jfmpc.jfmpc_866_19	Yes
27426277	From focal sepsis to periodontal medicine: a century of exploring the role of the oral microbiome in systemic disease	Kumar PS.	J Physiol. 2017 Jan 15;595(2):465-476. doi: 10.1113/JP272427. Epub 2016 Aug 28.	Kumar PS	J Physiol	2017	2016-07-19	PMC5233655		10.1113/JP272427	Yes
15978240	Systemic effects of periodontal diseases	Scannapieco FA.	Dent Clin North Am. 2005 Jul;49(3):533-50, vi. doi: 10.1016/j.cden.2005.03.002.	Scannapieco FA	Dent Clin North Am	2005	2005-06-28			10.1016/j.cden.2005.03.002	No
26388299	Systemic effects of periodontitis: lessons learned from research on atherosclerotic vascular disease and adverse pregnancy outcomes	Papapanou PN.	Int Dent J. 2015 Dec;65(6):283-91. doi: 10.1111/idj.12185. Epub 2015 Sep 20.	Papapanou PN	Int Dent J	2015	2015-09-22	PMC4713295	NIHMS709886	10.1111/idj.12185	Yes
12418714	Effect of pregnancy on periodontal and dental health	Laine MA.	Acta Odontol Scand. 2002 Oct;60(5):257-64. doi: 10.1080/00016350260248210.	Laine MA	Acta Odontol Scand	2002	2002-11-07			10.1080/00016350260248210	Yes
27825315	Periodontitis and gestational diabetes mellitus: a systematic review and meta-analysis of observational studies	Abariga SA, Whitcomb BW.	BMC Pregnancy Childbirth. 2016 Nov 8;16(1):344. doi: 10.1186/s12884-016-1145-z.	Abariga SA	BMC Pregnancy Childbirth	2016	2016-11-10	PMC5101727		10.1186/s12884-016-1145-z	Yes
12848466	Oral infections and systemic diseases	Holmstrup P, Poulsen AH, Andersen L, Skuldbøl T, Fiehn NE.	Dent Clin North Am. 2003 Jul;47(3):575-98. doi: 10.1016/s0011-8532(03)00023-5.	Holmstrup P	Dent Clin North Am	2003	2003-07-10			10.1016/s0011-8532(03)00023-5	No
29343164	Inflammatory and Oxidative Responses in Pregnancies With Obesity and Periodontal Disease	Zambon M, Mandò C, Lissoni A, Anelli GM, Novielli C, Cardellicchio M, Leone R, Monari MN, Massari M, Cetin I, Abati S.	Reprod Sci. 2018 Oct;25(10):1474-1484. doi: 10.1177/1933719117749758. Epub 2018 Jan 17.	Zambon M	Reprod Sci	2018	2018-01-19			10.1177/1933719117749758	No
21739194	Periodontal disease as a risk factor for adverse pregnancy outcomes: a systematic review and meta-analysis of case-control studies	Corbella S, Taschieri S, Francetti L, De Siena F, Del Fabbro M.	Odontology. 2012 Jul;100(2):232-40. doi: 10.1007/s10266-011-0036-z. Epub 2011 Jul 8.	Corbella S	Odontology	2012	2011-07-09			10.1007/s10266-011-0036-z	Yes
25318884	Maternal periodontal disease and risk of preeclampsia: a meta-analysis	Huang X, Wang J, Liu J, Hua L, Zhang D, Hu T, Ge ZL.	J Huazhong Univ Sci Technolog Med Sci. 2014 Oct;34(5):729-735. doi: 10.1007/s11596-014-1343-8. Epub 2014 Oct 16.	Huang X	J Huazhong Univ Sci Technolog Med Sci	2014	2014-10-17			10.1007/s11596-014-1343-8	No
36534397	Association of Chlorhexidine Use and Scaling and Root Planing With Birth Outcomes in Pregnant Individuals With Periodontitis: A Systematic Review and Meta-analysis	Merchant AT, Gupta RD, Akonde M, Reynolds M, Smith-Warner S, Liu J, Tarannum F, Beck J, Mattison D.	JAMA Netw Open. 2022 Dec 1;5(12):e2247632. doi: 10.1001/jamanetworkopen.2022.47632.	Merchant AT	JAMA Netw Open	2022	2022-12-19	PMC9856591		10.1001/jamanetworkopen.2022.47632	Yes
17513931	Should we treat periodontal disease during gestation to improve pregnancy outcomes?	Ferguson JE 2nd, Hansen WF, Novak KF, Novak MJ.	Clin Obstet Gynecol. 2007 Jun;50(2):454-67. doi: 10.1097/GRF.0b013e31804c9f05.	Ferguson JE 2nd	Clin Obstet Gynecol	2007	2007-05-22			10.1097/GRF.0b013e31804c9f05	Yes
21620355	Optimal timing of periodontal disease treatment for prevention of adverse pregnancy outcomes: before or during pregnancy?	Xiong X, Buekens P, Goldenberg RL, Offenbacher S, Qian X.	Am J Obstet Gynecol. 2011 Aug;205(2):111.e1-6. doi: 10.1016/j.ajog.2011.03.017. Epub 2011 Mar 16.	Xiong X	Am J Obstet Gynecol	2011	2011-05-31			10.1016/j.ajog.2011.03.017	Yes
26035835	Periodontal treatment for preventing adverse pregnancy outcomes: a meta- and trial sequential analysis	Schwendicke F, Karimbux N, Allareddy V, Gluud C.	PLoS One. 2015 Jun 2;10(6):e0129060. doi: 10.1371/journal.pone.0129060. eCollection 2015.	Schwendicke F	PLoS One	2015	2015-06-03	PMC4452791		10.1371/journal.pone.0129060	Yes
16304855	Periodontal infection: a potential risk factor for pre-term delivery of low birth weight (PLBW) babies	Qureshi A, Ijaz S, Syed A, Qureshi A, Khan AA.	J Pak Med Assoc. 2005 Oct;55(10):448-52.	Qureshi A	J Pak Med Assoc	2005	2005-11-25				No
24591987	Periodontal diseases as an emerging potential risk factor for adverse pregnancy outcomes: A review of concepts	Bansal J, Bansal A, Kukreja N, Kukreja U.	J Turk Ger Gynecol Assoc. 2011 Sep 1;12(3):176-80. doi: 10.5152/jtgga.2011.40. eCollection 2011.	Bansal J	J Turk Ger Gynecol Assoc	2011	2014-03-05	PMC3939276		10.5152/jtgga.2011.40	No
35219458	DIFFERENTIAL IMPACT OF PERIODONTAL TREATMENT STRATEGIES DURING PREGNANCY ON PERINATAL OUTCOMES: A SYSTEMATIC REVIEW AND META-ANALYSIS	Le QA, Eslick GD, Coulton KM, Akhter R, Lain S, Nassar N, Yaacoub A, Condous G, Leonardi M, Eberhard J, Nanan R.	J Evid Based Dent Pract. 2022 Mar;22(1):101666. doi: 10.1016/j.jebdp.2021.101666. Epub 2021 Nov 12.	Le QA	J Evid Based Dent Pract	2022	2022-02-27			10.1016/j.jebdp.2021.101666	Yes
26334246	Association Between Periodontitis and Gestational Diabetes Mellitus: Systematic Review and Meta-Analysis	Esteves Lima RP, Cyrino RM, de Carvalho Dutra B, Oliveira da Silveira J, Martins CC, Miranda Cota LO, Costa FO.	J Periodontol. 2016 Jan;87(1):48-57. doi: 10.1902/jop.2015.150311. Epub 2015 Sep 3.	Esteves Lima RP	J Periodontol	2016	2015-09-04			10.1902/jop.2015.150311	No
21707694	Evidence grade associating periodontitis to preterm birth and/or low birth weight: I. A systematic review of prospective cohort studies	Chambrone L, Guglielmetti MR, Pannuti CM, Chambrone LA.	J Clin Periodontol. 2011 Sep;38(9):795-808. doi: 10.1111/j.1600-051X.2011.01755.x. Epub 2011 Jun 26.	Chambrone L	J Clin Periodontol	2011	2011-06-29			10.1111/j.1600-051X.2011.01755.x	Yes
21070324	Periodontal disease and pre-eclampsia: a systematic review	Kunnen A, van Doormaal JJ, Abbas F, Aarnoudse JG, van Pampus MG, Faas MM.	J Clin Periodontol. 2010 Dec;37(12):1075-87. doi: 10.1111/j.1600-051X.2010.01636.x.	Kunnen A	J Clin Periodontol	2010	2010-11-13			10.1111/j.1600-051X.2010.01636.x	Yes
16711340	The relationship of periodontal disease to cardiovascular diseases--review of literature	Bokhari SA, Khan AA.	J Pak Med Assoc. 2006 Apr;56(4):177-81.	Bokhari SA	J Pak Med Assoc	2006	2006-05-23				No
22998417	Dental neglect and adverse birth outcomes: a validation and observational study	Acharya S, Pentapati KC, Bhat PV.	Int J Dent Hyg. 2013 May;11(2):91-8. doi: 10.1111/idh.12001. Epub 2012 Sep 23.	Acharya S	Int J Dent Hyg	2013	2012-09-25			10.1111/idh.12001	Yes
37316341	Lipoxins and their relationship with inflammation-associated diseases. A systematic review	Serna MF, Mosquera Escudero M, García-Perdomo HA.	Obes Res Clin Pract. 2023 Jul-Aug;17(4):298-307. doi: 10.1016/j.orcp.2023.06.001. Epub 2023 Jun 13.	Serna MF	Obes Res Clin Pract	2023	2023-06-14			10.1016/j.orcp.2023.06.001	No
32294676	Periodontal disease and its impact on general health in Latin America. Section II: Introduction part II	Carvajal P, Vernal R, Reinero D, Malheiros Z, Stewart B, Pannuti CM, Romito GA.	Braz Oral Res. 2020 Apr 9;34(supp1 1):e023. doi: 10.1590/1807-3107bor-2020.vol34.0023. eCollection 2020.	Carvajal P	Braz Oral Res	2020	2020-04-16			10.1590/1807-3107bor-2020.vol34.0023	Yes
21615712	An overview of racial disparities in preterm birth rates: caused by infection or inflammatory response?	Menon R, Dunlop AL, Kramer MR, Fortunato SJ, Hogue CJ.	Acta Obstet Gynecol Scand. 2011 Dec;90(12):1325-31. doi: 10.1111/j.1600-0412.2011.01135.x. Epub 2011 May 26.	Menon R	Acta Obstet Gynecol Scand	2011	2011-05-28	PMC5573126	NIHMS897913	10.1111/j.1600-0412.2011.01135.x	Yes
15042797	Oral health and pregnancy: a review	Gajendra S, Kumar JV.	N Y State Dent J. 2004 Jan;70(1):40-4.	Gajendra S	N Y State Dent J	2004	2004-03-27				No
20495936	Periodontal therapy and risk for adverse pregnancy outcomes	Oliveira AM, de Oliveira PA, Cota LO, Magalhães CS, Moreira AN, Costa FO.	Clin Oral Investig. 2011 Oct;15(5):609-15. doi: 10.1007/s00784-010-0424-8. Epub 2010 May 22.	Oliveira AM	Clin Oral Investig	2011	2010-05-25			10.1007/s00784-010-0424-8	Yes
23468255	The potential association between gingival crevicular fluid inflammatory mediators and adverse pregnancy outcomes: a systematic review	Stadelmann P, Alessandri R, Eick S, Salvi GE, Surbek D, Sculean A.	Clin Oral Investig. 2013 Jul;17(6):1453-63. doi: 10.1007/s00784-013-0952-0. Epub 2013 Mar 7.	Stadelmann P	Clin Oral Investig	2013	2013-03-08			10.1007/s00784-013-0952-0	Yes
16816998	Oral health in women during preconception and pregnancy: implications for birth outcomes and infant oral health	Boggess KA, Edelstein BL.	Matern Child Health J. 2006 Sep;10(5 Suppl):S169-74. doi: 10.1007/s10995-006-0095-x.	Boggess KA	Matern Child Health J	2006	2006-07-04	PMC1592159		10.1007/s10995-006-0095-x	Yes
11789708	General health risk of periodontal disease	Slots J, Kamma JJ.	Int Dent J. 2001 Dec;51(6):417-27. doi: 10.1002/j.1875-595x.2001.tb00854.x.	Slots J	Int Dent J	2001	2002-01-16			10.1002/j.1875-595x.2001.tb00854.x	Yes
21048546	Effect of periodontal treatment on the incidence of preterm delivery: a systematic review	Pimentel Lopes De Oliveira GJ, Amaral Fontanari L, Chaves De Souza JA, Ribeiro Costa M, Cirelli JA.	Minerva Stomatol. 2010 Oct;59(10):543-50.	Pimentel Lopes De Oliveira GJ	Minerva Stomatol	2010	2010-11-05				No
23617740	Effect of nonsurgical periodontal therapy during gestation period on adverse pregnancy outcome: a systematic review	Shah M, Muley A, Muley P.	J Matern Fetal Neonatal Med. 2013 Nov;26(17):1691-5. doi: 10.3109/14767058.2013.799662. Epub 2013 May 23.	Shah M	J Matern Fetal Neonatal Med	2013	2013-04-27			10.3109/14767058.2013.799662	Yes
20103479	"Does periodontal therapy reduce the risk for systemic diseases?"	Scannapieco FA, Dasanayake AP, Chhun N.	Dent Clin North Am. 2010 Jan;54(1):163-81. doi: 10.1016/j.cden.2009.10.002.	Scannapieco FA	Dent Clin North Am	2010	2010-01-28			10.1016/j.cden.2009.10.002	No
15631095	Nutrition and oral health in Africa	Enwonwu CO, Phillips RS, Ibrahim CD, Danfillo IS.	Int Dent J. 2004 Dec;54(6 Suppl 1):344-51. doi: 10.1111/j.1875-595x.2004.tb00010.x.	Enwonwu CO	Int Dent J	2004	2005-01-06			10.1111/j.1875-595x.2004.tb00010.x	No
19796569	Screening to prevent spontaneous preterm birth: systematic reviews of accuracy and effectiveness literature with economic modelling	Honest H, Forbes CA, Durée KH, Norman G, Duffy SB, Tsourapas A, Roberts TE, Barton PM, Jowett SM, Hyde CJ, Khan KS.	Health Technol Assess. 2009 Sep;13(43):1-627. doi: 10.3310/hta13430.	Honest H	Health Technol Assess	2009	2009-10-03			10.3310/hta13430	Yes
17705886	Periodontal disease and pregnancy outcomes: state-of-the-science	Xiong X, Buekens P, Vastardis S, Yu SM.	Obstet Gynecol Surv. 2007 Sep;62(9):605-15. doi: 10.1097/01.ogx.0000279292.63435.40.	Xiong X	Obstet Gynecol Surv	2007	2007-08-21			10.1097/01.ogx.0000279292.63435.40	Yes
22873653	Change of periodontal disease status during and after pregnancy	Xie Y, Xiong X, Elkind-Hirsch KE, Pridjian G, Maney P, Delarosa RL, Buekens P.	J Periodontol. 2013 Jun;84(6):725-31. doi: 10.1902/jop.2012.120235. Epub 2012 Aug 8.	Xie Y	J Periodontol	2013	2012-08-10			10.1902/jop.2012.120235	No
12670089	The periodontal infection-systemic disease link: a review of the truth or myth	Paquette DW.	J Int Acad Periodontol. 2002 Jul;4(3):101-9.	Paquette DW	J Int Acad Periodontol	2002	2003-04-03				No
11023956	Systemic diseases caused by oral infection	Li X, Kolltveit KM, Tronstad L, Olsen I.	Clin Microbiol Rev. 2000 Oct;13(4):547-58. doi: 10.1128/CMR.13.4.547.	Li X	Clin Microbiol Rev	2000	2000-10-12	PMC88948		10.1128/CMR.13.4.547	No
23040337	State of the science: chronic periodontitis and systemic health	Otomo-Corgel J, Pucher JJ, Rethman MP, Reynolds MA.	J Evid Based Dent Pract. 2012 Sep;12(3 Suppl):20-8. doi: 10.1016/S1532-3382(12)70006-4.	Otomo-Corgel J	J Evid Based Dent Pract	2012	2012-10-09			10.1016/S1532-3382(12)70006-4	No
35263049	Association among gestational diabetes mellitus, periodontitis and prematurity: a cross-sectional study	Damante CA, Foratori GA Junior, de Oliveira Cunha P, Negrato CA, Sales-Peres SHC, Zangrando MSR, Sant'Ana ACP.	Arch Endocrinol Metab. 2022 Mar 8;66(1):58-67. doi: 10.20945/2359-3997000000435.	Damante CA	Arch Endocrinol Metab	2022	2022-03-09	PMC9991029		10.20945/2359-3997000000435	Yes
21569882	Periodontitis in pregnancy: the risk of preterm labor and low birth weight	Kawar N, Alrayyes S.	Dis Mon. 2011 Apr;57(4):192-202. doi: 10.1016/j.disamonth.2011.03.005.	Kawar N	Dis Mon	2011	2011-05-17			10.1016/j.disamonth.2011.03.005	Yes
20096065	Maternal periodontitis and the causes of preterm birth: the case-control Epipap study	Nabet C, Lelong N, Colombier ML, Sixou M, Musset AM, Goffinet F, Kaminski M; Epipap Group.	J Clin Periodontol. 2010 Jan;37(1):37-45. doi: 10.1111/j.1600-051X.2009.01503.x.	Nabet C	J Clin Periodontol	2010	2010-01-26	PMC2876161	HALMS464509	10.1111/j.1600-051X.2009.01503.x	Yes
14646984	The impact of periodontal infection on systemic diseases	Amar S, Han X.	Med Sci Monit. 2003 Dec;9(12):RA291-9.	Amar S	Med Sci Monit	2003	2003-12-04				No
35309607	Risks of khat chewing on the cardiovascular, nervous, gastrointestinal, and genitourinary systems: A narrative review	Alshoabi SA, Hamid AM, Gameraddin MB, Suliman AG, Omer AM, Alsultan KD, Binmodied AA, Alhamadi MA.	J Family Med Prim Care. 2022 Jan;11(1):32-36. doi: 10.4103/jfmpc.jfmpc_1254_21. Epub 2022 Jan 31.	Alshoabi SA	J Family Med Prim Care	2022	2022-03-21	PMC8930170		10.4103/jfmpc.jfmpc_1254_21	Yes
22356038	Oral health in pregnancy (guidelines to gynaecologists, general physicians & oral health care providers)	Kandan PM, Menaga V, Kumar RR.	J Pak Med Assoc. 2011 Oct;61(10):1009-14.	Kandan PM	J Pak Med Assoc	2011	2012-02-24				No
11887462	Current evidence regarding periodontal disease as a risk factor in preterm birth	Jeffcoat MK, Geurs NC, Reddy MS, Goldenberg RL, Hauth JC.	Ann Periodontol. 2001 Dec;6(1):183-8. doi: 10.1902/annals.2001.6.1.183.	Jeffcoat MK	Ann Periodontol	2001	2002-03-13			10.1902/annals.2001.6.1.183	No
21971188	Oral colonization of Gram-negative anaerobes as a risk factor for preterm delivery	Africa CW.	Virulence. 2011 Nov-Dec;2(6):498-508. doi: 10.4161/viru.2.6.17719. Epub 2011 Nov 1.	Africa CW	Virulence	2011	2011-10-06			10.4161/viru.2.6.17719	Yes
23570801	Women's oral health: why sex and gender matter	Niessen LC, Gibson G, Kinnunen TH.	Dent Clin North Am. 2013 Apr;57(2):181-94. doi: 10.1016/j.cden.2013.02.004.	Niessen LC	Dent Clin North Am	2013	2013-04-11			10.1016/j.cden.2013.02.004	No
11070627	Periodontal medicine: a new paradigm	Matthews DC.	J Can Dent Assoc. 2000 Oct;66(9):488-91.	Matthews DC	J Can Dent Assoc	2000	2000-11-09				No
34622310	Clinical study showing a lower abundance of Neisseria in the oral microbiome aligns with low birth weight pregnancy outcomes	Ye C, You M, Huang P, Xia Z, Radaic A, Tang J, Wu W, Wu Y, Kapila Y.	Clin Oral Investig. 2022 Mar;26(3):2465-2478. doi: 10.1007/s00784-021-04214-x. Epub 2021 Oct 8.	Ye C	Clin Oral Investig	2022	2021-10-08	PMC8898250		10.1007/s00784-021-04214-x	Yes
21490739	Periodontal disease and pregnancy outcomes	Babalola DA, Omole F.	J Pregnancy. 2010;2010:293439. doi: 10.1155/2010/293439. Epub 2010 Aug 12.	Babalola DA	J Pregnancy	2010	2011-04-15	PMC3065885		10.1155/2010/293439	No
23237583	Intrapregnancy non-surgical periodontal treatment and pregnancy outcome: a randomized controlled trial	Pirie M, Linden G, Irwin C.	J Periodontol. 2013 Oct;84(10):1391-400. doi: 10.1902/jop.2012.120572. Epub 2012 Dec 13.	Pirie M	J Periodontol	2013	2012-12-15			10.1902/jop.2012.120572	Yes
16998613	Periodontal disease and systemic conditions: a bidirectional relationship	Kim J, Amar S.	Odontology. 2006 Sep;94(1):10-21. doi: 10.1007/s10266-006-0060-6.	Kim J	Odontology	2006	2006-09-26	PMC2443711	NIHMS13055	10.1007/s10266-006-0060-6	Yes
17716290	Relationship between periodontal infections and systemic disease	Seymour GJ, Ford PJ, Cullinan MP, Leishman S, Yamazaki K.	Clin Microbiol Infect. 2007 Oct;13 Suppl 4:3-10. doi: 10.1111/j.1469-0691.2007.01798.x.	Seymour GJ	Clin Microbiol Infect	2007	2007-11-06			10.1111/j.1469-0691.2007.01798.x	Yes
23208593	Dental care throughout pregnancy: what a dentist must know	Achtari MD, Georgakopoulou EA, Afentoulide N.	Oral Health Dent Manag. 2012 Dec;11(4):169-76.	Achtari MD	Oral Health Dent Manag	2012	2012-12-05				No
20653439	Periodontal therapy and low birth weight: preliminary results from an alternative methodologic strategy	Gomes-Filho IS, Cruz SS, Costa Mda C, Passos JS, Cerqueira EM, Sampaio FP, Pereira EC, Miranda LF.	J Periodontol. 2010 Dec;81(12):1725-33. doi: 10.1902/jop.2010.100041. Epub 2010 Jul 27.	Gomes-Filho IS	J Periodontol	2010	2010-07-27			10.1902/jop.2010.100041	Yes
18795634	Diabetes mellitus and inflammatory periodontal diseases	Mealey BL, Rose LF.	Compend Contin Educ Dent. 2008 Sep;29(7):402-8, 410, 412-3.	Mealey BL	Compend Contin Educ Dent	2008	2008-09-18				No
12547954	Are periodontal diseases risk factors for certain systemic disorders--what matters to medical practitioners?	Jin LJ, Chiu GK, Corbet EF.	Hong Kong Med J. 2003 Feb;9(1):31-7.	Jin LJ	Hong Kong Med J	2003	2003-01-28				No
20501966	Roles of oral bacteria in cardiovascular diseases--from molecular mechanisms to clinical cases: Implication of periodontal diseases in development of systemic diseases	Inaba H, Amano A.	J Pharmacol Sci. 2010;113(2):103-9. doi: 10.1254/jphs.09r23fm. Epub 2010 May 24.	Inaba H	J Pharmacol Sci	2010	2010-05-27			10.1254/jphs.09r23fm	Yes
21736600	Evidence grade associating periodontitis with preterm birth and/or low birth weight: II: a systematic review of randomized trials evaluating the effects of periodontal treatment	Chambrone L, Pannuti CM, Guglielmetti MR, Chambrone LA.	J Clin Periodontol. 2011 Oct;38(10):902-14. doi: 10.1111/j.1600-051X.2011.01761.x. Epub 2011 Jul 7.	Chambrone L	J Clin Periodontol	2011	2011-07-09			10.1111/j.1600-051X.2011.01761.x	Yes
17079762	Treatment of periodontal disease and the risk of preterm birth	Michalowicz BS, Hodges JS, DiAngelis AJ, Lupo VR, Novak MJ, Ferguson JE, Buchanan W, Bofill J, Papapanou PN, Mitchell DA, Matseoane S, Tschida PA; OPT Study.	N Engl J Med. 2006 Nov 2;355(18):1885-94. doi: 10.1056/NEJMoa062249.	Michalowicz BS	N Engl J Med	2006	2006-11-03			10.1056/NEJMoa062249	Yes
22509752	Severe preeclampsia and maternal self-report of oral health, hygiene, and dental care	Boggess KA, Berggren EK, Koskenoja V, Urlaub D, Lorenz C.	J Periodontol. 2013 Feb;84(2):143-51. doi: 10.1902/jop.2012.120079. Epub 2012 Apr 17.	Boggess KA	J Periodontol	2013	2012-04-19	PMC3685176	NIHMS478811	10.1902/jop.2012.120079	No
11276762	Mechanisms of risk in preterm low-birthweight infants	Williams CE, Davenport ES, Sterne JA, Sivapathasundaram V, Fearne JM, Curtis MA.	Periodontol 2000. 2000 Jun;23:142-50. doi: 10.1034/j.1600-0757.2000.2230115.x.	Williams CE	Periodontol 2000	2000	2001-03-30			10.1034/j.1600-0757.2000.2230115.x	No
23121458	Are periodontal bacterial profiles and placental inflammatory infiltrate in pregnancy related to birth outcomes?	Mesa F, Pozo E, Blanc V, Puertas A, Bravo M, O'Valle F.	J Periodontol. 2013 Sep;84(9):1327-36. doi: 10.1902/jop.2012.120462. Epub 2012 Nov 3.	Mesa F	J Periodontol	2013	2012-11-06			10.1902/jop.2012.120462	Yes
22376207	Scaling and root planing treatment for periodontitis to reduce preterm birth and low birth weight: a systematic review and meta-analysis of randomized controlled trials	Kim AJ, Lo AJ, Pullin DA, Thornton-Johnson DS, Karimbux NY.	J Periodontol. 2012 Dec;83(12):1508-19. doi: 10.1902/jop.2012.110636. Epub 2012 Mar 1.	Kim AJ	J Periodontol	2012	2012-03-02			10.1902/jop.2012.110636	Yes
20840689	Periodontal infection and preterm birth: successful periodontal therapy reduces the risk of preterm birth	Jeffcoat M, Parry S, Sammel M, Clothier B, Catlin A, Macones G.	BJOG. 2011 Jan;118(2):250-6. doi: 10.1111/j.1471-0528.2010.02713.x. Epub 2010 Sep 14.	Jeffcoat M	BJOG	2011	2010-09-16			10.1111/j.1471-0528.2010.02713.x	Yes
15891711	Biochemical markers for the prediction of preterm birth	Goldenberg RL, Goepfert AR, Ramsey PS.	Am J Obstet Gynecol. 2005 May;192(5 Suppl):S36-46. doi: 10.1016/j.ajog.2005.02.015.	Goldenberg RL	Am J Obstet Gynecol	2005	2005-05-14			10.1016/j.ajog.2005.02.015	Yes
19501691	Goals and strategies for prevention of preterm birth: an obstetric perspective	Lang CT, Iams JD.	Pediatr Clin North Am. 2009 Jun;56(3):537-63, Table of Contents. doi: 10.1016/j.pcl.2009.03.006.	Lang CT	Pediatr Clin North Am	2009	2009-06-09			10.1016/j.pcl.2009.03.006	Yes
12787204	Is periodontitis associated with an increased risk of coronary heart disease and preterm and/or low birth weight births?	Madianos PN, Bobetsis GA, Kinane DF.	J Clin Periodontol. 2002;29 Suppl 3:22-36; discussion 37-8. doi: 10.1034/j.1600-051x.29.s3.2.x.	Madianos PN	J Clin Periodontol	2002	2003-06-06			10.1034/j.1600-051x.29.s3.2.x	Yes
21375427	Maternal dental caries and pre-term birth: results from the EPIPAP study	Vergnes JN, Kaminski M, Lelong N, Musset AM, Sixou M, Nabet C; EPIPAP Group.	Acta Odontol Scand. 2011 Jul;69(4):248-56. doi: 10.3109/00016357.2011.563242. Epub 2011 Mar 7.	Vergnes JN	Acta Odontol Scand	2011	2011-03-08			10.3109/00016357.2011.563242	Yes
12005375	Periodontal disease and systemic health--what you and your patients need to know	Otomo-Corgel J, Merin RL.	J Calif Dent Assoc. 2002 Apr;30(4):307-11.	Otomo-Corgel J	J Calif Dent Assoc	2002	2002-05-15				No
21552714	Periodontal treatment during pregnancy decreases the rate of adverse pregnancy outcome: a controlled clinical trial	Sant'Ana AC, Campos MR, Passanezi SC, Rezende ML, Greghi SL, Passanezi E.	J Appl Oral Sci. 2011 Apr;19(2):130-6. doi: 10.1590/s1678-77572011000200009.	Sant'Ana AC	J Appl Oral Sci	2011	2011-05-10	PMC4243751		10.1590/s1678-77572011000200009	Yes
16085020	Pathophysiology of preterm birth: emerging concepts of maternal infection	Boggess KA.	Clin Perinatol. 2005 Sep;32(3):561-9. doi: 10.1016/j.clp.2005.05.002.	Boggess KA	Clin Perinatol	2005	2005-08-09			10.1016/j.clp.2005.05.002	Yes
12972838	Common oral manifestations during pregnancy: a review	Barak S, Oettinger-Barak O, Oettinger M, Machtei EE, Peled M, Ohel G.	Obstet Gynecol Surv. 2003 Sep;58(9):624-8. doi: 10.1097/01.OGX.0000083542.14439.CF.	Barak S	Obstet Gynecol Surv	2003	2003-09-16			10.1097/01.OGX.0000083542.14439.CF	Yes
11887461	Maternal periodontitis and prematurity. Part II: Maternal infection and fetal exposure	Madianos PN, Lieff S, Murtha AP, Boggess KA, Auten RL Jr, Beck JD, Offenbacher S.	Ann Periodontol. 2001 Dec;6(1):175-82. doi: 10.1902/annals.2001.6.1.175.	Madianos PN	Ann Periodontol	2001	2002-03-13			10.1902/annals.2001.6.1.175	No
11140863	Focus on primary care: periodontal disease: implications for women's health	Zeeman GG, Veth EO, Dennison DK.	Obstet Gynecol Surv. 2001 Jan;56(1):43-9. doi: 10.1097/00006254-200101000-00024.	Zeeman GG	Obstet Gynecol Surv	2001	2001-01-05			10.1097/00006254-200101000-00024	No
14514236	Periodontal disease and preterm birth: results of a pilot intervention study	Jeffcoat MK, Hauth JC, Geurs NC, Reddy MS, Cliver SP, Hodgkins PM, Goldenberg RL.	J Periodontol. 2003 Aug;74(8):1214-8. doi: 10.1902/jop.2003.74.8.1214.	Jeffcoat MK	J Periodontol	2003	2003-09-30			10.1902/jop.2003.74.8.1214	Yes
15726229	Periodontal disease -- the emergence of a risk for systemic conditions: pre-term low birth weight	Yeo BK, Lim LP, Paquette DW, Williams RC.	Ann Acad Med Singap. 2005 Jan;34(1):111-6.	Yeo BK	Ann Acad Med Singap	2005	2005-02-24				No
11934187	Women's health issues and their relationship to periodontitis	Krejci CB, Bissada NF.	J Am Dent Assoc. 2002 Mar;133(3):323-9. doi: 10.14219/jada.archive.2002.0171.	Krejci CB	J Am Dent Assoc	2002	2002-04-06			10.14219/jada.archive.2002.0171	Yes
17474928	Maternal periodontal disease and spontaneous preterm birth	Michalowicz BS, Durand R.	Periodontol 2000. 2007;44:103-12. doi: 10.1111/j.1600-0757.2006.00197.x.	Michalowicz BS	Periodontol 2000	2007	2007-05-04			10.1111/j.1600-0757.2006.00197.x	Yes
32266957	Periodontitis and risk for preeclampsia - a systematic review	Konopka T, Zakrzewska A.	Ginekol Pol. 2020;91(3):158-164. doi: 10.5603/GP.2020.0024.	Konopka T	Ginekol Pol	2020	2020-04-09			10.5603/GP.2020.0024	Yes
22216586	Perilous periodontitis: a clinical study	Emmanuel RV, Neelakantan S.	Pract Midwife. 2011 Dec;14(11):28-31.	Emmanuel RV	Pract Midwife	2011	2012-01-06				No
24850505	Is there a relationship between maternal periodontitis and pre-term birth? A prospective hospital-based case-control study	Bulut G, Olukman O, Calkavur S.	Acta Odontol Scand. 2014 Nov;72(8):866-73. doi: 10.3109/00016357.2014.919663. Epub 2014 May 22.	Bulut G	Acta Odontol Scand	2014	2014-05-23			10.3109/00016357.2014.919663	Yes
18096898	The relationship between periodontitis and preterm low birthweight	Vettore MV, Leal Md, Leão AT, da Silva AM, Lamarca GA, Sheiham A.	J Dent Res. 2008 Jan;87(1):73-8. doi: 10.1177/154405910808700113.	Vettore MV	J Dent Res	2008	2007-12-22			10.1177/154405910808700113	No
32230709	Knowledge, Attitudes and Practice Behaviour of Midwives Concerning Periodontal Health of Pregnant Patients	Nguyen JG, Nanayakkara S, Holden ACL.	Int J Environ Res Public Health. 2020 Mar 27;17(7):2246. doi: 10.3390/ijerph17072246.	Nguyen JG	Int J Environ Res Public Health	2020	2020-04-02	PMC7177424		10.3390/ijerph17072246	Yes
26430761	Preterm birth and/or low birth weight are associated with periodontal disease and the increased placental immunohistochemical expression of inflammatory markers	Pozo E, Mesa F, Ikram MH, Puertas A, Torrecillas-Martínez L, Ortega-Oller I, Magán-Fernández A, Rodríguez-Martínez MD, Padial-Molina M, Sánchez-Fernández E, Galindo-Moreno P, O'Valle F.	Histol Histopathol. 2016 Feb;31(2):231-7. doi: 10.14670/HH-11-671. Epub 2015 Sep 29.	Pozo E	Histol Histopathol	2016	2015-10-03			10.14670/HH-11-671	Yes
32236354	Association between excessive maternal weight, periodontitis during the third trimester of pregnancy, and infants' health at birth	Foratori-Junior GA, Jesuino BG, Caracho RA, Orenha ES, Groppo FC, Sales-Peres SHC.	J Appl Oral Sci. 2020 Mar 27;28:e20190351. doi: 10.1590/1678-7757-2019-0351. eCollection 2020.	Foratori-Junior GA	J Appl Oral Sci	2020	2020-04-03	PMC7105284		10.1590/1678-7757-2019-0351	No
20403107	Human viruses in periodontitis	Slots J.	Periodontol 2000. 2010 Jun;53:89-110. doi: 10.1111/j.1600-0757.2009.00325.x.	Slots J	Periodontol 2000	2010	2010-04-21			10.1111/j.1600-0757.2009.00325.x	No
17306654	Preterm low birth weight and maternal periodontal status: a meta-analysis	Vergnes JN, Sixou M.	Am J Obstet Gynecol. 2007 Feb;196(2):135.e1-7. doi: 10.1016/j.ajog.2006.09.028.	Vergnes JN	Am J Obstet Gynecol	2007	2007-02-20			10.1016/j.ajog.2006.09.028	No
27627596	Use of antiseptic mouthrinse during pregnancy and pregnancy outcomes: a randomised controlled clinical trial in rural China	Jiang H, Xiong X, Su Y, Peng J, Zhu X, Wang J, Chen M, Qian X.	BJOG. 2016 Sep;123 Suppl 3:39-47. doi: 10.1111/1471-0528.14010.	Jiang H	BJOG	2016	2016-09-15			10.1111/1471-0528.14010	Yes
29478679	Gaps in Knowledge About the Association Between Maternal Periodontitis and Adverse Obstetric Outcomes: An Umbrella Review	Vivares-Builes AM, Rangel-Rincón LJ, Botero JE, Agudelo-Suárez AA.	J Evid Based Dent Pract. 2018 Mar;18(1):1-27. doi: 10.1016/j.jebdp.2017.07.006. Epub 2017 Jul 15.	Vivares-Builes AM	J Evid Based Dent Pract	2018	2018-02-27			10.1016/j.jebdp.2017.07.006	Yes
16262031	Periodontal disease and general health	Davies RM, Davies GM.	Dent Update. 2005 Oct;32(8):438-40, 442. doi: 10.12968/denu.2005.32.8.438.	Davies RM	Dent Update	2005	2005-11-03			10.12968/denu.2005.32.8.438	No
15368875	Maternal chronic infection as a risk factor in preterm low birth weight infants: the link with periodontal infection	Sánchez AR, Kupp LI, Sheridan PJ, Sánchez DR.	J Int Acad Periodontol. 2004 Jul;6(3):89-94.	Sánchez AR	J Int Acad Periodontol	2004	2004-09-17				No
11911811	The relationship between diabetes and periodontal disease	Matthews DC.	J Can Dent Assoc. 2002 Mar;68(3):161-4.	Matthews DC	J Can Dent Assoc	2002	2002-03-26				No
19426177	Change in periodontitis during pregnancy and the risk of pre-term birth and low birthweight	Michalowicz BS, Hodges JS, Novak MJ, Buchanan W, DiAngelis AJ, Papapanou PN, Mitchell DA, Ferguson JE, Lupo VR, Bofill J, Matseoane S.	J Clin Periodontol. 2009 Apr;36(4):308-14. doi: 10.1111/j.1600-051X.2009.01385.x. Epub 2009 Mar 11.	Michalowicz BS	J Clin Periodontol	2009	2009-05-12	PMC2741139	NIHMS85882	10.1111/j.1600-051X.2009.01385.x	No
18789399	Recent approaches for the treatment of periodontitis	Jain N, Jain GK, Javed S, Iqbal Z, Talegaonkar S, Ahmad FJ, Khar RK.	Drug Discov Today. 2008 Nov;13(21-22):932-43. doi: 10.1016/j.drudis.2008.07.010. Epub 2008 Sep 26.	Jain N	Drug Discov Today	2008	2008-09-16			10.1016/j.drudis.2008.07.010	Yes
18295179	Maternal periodontal disease, systemic inflammation, and risk for preeclampsia	Ruma M, Boggess K, Moss K, Jared H, Murtha A, Beck J, Offenbacher S.	Am J Obstet Gynecol. 2008 Apr;198(4):389.e1-5. doi: 10.1016/j.ajog.2007.12.002. Epub 2008 Mar 4.	Ruma M	Am J Obstet Gynecol	2008	2008-02-26			10.1016/j.ajog.2007.12.002	No
17206963	The role of inflammation in preterm birth--focus on periodontitis	Klebanoff M, Searle K.	BJOG. 2006 Dec;113 Suppl 3:43-5. doi: 10.1111/j.1471-0528.2006.01121.x.	Klebanoff M	BJOG	2006	2007-01-09			10.1111/j.1471-0528.2006.01121.x	Yes
21261445	Periodontal disease and bacterial vaginosis as genetic and environmental markers for the risk of spontaneous preterm labor and preterm birth	Sanu O, Lamont RF.	J Matern Fetal Neonatal Med. 2011 Dec;24(12):1476-85. doi: 10.3109/14767058.2010.545930. Epub 2011 Jan 24.	Sanu O	J Matern Fetal Neonatal Med	2011	2011-01-26			10.3109/14767058.2010.545930	Yes
33099018	Usage of stem cells in oral and maxillofacial region	Pourlak T, Pourlak T, Ghodrati M, Mortazavi A, Dolati S, Yousefi M.	J Stomatol Oral Maxillofac Surg. 2021 Sep;122(4):441-452. doi: 10.1016/j.jormas.2020.10.003. Epub 2020 Oct 21.	Pourlak T	J Stomatol Oral Maxillofac Surg	2021	2020-10-25			10.1016/j.jormas.2020.10.003	Yes
28456431	IFPA meeting 2016 workshop report III: Decidua-trophoblast interactions; trophoblast implantation and invasion; immunology at the maternal-fetal interface; placental inflammation	Aplin JD, Beristain A, DaSilva-Arnold S, Dunk C, Duzyj C, Golos TG, Kemmerling U, Knöfler M, Mitchell MD, Olson DM, Petroff M, Pollheimer J, Reyes L, Schedin P, Soares MJ, Stencel-Baerenwald J, Thornburg KL, Lash GE.	Placenta. 2017 Dec;60 Suppl 1:S15-S19. doi: 10.1016/j.placenta.2017.04.019. Epub 2017 Apr 25.	Aplin JD	Placenta	2017	2017-05-01			10.1016/j.placenta.2017.04.019	No
19722802	Maternal periodontal disease and soluble fms-like tyrosine kinase-1 expression	Horton AL, Boggess KA, Moss KL, Beck J, Offenbacher S.	J Periodontol. 2009 Sep;80(9):1506-10. doi: 10.1902/jop.2009.090189.	Horton AL	J Periodontol	2009	2009-09-03			10.1902/jop.2009.090189	No
20527495	Does periodontal treatment improve general health?	Seymour RA.	Dent Update. 2010 May;37(4):206-8, 210-2. doi: 10.12968/denu.2010.37.4.206.	Seymour RA	Dent Update	2010	2010-06-10			10.12968/denu.2010.37.4.206	No
19329465	Benefits of periodontal therapy when preterm birth threatens	Radnai M, Pál A, Novák T, Urbán E, Eller J, Gorzó I.	J Dent Res. 2009 Mar;88(3):280-4. doi: 10.1177/0022034508330229.	Radnai M	J Dent Res	2009	2009-03-31			10.1177/0022034508330229	Yes
22208140	Periodontal infections: a risk factor for various systemic diseases	Manjunath BC, Praveen K, Chandrashekar BR, Rani RM, Bhalla A.	Natl Med J India. 2011 Jul-Aug;24(4):214-9.	Manjunath BC	Natl Med J India	2011	2012-01-03				No
20831370	Periodontal status and neutrophilic enzyme levels in gingival crevicular fluid during pregnancy and postpartum	Gürsoy M, Könönen E, Gürsoy UK, Tervahartiala T, Pajukanta R, Sorsa T.	J Periodontol. 2010 Dec;81(12):1790-6. doi: 10.1902/jop.2010.100147. Epub 2010 Sep 10.	Gürsoy M	J Periodontol	2010	2010-09-14			10.1902/jop.2010.100147	No
37714630	A Pregnant Patient with Gestational Diabetes Reports for Scaling and Root Planning	Chmieliauskaite M, Grosh MD, Syed A, Pinto A.	Dent Clin North Am. 2023 Oct;67(4):707-709. doi: 10.1016/j.cden.2023.05.029. Epub 2023 Jul 3.	Chmieliauskaite M	Dent Clin North Am	2023	2023-09-15			10.1016/j.cden.2023.05.029	No
23947938	Periodontal disease and oral health-related behavior as factors associated with preterm birth: a case-control study in south-eastern Brazil	Macedo JF, Ribeiro RA, Machado FC, Assis NM, Alves RT, Oliveira AS, Ribeiro LC.	J Periodontal Res. 2014 Aug;49(4):458-64. doi: 10.1111/jre.12124. Epub 2013 Aug 16.	Macedo JF	J Periodontal Res	2014	2013-08-17			10.1111/jre.12124	Yes
25206939	Strategies for the inhibition of gingipains for the potential treatment of periodontitis and associated systemic diseases	Olsen I, Potempa J.	J Oral Microbiol. 2014 Aug 18;6. doi: 10.3402/jom.v6.24800. eCollection 2014.	Olsen I	J Oral Microbiol	2014	2014-09-11	PMC4138498		10.3402/jom.v6.24800	Yes
18720047	Postpartum oral health parameters in women with preterm birth	Heimonen A, Rintamäki H, Furuholm J, Janket SJ, Kaaja R, Meurman JH.	Acta Odontol Scand. 2008;66(6):334-41. doi: 10.1080/00016350802307620.	Heimonen A	Acta Odontol Scand	2008	2008-08-23			10.1080/00016350802307620	Yes
26608342	Use of mouth rinse during pregnancy to improve birth and neonatal outcomes: a randomized controlled trial	Jiang H, Xiong X, Buekens P, Su Y, Qian X.	BMC Pregnancy Childbirth. 2015 Nov 25;15:311. doi: 10.1186/s12884-015-0761-3.	Jiang H	BMC Pregnancy Childbirth	2015	2015-11-27	PMC4660817		10.1186/s12884-015-0761-3	Yes
23106508	Periodontal disease and pregnancy hypertension: a clinical correlation	Pralhad S, Thomas B, Kushtagi P.	J Periodontol. 2013 Aug;84(8):1118-25. doi: 10.1902/jop.2012.120264. Epub 2012 Oct 29.	Pralhad S	J Periodontol	2013	2012-10-31			10.1902/jop.2012.120264	Yes
16848982	Periodontitis: from local infection to systemic diseases	D'Aiuto F, Graziani F, Tetè S, Gabriele M, Tonetti MS.	Int J Immunopathol Pharmacol. 2005 Jul-Sep;18(3 Suppl):1-11.	D'Aiuto F	Int J Immunopathol Pharmacol	2005	2006-07-20				No
33240369	An umbrella review of systematic reviews of the evidence of a causal relationship between periodontal disease and adverse pregnancy outcomes: A position paper from the Canadian Dental Hygienists Association	Lavigne SE, Forrest JL.	Can J Dent Hyg. 2020 Jun 1;54(2):92-100.	Lavigne SE	Can J Dent Hyg	2020	2020-11-26	PMC7668275			No
23805813	Association of a common genetic factor, PTGER3, with outcome of periodontal therapy and preterm birth	Jeffcoat MK, Jeffcoat RL, Tanna N, Parry SH.	J Periodontol. 2014 Mar;85(3):446-54. doi: 10.1902/jop.2013.130006. Epub 2013 Jun 27.	Jeffcoat MK	J Periodontol	2014	2013-06-29			10.1902/jop.2013.130006	Yes
20001897	Does it make sense that diabetes is reciprocally associated with periodontal disease?	Santacroce L, Carlaio RG, Bottalico L.	Endocr Metab Immune Disord Drug Targets. 2010 Mar;10(1):57-70. doi: 10.2174/187153010790827975.	Santacroce L	Endocr Metab Immune Disord Drug Targets	2010	2009-12-17			10.2174/187153010790827975	No
29017560	Effect of intra-pregnancy nonsurgical periodontal therapy on inflammatory biomarkers and adverse pregnancy outcomes: a systematic review with meta-analysis	da Silva HEC, Stefani CM, de Santos Melo N, de Almeida de Lima A, Rösing CK, Porporatti AL, Canto GL.	Syst Rev. 2017 Oct 10;6(1):197. doi: 10.1186/s13643-017-0587-3.	da Silva HEC	Syst Rev	2017	2017-10-12	PMC5635531		10.1186/s13643-017-0587-3	Yes
33143275	Effect of per Capita Income on the Relationship between Periodontal Disease during Pregnancy and the Risk of Preterm Birth and Low Birth Weight Newborn. Systematic Review and Meta-Analysis	Moliner-Sánchez CA, Iranzo-Cortés JE, Almerich-Silla JM, Bellot-Arcís C, Ortolá-Siscar JC, Montiel-Company JM, Almerich-Torres T.	Int J Environ Res Public Health. 2020 Oct 30;17(21):8015. doi: 10.3390/ijerph17218015.	Moliner-Sánchez CA	Int J Environ Res Public Health	2020	2020-11-04	PMC7662804		10.3390/ijerph17218015	Yes
31569780	Non-Surgical Treatment of Periodontal Disease in a Pregnant Caucasian Women Population: Adverse Pregnancy Outcomes of a Randomized Clinical Trial	Caneiro-Queija L, López-Carral J, Martin-Lancharro P, Limeres-Posse J, Diz-Dios P, Blanco-Carrion J.	Int J Environ Res Public Health. 2019 Sep 27;16(19):3638. doi: 10.3390/ijerph16193638.	Caneiro-Queija L	Int J Environ Res Public Health	2019	2019-10-02	PMC6801449		10.3390/ijerph16193638	Yes
16582527	Effects of periodontal treatment phase I on birth term and birth weight	Sadatmansouri S, Sedighpoor N, Aghaloo M.	J Indian Soc Pedod Prev Dent. 2006 Mar;24(1):23-6. doi: 10.4103/0970-4388.22831.	Sadatmansouri S	J Indian Soc Pedod Prev Dent	2006	2006-04-04			10.4103/0970-4388.22831	No
24502613	Association between obesity and periodontitis in pregnant females	Lee HJ, Jun JK, Lee SM, Ha JE, Paik DI, Bae KH.	J Periodontol. 2014 Jul;85(7):e224-31. doi: 10.1902/jop.2014.130578. Epub 2014 Feb 6.	Lee HJ	J Periodontol	2014	2014-02-08			10.1902/jop.2014.130578	Yes
24084452	Chronic periodontitis and the risk of head and neck squamous cell carcinoma: facts and figures	Gondivkar SM, Gondivkar RS, Gadbail AR, Chole R, Mankar M, Yuwanati M.	Exp Oncol. 2013 Sep;35(3):163-7.	Gondivkar SM	Exp Oncol	2013	2013-10-03				No
16489843	Blood vessel changes during pregnancy: a review	Henry F, Quatresooz P, Valverde-Lopez JC, Piérard GE.	Am J Clin Dermatol. 2006;7(1):65-9. doi: 10.2165/00128071-200607010-00006.	Henry F	Am J Clin Dermatol	2006	2006-02-24			10.2165/00128071-200607010-00006	No
18597593	Periodontal disease early in pregnancy is associated with maternal systemic inflammation among African American women	Horton AL, Boggess KA, Moss KL, Jared HL, Beck J, Offenbacher S.	J Periodontol. 2008 Jul;79(7):1127-32. doi: 10.1902/jop.2008.070655.	Horton AL	J Periodontol	2008	2008-07-04	PMC4381567	NIHMS673623	10.1902/jop.2008.070655	Yes
16758033	The impact of periodontal infections on systemic diseases. An update for medical practitioners	Anil S, Al-Ghamdi HS.	Saudi Med J. 2006 Jun;27(6):767-76.	Anil S	Saudi Med J	2006	2006-06-08				No
22482259	Relationship of periodontal disease to pre-term low birth weight infants in a selected population--a prospective study	Ali TB, Abidin KZ.	Community Dent Health. 2012 Mar;29(1):100-5.	Ali TB	Community Dent Health	2012	2012-04-10				No
26979631	Genetic variation associated with preterm birth in African-American women	Frey HA, Stout MJ, Pearson LN, Tuuli MG, Cahill AG, Strauss JF 3rd, Gomez LM, Parry S, Allsworth JE, Macones GA.	Am J Obstet Gynecol. 2016 Aug;215(2):235.e1-8. doi: 10.1016/j.ajog.2016.03.008. Epub 2016 Mar 12.	Frey HA	Am J Obstet Gynecol	2016	2016-03-17	PMC4967390	NIHMS768324	10.1016/j.ajog.2016.03.008	Yes
17470017	Evaluation of the incidence of preterm low birth weight in patients undergoing periodontal therapy	Gazolla CM, Ribeiro A, Moysés MR, Oliveira LA, Pereira LJ, Sallum AW.	J Periodontol. 2007 May;78(5):842-8. doi: 10.1902/jop.2007.060295.	Gazolla CM	J Periodontol	2007	2007-05-02			10.1902/jop.2007.060295	Yes
24164645	Oral health education and therapy reduces gingivitis during pregnancy	Geisinger ML, Geurs NC, Bain JL, Kaur M, Vassilopoulos PJ, Cliver SP, Hauth JC, Reddy MS.	J Clin Periodontol. 2014 Feb;41(2):141-8. doi: 10.1111/jcpe.12188. Epub 2013 Nov 19.	Geisinger ML	J Clin Periodontol	2014	2013-10-30			10.1111/jcpe.12188	Yes
32573481	Determination of the Role of Fusobacterium Nucleatum in the Pathogenesis in and Out the Mouth	Tefiku U, Popovska M, Cana A, Zendeli-Bedxeti L, Recica B, Spasovska-Gjorgovska A, Spasovski S.	Pril (Makedon Akad Nauk Umet Odd Med Nauki). 2020 Jun 1;41(1):87-99. doi: 10.2478/prilozi-2020-0026.	Tefiku U	Pril (Makedon Akad Nauk Umet Odd Med Nauki)	2020	2020-06-24			10.2478/prilozi-2020-0026	No
29868830	Periodontal treatment among mothers with mild to moderate periodontal disease and preterm birth: reanalysis of OPT trial data accounting for selective survival	Merchant AT, Sutherland MW, Liu J, Pitiphat W, Dasanayake A.	Int J Epidemiol. 2018 Oct 1;47(5):1670-1678. doi: 10.1093/ije/dyy089.	Merchant AT	Int J Epidemiol	2018	2018-06-06			10.1093/ije/dyy089	Yes
35725441	Maternal septicemia caused by Streptococcus mitis: a possible link between intra-amniotic infection and periodontitis. Case report and literature review	Chaemsaithong P, Lertrut W, Kamlungkuea T, Santanirand P, Singsaneh A, Jaovisidha A, Pakdeeto S, Mongkolsuk P, Pongchaikul P.	BMC Infect Dis. 2022 Jun 20;22(1):562. doi: 10.1186/s12879-022-07530-z.	Chaemsaithong P	BMC Infect Dis	2022	2022-06-20	PMC9208128		10.1186/s12879-022-07530-z	Yes
17849684	Preterm low birth weights associated with periodontal disease in the Fiji Islands	Sharma R, Maimanuku LR, Morse Z, Pack AR.	Int Dent J. 2007 Aug;57(4):257-60. doi: 10.1111/j.1875-595x.2007.tb00129.x.	Sharma R	Int Dent J	2007	2007-09-14			10.1111/j.1875-595x.2007.tb00129.x	No
15596935	Maternal periodontal infections, prematurity, and growth restriction	Offenbacher S.	Clin Obstet Gynecol. 2004 Dec;47(4):808-21; discussion 881-2. doi: 10.1097/01.grf.0000141894.85221.f7.	Offenbacher S	Clin Obstet Gynecol	2004	2004-12-15			10.1097/01.grf.0000141894.85221.f7	Yes
16277587	Periodontal therapy reduces the rate of preterm low birth weight in women with pregnancy-associated gingivitis	López NJ, Da Silva I, Ipinza J, Gutiérrez J.	J Periodontol. 2005 Nov;76(11 Suppl):2144-53. doi: 10.1902/jop.2005.76.11-S.2144.	López NJ	J Periodontol	2005	2005-11-10			10.1902/jop.2005.76.11-S.2144	Yes
31494638	Variation in C-reactive protein at 1 month post-partum by etiology of preterm birth: selective identification of those at risk for both poor pregnancy outcome and future health complications	Denney JM, Waters TP, Mathew L, Goldenberg R, Culhane J.	J Perinat Med. 2019 Oct 25;47(8):804-810. doi: 10.1515/jpm-2019-0233.	Denney JM	J Perinat Med	2019	2019-09-09			10.1515/jpm-2019-0233	Yes
27552375	Clinical periodontal status and inflammatory cytokines in gestational diabetes mellitus	Özçaka Ö, Ceyhan-Öztürk B, Gümüş P, Akcalı A, Nalbantsoy A, Buduneli N.	Arch Oral Biol. 2016 Dec;72:87-91. doi: 10.1016/j.archoralbio.2016.08.012. Epub 2016 Aug 11.	Özçaka Ö	Arch Oral Biol	2016	2016-08-24			10.1016/j.archoralbio.2016.08.012	No
19426467	Reducing stillbirths: prevention and management of medical disorders and infections during pregnancy	Menezes EV, Yakoob MY, Soomro T, Haws RA, Darmstadt GL, Bhutta ZA.	BMC Pregnancy Childbirth. 2009 May 7;9 Suppl 1(Suppl 1):S4. doi: 10.1186/1471-2393-9-S1-S4.	Menezes EV	BMC Pregnancy Childbirth	2009	2009-05-12	PMC2679410		10.1186/1471-2393-9-S1-S4	Yes
15902058	Periodontitis and preterm delivery. A review of the literature	Pizzo G, La Cara M, Conti Nibali M, Guiglia R.	Minerva Stomatol. 2005 Jan-Feb;54(1-2):1-14.	Pizzo G	Minerva Stomatol	2005	2005-05-20				No
21338356	FcγRIIB polymorphisms, periodontitis and preterm birth in Japanese pregnant women	Iwanaga R, Sugita N, Hirano E, Sasahara J, Kikuchi A, Tanaka K, Yoshie H.	J Periodontal Res. 2011 Jun;46(3):292-302. doi: 10.1111/j.1600-0765.2010.01338.x. Epub 2011 Feb 21.	Iwanaga R	J Periodontal Res	2011	2011-02-23			10.1111/j.1600-0765.2010.01338.x	Yes
11887460	Maternal periodontitis and prematurity. Part I: Obstetric outcome of prematurity and growth restriction	Offenbacher S, Lieff S, Boggess KA, Murtha AP, Madianos PN, Champagne CM, McKaig RG, Jared HL, Mauriello SM, Auten RL Jr, Herbert WN, Beck JD.	Ann Periodontol. 2001 Dec;6(1):164-74. doi: 10.1902/annals.2001.6.1.164.	Offenbacher S	Ann Periodontol	2001	2002-03-13			10.1902/annals.2001.6.1.164	No
11759860	The association between Porphyromonas gingivalis-specific maternal serum IgG and low birth weight	Dasanayake AP, Boyd D, Madianos PN, Offenbacher S, Hills E.	J Periodontol. 2001 Nov;72(11):1491-7. doi: 10.1902/jop.2001.72.11.1491.	Dasanayake AP	J Periodontol	2001	2002-01-05			10.1902/jop.2001.72.11.1491	Yes
19460126	Periodontal therapy for pregnant women and cases of low birthweight: an intervention study	Cruz SS, Costa Mda C, Gomes-Filho IS, Barreto ML, dos Santos CA, Martins AG, Passos Jde S, de Freitas CO, Sampaio FP, Cerqueira Ede M.	Pediatr Int. 2010 Feb;52(1):57-64. doi: 10.1111/j.1442-200X.2009.02888.x. Epub 2009 May 18.	Cruz SS	Pediatr Int	2010	2009-05-23			10.1111/j.1442-200X.2009.02888.x	Yes
17225830	Periodontal status as predictor of prematurity and low birth weight	Gomes-Filho IS, da Cruz SS, Rezende EJ, da Silveira BB, Trindade SC, Passos JS, de Freitas CO, Cerqueira EM, de Souza Teles Santos CA.	J Public Health Dent. 2006 Fall;66(4):295-8. doi: 10.1111/j.1752-7325.2006.tb04088.x.	Gomes-Filho IS	J Public Health Dent	2006	2007-01-18			10.1111/j.1752-7325.2006.tb04088.x	Yes
23237582	High salivary estrogen and risk of developing pregnancy gingivitis	Gürsoy M, Gürsoy UK, Sorsa T, Pajukanta R, Könönen E.	J Periodontol. 2013 Sep;84(9):1281-9. doi: 10.1902/jop.2012.120512. Epub 2012 Dec 13.	Gürsoy M	J Periodontol	2013	2012-12-15			10.1902/jop.2012.120512	No
29364329	Oral health related quality of life among pregnant women: a randomized controlled trial	Musskopf ML, Milanesi FC, Rocha JMD, Fiorini T, Moreira CHC, Susin C, Rösing CK, Weidlich P, Oppermann RV.	Braz Oral Res. 2018;32:e002. doi: 10.1590/1807-3107bor-2018.vol32.0002. Epub 2018 Jan 22.	Musskopf ML	Braz Oral Res	2018	2018-01-25			10.1590/1807-3107bor-2018.vol32.0002	No
19145718	The association between maternal periodontitis and low birth weight infants among Malay women	Saddki N, Bachok N, Hussain NH, Zainudin SL, Sosroseno W.	Community Dent Oral Epidemiol. 2008 Aug;36(4):296-304. doi: 10.1111/j.1600-0528.2007.00383.x.	Saddki N	Community Dent Oral Epidemiol	2008	2009-01-16			10.1111/j.1600-0528.2007.00383.x	Yes
19828031	Periodontal status, tooth loss and self-reported periodontal problems effects on oral impacts on daily performances, OIDP, in pregnant women in Uganda: a cross-sectional study	Wandera MN, Engebretsen IM, Rwenyonyi CM, Tumwine J, Astrøm AN; PROMISE-EBF Study Group.	Health Qual Life Outcomes. 2009 Oct 14;7:89. doi: 10.1186/1477-7525-7-89.	Wandera MN	Health Qual Life Outcomes	2009	2009-10-16	PMC2770560		10.1186/1477-7525-7-89	No
17511362	Oral periopathogens and systemic effects	Costerton J, Keller D.	Gen Dent. 2007 May-Jun;55(3):210-5.	Costerton J	Gen Dent	2007	2007-05-22				No
11155180	Relationship between periodontal disease and systemic health	Garcia RI, Henshaw MM, Krall EA.	Periodontol 2000. 2001;25:21-36. doi: 10.1034/j.1600-0757.2001.22250103.x.	Garcia RI	Periodontol 2000	2001	2001-01-13			10.1034/j.1600-0757.2001.22250103.x	No
16970625	Possible association between mother's periodontal status and preterm delivery	Radnai M, Gorzó I, Urbán E, Eller J, Novák T, Pál A.	J Clin Periodontol. 2006 Nov;33(11):791-6. doi: 10.1111/j.1600-051X.2006.00986.x. Epub 2006 Sep 13.	Radnai M	J Clin Periodontol	2006	2006-09-15			10.1111/j.1600-051X.2006.00986.x	Yes
26093363	Changes in inflammatory mediators in gingival crevicular fluid following periodontal disease treatment in pregnancy: relationship to adverse pregnancy outcome	Penova-Veselinovic B, Keelan JA, Wang CA, Newnham JP, Pennell CE.	J Reprod Immunol. 2015 Nov;112:1-10. doi: 10.1016/j.jri.2015.05.002. Epub 2015 May 27.	Penova-Veselinovic B	J Reprod Immunol	2015	2015-06-21			10.1016/j.jri.2015.05.002	Yes
15948513	Changing periodontal concepts: treatment considerations	Greenstein G.	Compend Contin Educ Dent. 2005 Feb;26(2):81-2, 84-86, 88 passim; quiz 98, 127.	Greenstein G	Compend Contin Educ Dent	2005	2005-06-14				No
30077375	An Umbrella Review Exploring the Effect of Periodontal Treatment in Pregnant Women on the Frequency of Adverse Obstetric Outcomes	Rangel-Rincón LJ, Vivares-Builes AM, Botero JE, Agudelo-Suárez AA.	J Evid Based Dent Pract. 2018 Sep;18(3):218-239. doi: 10.1016/j.jebdp.2017.10.011. Epub 2017 Nov 4.	Rangel-Rincón LJ	J Evid Based Dent Pract	2018	2018-08-06			10.1016/j.jebdp.2017.10.011	Yes
11486659	Maternal oral health	Casamassimo PS.	Dent Clin North Am. 2001 Jul;45(3):469-78, v-vi.	Casamassimo PS	Dent Clin North Am	2001	2001-08-07				No
22302453	Effect of nonsurgical periodontal therapy and strict plaque control on preterm/low birth weight: a randomized controlled clinical trial	Weidlich P, Moreira CH, Fiorini T, Musskopf ML, da Rocha JM, Oppermann ML, Aass AM, Gjermo P, Susin C, Rösing CK, Oppermann RV.	Clin Oral Investig. 2013 Jan;17(1):37-44. doi: 10.1007/s00784-012-0679-3.	Weidlich P	Clin Oral Investig	2013	2012-02-04			10.1007/s00784-012-0679-3	Yes
30387469	Estimation of Transmission of Porphyromonas Gingivalis from Mother to Child through Saliva	Adhikari K, Saimbi CS, Gupta BP.	JNMA J Nepal Med Assoc. 2018 Jul-Aug;56(212):781-786. doi: 10.31729/jnma.3475.	Adhikari K	JNMA J Nepal Med Assoc	2018	2018-11-03	PMC8827543		10.31729/jnma.3475	Yes
29316548	Determinants of Dental Care Attendance during Pregnancy: A Systematic Review	Rocha JS, Arima LY, Werneck RI, Moysés SJ, Baldani MH.	Caries Res. 2018;52(1-2):139-152. doi: 10.1159/000481407. Epub 2018 Jan 10.	Rocha JS	Caries Res	2018	2018-01-10			10.1159/000481407	No
18181010	Interleukin-6 -174 genotype, periodontal disease and adverse pregnancy outcomes: a pilot study	Dashash M, Nugent J, Baker P, Tansinda D, Blinkhorn F.	J Clin Immunol. 2008 May;28(3):237-43. doi: 10.1007/s10875-007-9162-3.	Dashash M	J Clin Immunol	2008	2008-01-09			10.1007/s10875-007-9162-3	Yes
15500423	Impact of phenytoin therapy on the skin and skin disease	Scheinfeld N.	Expert Opin Drug Saf. 2004 Nov;3(6):655-65. doi: 10.1517/14740338.3.6.655.	Scheinfeld N	Expert Opin Drug Saf	2004	2004-10-27			10.1517/14740338.3.6.655	No
32329605	Lactoferrin: A Critical Mediator of Both Host Immune Response and Antimicrobial Activity in Response to Streptococcal Infections	Lu J, Francis J, Doster RS, Haley KP, Craft KM, Moore RE, Chambers SA, Aronoff DM, Osteen K, Damo SM, Manning S, Townsend SD, Gaddy JA.	ACS Infect Dis. 2020 Jul 10;6(7):1615-1623. doi: 10.1021/acsinfecdis.0c00050. Epub 2020 May 7.	Lu J	ACS Infect Dis	2020	2020-04-25	PMC7354219	NIHMS1592732	10.1021/acsinfecdis.0c00050	Yes
25119559	Factors affecting utilization of dental services during pregnancy	Amin M, ElSalhy M.	J Periodontol. 2014 Dec;85(12):1712-21. doi: 10.1902/jop.2014.140235.	Amin M	J Periodontol	2014	2014-08-15			10.1902/jop.2014.140235	Yes
25518832	Congenital disseminated HSV-1 infection in preterm twins after primary gingivostomatitis of the mother: case report and review of the literature	Mercolini F, Verdi F, Eisendle K, Messner H, Staffler A.	Z Geburtshilfe Neonatol. 2014 Dec;218(6):261-4. doi: 10.1055/s-0034-1385854. Epub 2014 Dec 17.	Mercolini F	Z Geburtshilfe Neonatol	2014	2014-12-19			10.1055/s-0034-1385854	No
20096075	Orthodontic considerations for gingival health during pregnancy: a review	Mukherjee PM, Almas K.	Int J Dent Hyg. 2010 Feb;8(1):3-9. doi: 10.1111/j.1601-5037.2009.00383.x.	Mukherjee PM	Int J Dent Hyg	2010	2010-01-26			10.1111/j.1601-5037.2009.00383.x	Yes
18362313	Periodontal pathogens and gestational diabetes mellitus	Dasanayake AP, Chhun N, Tanner AC, Craig RG, Lee MJ, Moore AF, Norman RG.	J Dent Res. 2008 Apr;87(4):328-33. doi: 10.1177/154405910808700421.	Dasanayake AP	J Dent Res	2008	2008-03-26	PMC2561333	NIHMS54075	10.1177/154405910808700421	No
25079400	Effect of intensive oral hygiene regimen during pregnancy on periodontal health, cytokine levels, and pregnancy outcomes: a pilot study	Kaur M, Geisinger ML, Geurs NC, Griffin R, Vassilopoulos PJ, Vermeulen L, Haigh S, Reddy MS.	J Periodontol. 2014 Dec;85(12):1684-92. doi: 10.1902/jop.2014.140248.	Kaur M	J Periodontol	2014	2014-08-01	PMC4372244	NIHMS670717	10.1902/jop.2014.140248	Yes
26194850	Nutrient supplementation may adversely affect maternal oral health--a randomised controlled trial in rural Malawi	Harjunmaa U, Järnstedt J, Dewey KG, Ashorn U, Maleta K, Vosti SA, Ashorn P.	Matern Child Nutr. 2016 Jan;12(1):99-110. doi: 10.1111/mcn.12204. Epub 2015 Jul 21.	Harjunmaa U	Matern Child Nutr	2016	2015-07-22	PMC6860085		10.1111/mcn.12204	No
22835005	Effect of nonsurgical periodontal therapy on serum and gingival crevicular fluid cytokine levels during pregnancy and postpartum	Fiorini T, Susin C, da Rocha JM, Weidlich P, Vianna P, Moreira CH, Bogo Chies JA, Rösing CK, Oppermann RV.	J Periodontal Res. 2013 Feb;48(1):126-33. doi: 10.1111/j.1600-0765.2012.01513.x. Epub 2012 Jul 27.	Fiorini T	J Periodontal Res	2013	2012-07-28			10.1111/j.1600-0765.2012.01513.x	Yes
26126315	Anaplastic Large Cell Lymphoma in Pregnancy. A Case Report	Kanj RV, Gerber D, Frey MK, Rahmanou F, Hardy C.	J Reprod Med. 2015 May-Jun;60(5-6):265-8.	Kanj RV	J Reprod Med	2015	2015-07-02				No
11908389	Preterm birth, osteoporosis, and periodontal disease	Jeffcoat MK.	Compend Contin Educ Dent Suppl. 2000;(30):5-11; quiz 65.	Jeffcoat MK	Compend Contin Educ Dent Suppl	2000	2002-03-23				No
12222000	Periodontal disease and systemic disease. Clinical information for the practicing dentist	John V, Kim SJ.	J Indiana Dent Assoc. 2002 Summer;81(2):15-8.	John V	J Indiana Dent Assoc	2002	2002-09-12				No
23990948	Relationship between periodontitis and pre-eclampsia: a meta-analysis	Sgolastra F, Petrucci A, Severino M, Gatto R, Monaco A.	PLoS One. 2013 Aug 19;8(8):e71387. doi: 10.1371/journal.pone.0071387. eCollection 2013.	Sgolastra F	PLoS One	2013	2013-08-31	PMC3747173		10.1371/journal.pone.0071387	Yes
24359045	The effect of phase-I periodontal therapy on pregnancy outcome in chronic periodontitis patients	Reddy BV, Tanneeru S, Chava VK.	J Obstet Gynaecol. 2014 Jan;34(1):29-32. doi: 10.3109/01443615.2013.829029.	Reddy BV	J Obstet Gynaecol	2014	2013-12-24			10.3109/01443615.2013.829029	Yes
24930492	Association between periodontitis and preeclampsia in never-smokers: a prospective study	Ha JE, Jun JK, Ko HJ, Paik DI, Bae KH.	J Clin Periodontol. 2014 Sep;41(9):869-74. doi: 10.1111/jcpe.12281. Epub 2014 Jul 24.	Ha JE	J Clin Periodontol	2014	2014-06-17			10.1111/jcpe.12281	No
21371203	Periodontal disease in gestational and type 1 diabetes mellitus pregnant women	Ruiz DR, Romito GA, Dib SA.	Oral Dis. 2011 Jul;17(5):515-21. doi: 10.1111/j.1601-0825.2011.01805.x. Epub 2011 Mar 3.	Ruiz DR	Oral Dis	2011	2011-03-05			10.1111/j.1601-0825.2011.01805.x	No
19905943	Serum inflammatory mediators in pregnancy: changes after periodontal treatment and association with pregnancy outcomes	Michalowicz BS, Novak MJ, Hodges JS, DiAngelis A, Buchanan W, Papapanou PN, Mitchell DA, Ferguson JE, Lupo V, Bofill J, Matseoane S, Steffen M, Ebersole JL.	J Periodontol. 2009 Nov;80(11):1731-41. doi: 10.1902/jop.2009.090236.	Michalowicz BS	J Periodontol	2009	2009-11-13	PMC2922720	NIHMS127426	10.1902/jop.2009.090236	Yes
20196677	Periodontal disease in pregnancy is a risk factor for preeclampsia	Shetty M, Shetty PK, Ramesh A, Thomas B, Prabhu S, Rao A.	Acta Obstet Gynecol Scand. 2010 May;89(5):718-21. doi: 10.3109/00016341003623738.	Shetty M	Acta Obstet Gynecol Scand	2010	2010-03-04			10.3109/00016341003623738	No
21501170	Correlation between periodontal disease, inflammatory alterations and pre-eclampsia	Politano GT, Passini R, Nomura ML, Velloso L, Morari J, Couto E.	J Periodontal Res. 2011 Aug;46(4):505-11. doi: 10.1111/j.1600-0765.2011.01368.x. Epub 2011 Apr 18.	Politano GT	J Periodontal Res	2011	2011-04-20			10.1111/j.1600-0765.2011.01368.x	No
22124048	Correlation between leptin and the health of the gingiva: a predictor of medical risk	Gangadhar V, Ramesh A, Thomas B.	Indian J Dent Res. 2011 Jul-Aug;22(4):537-41. doi: 10.4103/0970-9290.90292.	Gangadhar V	Indian J Dent Res	2011	2011-11-30			10.4103/0970-9290.90292	No
20412421	Longitudinal study of salivary proteinases during pregnancy and postpartum	Gürsoy M, Könönen E, Tervahartiala T, Gürsoy UK, Pajukanta R, Sorsa T.	J Periodontal Res. 2010 Aug;45(4):496-503. doi: 10.1111/j.1600-0765.2009.01264.x. Epub 2010 Apr 19.	Gürsoy M	J Periodontal Res	2010	2010-04-24			10.1111/j.1600-0765.2009.01264.x	No
30043934	Effect of non-surgical periodontal therapy on the degree of gingival inflammation and stress markers related to pregnancy	Yarkac FU, Gokturk O, Demir O.	J Appl Oral Sci. 2018 Jul 23;26:e20170630. doi: 10.1590/1678-7757-2017-0630.	Yarkac FU	J Appl Oral Sci	2018	2018-07-26	PMC6063465		10.1590/1678-7757-2017-0630	No
19485826	Systemic immune responses in pregnancy and periodontitis: relationship to pregnancy outcomes in the Obstetrics and Periodontal Therapy (OPT) study	Ebersole JL, Novak MJ, Michalowicz BS, Hodges JS, Steffen MJ, Ferguson JE, Diangelis A, Buchanan W, Mitchell DA, Papapanou PN.	J Periodontol. 2009 Jun;80(6):953-60. doi: 10.1902/jop.2009.080464.	Ebersole JL	J Periodontol	2009	2009-06-03	PMC4133130	NIHMS611671	10.1902/jop.2009.080464	Yes
17116160	Periodontal disease and perinatal outcomes: a case-control study	Bassani DG, Olinto MT, Kreiger N.	J Clin Periodontol. 2007 Jan;34(1):31-9. doi: 10.1111/j.1600-051X.2006.01012.x. Epub 2006 Nov 20.	Bassani DG	J Clin Periodontol	2007	2006-11-23			10.1111/j.1600-051X.2006.01012.x	Yes
33143369	Vitamin D and Calcium Milk Fortification in Pregnant Women with Periodontitis: A Feasibility Trial	Rodrigues Amorim Adegboye A, Dias Santana D, Cocate PG, Benaim C, Teixeira Dos Santos PP, Heitmann BL, da Veiga Soares Carvalho MC, Schlüssel MM, Trindade de Castro MB, Kac G.	Int J Environ Res Public Health. 2020 Oct 30;17(21):8023. doi: 10.3390/ijerph17218023.	Rodrigues Amorim Adegboye A	Int J Environ Res Public Health	2020	2020-11-04	PMC7662458		10.3390/ijerph17218023	No
36482349	Recurrent miscarriage in a woman with congenital factor V deficiency: a case report	Shirzadi M, Radfar AH, Dehghani M.	BMC Pregnancy Childbirth. 2022 Dec 8;22(1):915. doi: 10.1186/s12884-022-05273-y.	Shirzadi M	BMC Pregnancy Childbirth	2022	2022-12-09	PMC9732993		10.1186/s12884-022-05273-y	Yes
17209786	Effects of periodontal therapy during pregnancy on periodontal status, biologic parameters, and pregnancy outcomes: a pilot study	Offenbacher S, Lin D, Strauss R, McKaig R, Irving J, Barros SP, Moss K, Barrow DA, Hefti A, Beck JD.	J Periodontol. 2006 Dec;77(12):2011-24. doi: 10.1902/jop.2006.060047.	Offenbacher S	J Periodontol	2006	2007-01-11			10.1902/jop.2006.060047	Yes
21180013	Vascular lesions of the maxillofacial region: a case report and review of the literature	Perez D, Leibold D, Liddell A, Duraini M.	Tex Dent J. 2010 Oct;127(10):1045-57.	Perez D	Tex Dent J	2010	2010-12-25				No
25386627	Occurrence of socransky red complex in pregnant women with and without periodontal disease	Lima DP, Moimaz SA, Garbin CA, Sumida DH, Jardim EG Jr, Okamoto AC.	Oral Health Prev Dent. 2015;13(2):169-76. doi: 10.3290/j.ohpd.a32989.	Lima DP	Oral Health Prev Dent	2015	2014-11-12			10.3290/j.ohpd.a32989	No
17249429	Oral health and preterm delivery education: a new role for the pediatric dentist	Katz J, Orchard AB, Ortega J, Lamont RJ, Bimstein E.	Pediatr Dent. 2006 Nov-Dec;28(6):494-8.	Katz J	Pediatr Dent	2006	2007-01-26				No
17491486	Treatment of periodontal disease and the risk of preterm birth	Barnes CM.	Pract Proced Aesthet Dent. 2007 Mar;19(2):118.	Barnes CM	Pract Proced Aesthet Dent	2007	2007-05-12				No
33070354	Adherence to and acceptability of three alcohol-free, antiseptic oral rinses: A community-based pilot randomized controlled trial among pregnant women in rural Nepal	Erchick DJ, Agrawal NK, Khatry SK, Katz J, LeClerq SC, Reynolds MA, Mullany LC.	Community Dent Oral Epidemiol. 2020 Dec;48(6):501-512. doi: 10.1111/cdoe.12562. Epub 2020 Jul 13.	Erchick DJ	Community Dent Oral Epidemiol	2020	2020-10-18	PMC7689705		10.1111/cdoe.12562	Yes
11197106	Periodontal disease and its association with systemic disease	Fowler EB, Breault LG, Cuenin MF.	Mil Med. 2001 Jan;166(1):85-9.	Fowler EB	Mil Med	2001	2001-02-24				No
31368161	Systemic and oral conditions of pregnant women with excessive weight assisted in a private health system	Fusco NDS, Foratori-Junior GA, Missio ALT, Jesuino BG, Sales-Peres SHC.	Int Dent J. 2019 Dec;69(6):472-479. doi: 10.1111/idj.12507. Epub 2019 Jul 31.	Fusco NDS	Int Dent J	2019	2019-08-02	PMC9378977		10.1111/idj.12507	No
11033613	Exploring dental hygiene and perinatal outcomes. Oral health implications for pregnancy and early childhood	Carl DL, Roux G, Matacale R.	AWHONN Lifelines. 2000 Feb-Mar;4(1):22-7. doi: 10.1111/j.1552-6356.2000.tb01159.x.	Carl DL	AWHONN Lifelines	2000	2000-10-18			10.1111/j.1552-6356.2000.tb01159.x	No
17470016	Persistently high levels of periodontal pathogens associated with preterm pregnancy outcome	Lin D, Moss K, Beck JD, Hefti A, Offenbacher S.	J Periodontol. 2007 May;78(5):833-41. doi: 10.1902/jop.2007.060201.	Lin D	J Periodontol	2007	2007-05-02			10.1902/jop.2007.060201	Yes
12666980	Periodontal medicine: emerging concepts in pregnancy outcomes	Champagne CM, Madianos PN, Lieff S, Murtha AP, Beck JD, Offenbacher S.	J Int Acad Periodontol. 2000 Jan;2(1):9-13.	Champagne CM	J Int Acad Periodontol	2000	2003-04-02				No
11908364	The relationship between periodontal disease and systemic conditions	Rose LF, Steinberg BJ, Minsk L.	Compend Contin Educ Dent. 2000 Oct;21(10A):870-7; quiz 878.	Rose LF	Compend Contin Educ Dent	2000	2002-03-23				No
22436432	Separating fact from fiction: use of high-level evidence from research syntheses to identify diseases and disorders associated with periodontal disease	Azarpazhooh A, Tenenbaum HC.	J Can Dent Assoc. 2012;78:c25.	Azarpazhooh A	J Can Dent Assoc	2012	2012-03-23				No
21119126	The effectiveness of periodontal disease treatment during pregnancy in reducing the risk of experiencing preterm birth and low birth weight: a meta-analysis	Uppal A, Uppal S, Pinto A, Dutta M, Shrivatsa S, Dandolu V, Mupparapu M.	J Am Dent Assoc. 2010 Dec;141(12):1423-34. doi: 10.14219/jada.archive.2010.0104.	Uppal A	J Am Dent Assoc	2010	2010-12-02			10.14219/jada.archive.2010.0104	Yes
12211502	Periodontal therapy may reduce the risk of preterm low birth weight in women with periodontal disease: a randomized controlled trial	López NJ, Smith PC, Gutierrez J.	J Periodontol. 2002 Aug;73(8):911-24. doi: 10.1902/jop.2002.73.8.911.	López NJ	J Periodontol	2002	2002-09-05			10.1902/jop.2002.73.8.911	Yes
21482606	Maternal periodontitis treatment and child neurodevelopment at 24 to 28 months of age	Michalowicz BS, Hodges JS, Lussky RC, Bada H, Rawson T, Buttross LS, Chiriboga C, Diangelis AJ, Novak MJ, Buchanan W, Mitchell DA, Papapanou PN.	Pediatrics. 2011 May;127(5):e1212-20. doi: 10.1542/peds.2010-3129. Epub 2011 Apr 11.	Michalowicz BS	Pediatrics	2011	2011-04-13	PMC3081189		10.1542/peds.2010-3129	No
17883149	Congenital epulis of the newborn: a case report with review of literature	Tandon P, Malik R, Tandon R.	Indian J Pathol Microbiol. 2007 Jul;50(3):593-4.	Tandon P	Indian J Pathol Microbiol	2007	2007-09-22				No
24875011	Commentary: changing paradigms in the oral disease-systemic disease relationship	Offenbacher S, Beck JD.	J Periodontol. 2014 Jun;85(6):761-4. doi: 10.1902/jop.2014.140115.	Offenbacher S	J Periodontol	2014	2014-05-31			10.1902/jop.2014.140115	No
12576243	Maternal periodontal disease is associated with an increased risk for preeclampsia	Boggess KA, Lieff S, Murtha AP, Moss K, Beck J, Offenbacher S.	Obstet Gynecol. 2003 Feb;101(2):227-31. doi: 10.1016/s0029-7844(02)02314-1.	Boggess KA	Obstet Gynecol	2003	2003-02-11			10.1016/s0029-7844(02)02314-1	No
25959628	Increased infection with key periodontal pathogens during gestational diabetes mellitus	Gogeneni H, Buduneli N, Ceyhan-Öztürk B, Gümüş P, Akcali A, Zeller I, Renaud DE, Scott DA, Özçaka Ö.	J Clin Periodontol. 2015 Jun;42(6):506-12. doi: 10.1111/jcpe.12418.	Gogeneni H	J Clin Periodontol	2015	2015-05-12	PMC4699310	NIHMS747470	10.1111/jcpe.12418	Yes
22773286	Effect of antenatal treatment of maternal periodontitis on early childhood neurodevelopment	Matula K, Ramamurthy R, Bose C, Goldstein R, Couper D, Peralta-Carcelen M, Stewart D, Gustafson KE, Offenbacher S.	Am J Perinatol. 2012 Nov;29(10):815-21. doi: 10.1055/s-0032-1316449. Epub 2012 Jul 6.	Matula K	Am J Perinatol	2012	2012-07-10			10.1055/s-0032-1316449	Yes
19935025	Treatment of periodontal disease during pregnancy: a randomized controlled trial	Newnham JP, Newnham IA, Ball CM, Wright M, Pennell CE, Swain J, Doherty DA.	Obstet Gynecol. 2009 Dec;114(6):1239-1248. doi: 10.1097/AOG.0b013e3181c15b40.	Newnham JP	Obstet Gynecol	2009	2009-11-26			10.1097/AOG.0b013e3181c15b40	Yes
22105437	The interaction effect of bacterial vaginosis and periodontal disease on the risk of preterm delivery	Harper LM, Parry S, Stamilio DM, Odibo AO, Cahill AG, Strauss JF 3rd, Macones GA.	Am J Perinatol. 2012 May;29(5):347-52. doi: 10.1055/s-0031-1295644. Epub 2011 Nov 21.	Harper LM	Am J Perinatol	2012	2011-11-23	PMC3613845	NIHMS449428	10.1055/s-0031-1295644	No
20883220	Review: Pathogen-induced inflammation at sites distant from oral infection: bacterial persistence and induction of cell-specific innate immune inflammatory pathways	Hayashi C, Gudino CV, Gibson FC 3rd, Genco CA.	Mol Oral Microbiol. 2010 Oct;25(5):305-16. doi: 10.1111/j.2041-1014.2010.00582.x.	Hayashi C	Mol Oral Microbiol	2010	2010-10-02	PMC2951292	NIHMS222176	10.1111/j.2041-1014.2010.00582.x	Yes
23106510	Association between periodontitis and gestational diabetes mellitus: a case-control study	Esteves Lima RP, Miranda Cota LO, Costa FO.	J Periodontol. 2013 Sep;84(9):1257-65. doi: 10.1902/jop.2012.120350. Epub 2012 Oct 29.	Esteves Lima RP	J Periodontol	2013	2012-10-31			10.1902/jop.2012.120350	Yes
18834241	Periodontal bacterial profiles in pregnant women: response to treatment and associations with birth outcomes in the obstetrics and periodontal therapy (OPT) study	Novak MJ, Novak KF, Hodges JS, Kirakodu S, Govindaswami M, Diangelis A, Buchanan W, Papapanou PN, Michalowicz BS.	J Periodontol. 2008 Oct;79(10):1870-9. doi: 10.1902/jop.2008.070554.	Novak MJ	J Periodontol	2008	2008-10-07			10.1902/jop.2008.070554	Yes
22191787	Periodontal disease is not associated with preeclampsia in Canadian pregnant women	Taghzouti N, Xiong X, Gornitsky M, Chandad F, Voyer R, Gagnon G, Leduc L, Xu H, Tulandi T, Wei B, Sénécal J, Velly AM, Salah MH, Fraser WD.	J Periodontol. 2012 Jul;83(7):871-7. doi: 10.1902/jop.2011.110342. Epub 2011 Dec 22.	Taghzouti N	J Periodontol	2012	2011-12-24	PMC4469482	CAMS4723	10.1902/jop.2011.110342	No
31298357	Proteomic evaluation of GCF in the development of pregnancy related periodontal disease: a pilot clinical study	Dassatti L, Manicone PF, Iavarone F, Stefanelli N, Nicoletti F, Lazzareschi I, Luciano RPM, Castagnola M, D'Addona A.	Eur Rev Med Pharmacol Sci. 2019 Jun;23(12):5030-5039. doi: 10.26355/eurrev_201906_18166.	Dassatti L	Eur Rev Med Pharmacol Sci	2019	2019-07-13			10.26355/eurrev_201906_18166	No
17970675	Effect of periodontal therapy on pregnancy outcome in women affected by periodontitis	Tarannum F, Faizuddin M.	J Periodontol. 2007 Nov;78(11):2095-103. doi: 10.1902/jop.2007.060388.	Tarannum F	J Periodontol	2007	2007-11-01			10.1902/jop.2007.060388	Yes
23951033	Periodontal disease and risk of preeclampsia: a meta-analysis of observational studies	Wei BJ, Chen YJ, Yu L, Wu B.	PLoS One. 2013 Aug 12;8(8):e70901. doi: 10.1371/journal.pone.0070901. eCollection 2013.	Wei BJ	PLoS One	2013	2013-08-17	PMC3741358		10.1371/journal.pone.0070901	No
19478489	Prevention of preterm delivery with periodontal treatment	Novák T, Radnai M, Gorzó I, Urbán E, Orvos H, Eller J, Pál A.	Fetal Diagn Ther. 2009;25(2):230-3. doi: 10.1159/000221378. Epub 2009 May 28.	Novák T	Fetal Diagn Ther	2009	2009-05-30			10.1159/000221378	Yes
21314291	The origin of Fusobacterium nucleatum involved in intra-amniotic infection and preterm birth	Gauthier S, Tétu A, Himaya E, Morand M, Chandad F, Rallu F, Bujold E.	J Matern Fetal Neonatal Med. 2011 Nov;24(11):1329-32. doi: 10.3109/14767058.2010.550977. Epub 2011 Feb 11.	Gauthier S	J Matern Fetal Neonatal Med	2011	2011-02-15			10.3109/14767058.2010.550977	Yes
19905944	Periodontal disease is associated with gestational diabetes mellitus: a case-control study	Xiong X, Elkind-Hirsch KE, Vastardis S, Delarosa RL, Pridjian G, Buekens P.	J Periodontol. 2009 Nov;80(11):1742-9. doi: 10.1902/jop.2009.090250.	Xiong X	J Periodontol	2009	2009-11-13	PMC3011834	NIHMS257826	10.1902/jop.2009.090250	No
18519992	Examining the safety of dental treatment in pregnant women	Michalowicz BS, DiAngelis AJ, Novak MJ, Buchanan W, Papapanou PN, Mitchell DA, Curran AE, Lupo VR, Ferguson JE, Bofill J, Matseoane S, Deinard AS Jr, Rogers TB.	J Am Dent Assoc. 2008 Jun;139(6):685-95. doi: 10.14219/jada.archive.2008.0250.	Michalowicz BS	J Am Dent Assoc	2008	2008-06-04			10.14219/jada.archive.2008.0250	Yes
27461133	Regular consumption of Lactobacillus reuteri-containing lozenges reduces pregnancy gingivitis: an RCT	Schlagenhauf U, Jakob L, Eigenthaler M, Segerer S, Jockel-Schneider Y, Rehn M.	J Clin Periodontol. 2016 Nov;43(11):948-954. doi: 10.1111/jcpe.12606. Epub 2016 Aug 12.	Schlagenhauf U	J Clin Periodontol	2016	2016-07-28	PMC6299356		10.1111/jcpe.12606	No
22673164	Pregnancy gingivitis and pregnancy tumour	Stoopler ET, Kuperstein AS.	J Obstet Gynaecol Can. 2012 Jun;34(6):509. doi: 10.1016/S1701-2163(16)35262-8.	Stoopler ET	J Obstet Gynaecol Can	2012	2012-06-08			10.1016/S1701-2163(16)35262-8	No
17032110	Lack of association between periodontal parameters and preeclampsia	Khader YS, Jibreal M, Al-Omiri M, Amarin Z.	J Periodontol. 2006 Oct;77(10):1681-7. doi: 10.1902/jop.2006.050463.	Khader YS	J Periodontol	2006	2006-10-13			10.1902/jop.2006.050463	Yes
26697951	FTO variant associated with malformation syndrome	Rohena L, Lawson M, Guzman E, Ganapathi M, Cho MT, Haverfield E, Anyane-Yeboa K.	Am J Med Genet A. 2016 Apr;170A(4):1023-8. doi: 10.1002/ajmg.a.37515. Epub 2015 Dec 24.	Rohena L	Am J Med Genet A	2016	2015-12-25			10.1002/ajmg.a.37515	Yes
21819247	Birth weight of infants of mothers with aggressive periodontitis	Schenkein HA, Koertge TE, Sabatini R, Brooks CN, Gunsolley JC.	J Periodontol. 2012 Mar;83(3):279-86. doi: 10.1902/jop.2011.110192. Epub 2011 Aug 5.	Schenkein HA	J Periodontol	2012	2011-08-09	PMC4063275	NIHMS580044	10.1902/jop.2011.110192	Yes
29603707	Comparative Evaluation of Periodontal Status of Chronic Renal Failure Patients and Systemically Healthy Individuals	Gupta R, Kumar U, Mallapragada S, Agarwal P.	J Contemp Dent Pract. 2018 Mar 1;19(3):324-330.	Gupta R	J Contemp Dent Pract	2018	2018-04-01				No
25576506	'Granuloma gravidarum': persistence in puerperal period an unusual presentation	Purwar P, Dixit J, Sheel V, Goel MM.	BMJ Case Rep. 2015 Jan 9;2015:bcr2014206878. doi: 10.1136/bcr-2014-206878.	Purwar P	BMJ Case Rep	2015	2015-01-11	PMC4289774		10.1136/bcr-2014-206878	No
16098849	The effects of intra-amniotic injection of periodontopathic lipopolysaccharides in sheep	Newnham JP, Shub A, Jobe AH, Bird PS, Ikegami M, Nitsos I, Moss TJ.	Am J Obstet Gynecol. 2005 Aug;193(2):313-21. doi: 10.1016/j.ajog.2005.03.065.	Newnham JP	Am J Obstet Gynecol	2005	2005-08-16			10.1016/j.ajog.2005.03.065	Yes
15119361	Primary herpes simplex virus type 1 gingivostomatitis during the second and third trimester of pregnancy: foetal and pregnancy outcome	Pardo J, Yogev Y, Ben-Haroush A, Hod M, Amir J.	Scand J Infect Dis. 2004;36(3):179-81. doi: 10.1080/00365540410019354.	Pardo J	Scand J Infect Dis	2004	2004-05-04			10.1080/00365540410019354	No
11895283	The effect of sociocultural status on periodontal conditions in pregnancy	Yalcin F, Eskinazi E, Soydinc M, Basegmez C, Issever H, Isik G, Berber L, Has R, Sabuncu H, Onan U.	J Periodontol. 2002 Feb;73(2):178-82. doi: 10.1902/jop.2002.73.2.178.	Yalcin F	J Periodontol	2002	2002-03-16			10.1902/jop.2002.73.2.178	No
33155296	Quantile regression to estimate the survivor average causal effect of periodontal treatment effects on birthweight and gestational age	Merchant AT, Liu J, Reynolds MA, Beck JD, Zhang J.	J Periodontol. 2021 Jul;92(7):975-982. doi: 10.1002/JPER.20-0376. Epub 2020 Nov 5.	Merchant AT	J Periodontol	2021	2020-11-06			10.1002/JPER.20-0376	Yes
23215856	Periodontal disease as a potential risk factor for the development of diabetes in women with a prior history of gestational diabetes mellitus	Xiong X, Elkind-Hirsch KE, Xie Y, Delarosa R, Maney P, Pridjian G, Buekens P.	J Public Health Dent. 2013 Winter;73(1):41-9. doi: 10.1111/jphd.12004. Epub 2012 Dec 10.	Xiong X	J Public Health Dent	2013	2012-12-11			10.1111/jphd.12004	No
27484602	Comparative Evaluation of C-reactive Proteins in Pregnant Women with and without Periodontal Pathologies: A Prospective Cohort Analysis	Mannava P, Gokhale S, Pujari S, Biswas KP, Kaliappan S, Vijapure S.	J Contemp Dent Pract. 2016 Jun 1;17(6):480-3. doi: 10.5005/jp-journals-10024-1876.	Mannava P	J Contemp Dent Pract	2016	2016-08-04			10.5005/jp-journals-10024-1876	No
19701034	Effects of periodontal therapy on rate of preterm delivery: a randomized controlled trial	Offenbacher S, Beck JD, Jared HL, Mauriello SM, Mendoza LC, Couper DJ, Stewart DD, Murtha AP, Cochran DL, Dudley DJ, Reddy MS, Geurs NC, Hauth JC; Maternal Oral Therapy to Reduce Obstetric Risk (MOTOR) Investigators.	Obstet Gynecol. 2009 Sep;114(3):551-559. doi: 10.1097/AOG.0b013e3181b1341f.	Offenbacher S	Obstet Gynecol	2009	2009-08-25	PMC2917914	NIHMS223846	10.1097/AOG.0b013e3181b1341f	Yes
22406731	Awareness of association between periodontitis and PLBW among selected population of practising gynecologists in Andhra Pradesh	Nutalapati R, Ramisetti A, Mutthineni RB, Jampani ND, Kasagani SK.	Indian J Dent Res. 2011 Sep-Oct;22(5):735. doi: 10.4103/0970-9290.93474.	Nutalapati R	Indian J Dent Res	2011	2012-03-13			10.4103/0970-9290.93474	No
20113691	Treatment of localized periodontal disease in pregnancy does not reduce the occurrence of preterm birth: results from the Periodontal Infections and Prematurity Study (PIPS)	Macones GA, Parry S, Nelson DB, Strauss JF, Ludmir J, Cohen AW, Stamilio DM, Appleby D, Clothier B, Sammel MD, Jeffcoat M.	Am J Obstet Gynecol. 2010 Feb;202(2):147.e1-8. doi: 10.1016/j.ajog.2009.10.892.	Macones GA	Am J Obstet Gynecol	2010	2010-02-02			10.1016/j.ajog.2009.10.892	Yes
23075430	Periodontitis and gestational diabetes mellitus in non-smoking females	Chokwiriyachit A, Dasanayake AP, Suwannarong W, Hormdee D, Sumanonta G, Prasertchareonsuk W, Wara-Aswapati N, Combellick J, Pitiphat W.	J Periodontol. 2013 Jul;84(7):857-62. doi: 10.1902/jop.2012.120344. Epub 2012 Oct 17.	Chokwiriyachit A	J Periodontol	2013	2012-10-19			10.1902/jop.2012.120344	No
16460242	Periodontitis is associated with preeclampsia in pregnant women	Contreras A, Herrera JA, Soto JE, Arce RM, Jaramillo A, Botero JE.	J Periodontol. 2006 Feb;77(2):182-8. doi: 10.1902/jop.2006.050020.	Contreras A	J Periodontol	2006	2006-02-08			10.1902/jop.2006.050020	Yes
11759859	Periodontal disease in pregnancy complicated by type 1 diabetes mellitus	Guthmiller JM, Hassebroek-Johnson JR, Weenig DR, Johnson GK, Kirchner HL, Kohout FJ, Hunter SK.	J Periodontol. 2001 Nov;72(11):1485-90. doi: 10.1902/jop.2001.72.11.1485.	Guthmiller JM	J Periodontol	2001	2002-01-05			10.1902/jop.2001.72.11.1485	No
19656038	Severe postpartum gingival enlargement	McLeod DE, Stoeckel D, Contreras J, Reyes E.	J Periodontol. 2009 Aug;80(8):1365-9. doi: 10.1902/jop.2009.080527.	McLeod DE	J Periodontol	2009	2009-08-07			10.1902/jop.2009.080527	No
24354652	Prepregnancy obesity and periodontitis among pregnant females with and without gestational diabetes mellitus	Xie Y, Xiong X, Elkind-Hirsch KE, Pridjian G, Maney P, Delarosa RL, Buekens P.	J Periodontol. 2014 Jul;85(7):890-8. doi: 10.1902/jop.2013.130502. Epub 2013 Dec 19.	Xie Y	J Periodontol	2014	2013-12-21			10.1902/jop.2013.130502	No
23857644	Anticardiolipin in porphyromonas gingivalis antisera causes fetal loss in mice	Schenkein HA, Bradley JL, Purkall DB.	J Dent Res. 2013 Sep;92(9):814-8. doi: 10.1177/0022034513497959. Epub 2013 Jul 15.	Schenkein HA	J Dent Res	2013	2013-07-17	PMC3744271		10.1177/0022034513497959	No
25299386	Oral neutrophil levels: a screening test for oral inflammatory load in pregnancy in a medical setting	Huda S, Doering H, Tenenbaum HC, Whittle W, Sigal MJ, Glogauer M.	J Periodontol. 2015 Jan;86(1):72-81. doi: 10.1902/jop.2014.140116.	Huda S	J Periodontol	2015	2014-10-10			10.1902/jop.2014.140116	Yes
11764625	Systemic disease and periodontal disease	Rivera-Hidalgo F.	Tex Dent J. 2001 Oct;118(10):944-53.	Rivera-Hidalgo F	Tex Dent J	2001	2002-01-05				No
30659003	Immune thrombocytopenic purpura presenting with spontaneous gingival haemorrhage in pregnancy	Dunphy L, Williams R.	BMJ Case Rep. 2019 Jan 17;12(1):e228309. doi: 10.1136/bcr-2018-228309.	Dunphy L	BMJ Case Rep	2019	2019-01-20	PMC6340514		10.1136/bcr-2018-228309	No
15598299	Periodontal disease as a risk factor for pre-eclampsia: a case control study	Canakci V, Canakci CF, Canakci H, Canakci E, Cicek Y, Ingec M, Ozgoz M, Demir T, Dilsiz A, Yagiz H.	Aust N Z J Obstet Gynaecol. 2004 Dec;44(6):568-73. doi: 10.1111/j.1479-828X.2004.00323.x.	Canakci V	Aust N Z J Obstet Gynaecol	2004	2004-12-16			10.1111/j.1479-828X.2004.00323.x	No
18158526	Nursing care & management of pathological oral conditions among women and children	Fehder WP.	MCN Am J Matern Child Nurs. 2008 Jan-Feb;33(1):38-44. doi: 10.1097/01.NMC.0000305656.86495.e2.	Fehder WP	MCN Am J Matern Child Nurs	2008	2007-12-26			10.1097/01.NMC.0000305656.86495.e2	No
20465752	Systemic endotoxin levels in chronic indolent periodontal infections	Ebersole JL, Stevens J, Steffen MJ, Dawson Iii D, Novak MJ.	J Periodontal Res. 2010 Feb;45(1):1-7. doi: 10.1111/j.1600-0765.2008.01169.x.	Ebersole JL	J Periodontal Res	2010	2010-05-15	PMC4102883	NIHMS611673	10.1111/j.1600-0765.2008.01169.x	No
21050642	Visible third molars as risk indicator for increased periodontal probing depth	White RP Jr, Fisher EL, Phillips C, Tucker M, Moss KL, Offenbacher S.	J Oral Maxillofac Surg. 2011 Jan;69(1):92-103. doi: 10.1016/j.joms.2010.07.076. Epub 2010 Nov 2.	White RP Jr	J Oral Maxillofac Surg	2011	2010-11-06			10.1016/j.joms.2010.07.076	No
23649051	Effect of periodontal therapy on circulating levels of endotoxin in women with periodontitis: a pilot clinical trial	Jacob SP, Nath S, Zade RM.	Indian J Dent Res. 2012 Nov-Dec;23(6):714-8. doi: 10.4103/0970-9290.111244.	Jacob SP	Indian J Dent Res	2012	2013-05-08			10.4103/0970-9290.111244	No
16489943	Is pre-term labour associated with periodontitis in a Danish maternity ward?	Skuldbøl T, Johansen KH, Dahlén G, Stoltze K, Holmstrup P.	J Clin Periodontol. 2006 Mar;33(3):177-83. doi: 10.1111/j.1600-051X.2006.00899.x.	Skuldbøl T	J Clin Periodontol	2006	2006-02-24			10.1111/j.1600-051X.2006.00899.x	Yes
15931811	Intrapartum management of severe fetal airway obstruction	Preciado DA, Rutter MJ, Greenberg JM, Bahado-Singh R, Lambers D, Willging JP.	J Otolaryngol. 2004 Oct;33(5):283-8. doi: 10.2310/7070.2004.03084.	Preciado DA	J Otolaryngol	2004	2005-06-04			10.2310/7070.2004.03084	No
16935435	Periodontal disease as one possible explanation for the Mexican paradox	Xiong X, Buekens P, Vastardis S, Wu T.	Med Hypotheses. 2006;67(6):1348-54. doi: 10.1016/j.mehy.2006.05.059. Epub 2006 Aug 28.	Xiong X	Med Hypotheses	2006	2006-08-29			10.1016/j.mehy.2006.05.059	Yes
15765802	The link between periodontal disease and systemic diseases: state of the evidence 2005	Hamilton J.	J Calif Dent Assoc. 2005 Jan;33(1):29-38.	Hamilton J	J Calif Dent Assoc	2005	2005-03-16				No
30409953	Peripheral giant cell granuloma manifestation in pregnancy	Patil CL, Gaikwad RP, Banodkar AB, Attar NB, Sethna GD.	Indian J Dent Res. 2018 Sep-Oct;29(5):678-682. doi: 10.4103/ijdr.IJDR_110_17.	Patil CL	Indian J Dent Res	2018	2018-11-10			10.4103/ijdr.IJDR_110_17	No
19780354	Prevalence of enamel defects related to pre-, peri- and postnatal factors in a Brazilian population	Massoni AC, Chaves AM, Rosenblatt A, Sampaio FC, Oliveira AF.	Community Dent Health. 2009 Sep;26(3):143-9.	Massoni AC	Community Dent Health	2009	2009-09-29				No
23711357	Porphyromonas gingivalis, Treponema denticola and toll-like receptor 2 are associated with hypertensive disorders in placental tissue: a case-control study	Chaparro A, Blanlot C, Ramírez V, Sanz A, Quintero A, Inostroza C, Bittner M, Navarro M, Illanes SE.	J Periodontal Res. 2013 Dec;48(6):802-9. doi: 10.1111/jre.12074. Epub 2013 May 28.	Chaparro A	J Periodontal Res	2013	2013-05-29			10.1111/jre.12074	Yes
14535055	The secretion of prostaglandin E2 and interleukin 1-beta in women with periodontal diseases and preterm low-birth-weight	Konopka T, Rutkowska M, Hirnle L, Kopec W, Karolewska E.	Bull Group Int Rech Sci Stomatol Odontol. 2003 Jan-Apr;45(1):18-28.	Konopka T	Bull Group Int Rech Sci Stomatol Odontol	2003	2003-10-11				No
18303278	Dynamics of pregnant women's oral health status during preventive programme	Vasiliauskiene I, Milciuviene S, Bendoraitiene E, Narbutaite J, Slabsinskiene E, Andruskeviciene V.	Stomatologija. 2007;9(4):129-36.	Vasiliauskiene I	Stomatologija	2007	2008-02-28				No
25361563	Lessons learned from the Philadelphia Collaborative Preterm Prevention Project: the prevalence of risk factors and program participation rates among women in the intervention group	Webb DA, Mathew L, Culhane JF.	BMC Pregnancy Childbirth. 2014 Nov 1;14:368. doi: 10.1186/s12884-014-0368-0.	Webb DA	BMC Pregnancy Childbirth	2014	2014-11-02	PMC4230507		10.1186/s12884-014-0368-0	Yes
26407438	Noma Neonatorum From Multidrug-Resistant Pseudomonas aeruginosa: An Underestimated Threat?	Raimondi F, Veropalumbo C, Coppola C, Maddaluno S, Ferrara T, Cangiano G, Capasso L.	J Pediatric Infect Dis Soc. 2015 Sep;4(3):e25-7. doi: 10.1093/jpids/piu072. Epub 2014 Jul 15.	Raimondi F	J Pediatric Infect Dis Soc	2015	2015-09-26			10.1093/jpids/piu072	Yes
15711659	Idiopathic granulomatous mastitis. Clinical presentation, radiological features and treatment	Aldaqal SM.	Saudi Med J. 2004 Dec;25(12):1884-7.	Aldaqal SM	Saudi Med J	2004	2005-02-16				No
12657000	Humoral immune responses in gingival crevice fluid: local and systemic implications	Ebersole JL.	Periodontol 2000. 2003;31:135-66. doi: 10.1034/j.1600-0757.2003.03109.x.	Ebersole JL	Periodontol 2000	2003	2003-03-27			10.1034/j.1600-0757.2003.03109.x	Yes
19254130	Total antioxidant capacity and superoxide dismutase activity levels in serum and gingival crevicular fluid in pregnant women with chronic periodontitis	Akalin FA, Baltacioğlu E, Alver A, Karabulut E.	J Periodontol. 2009 Mar;80(3):457-67. doi: 10.1902/jop.2009.080218.	Akalin FA	J Periodontol	2009	2009-03-04			10.1902/jop.2009.080218	Yes
20089314	Characterization of the invasive and inflammatory traits of oral Campylobacter rectus in a murine model of fetoplacental growth restriction and in trophoblast cultures	Arce RM, Diaz PI, Barros SP, Galloway P, Bobetsis Y, Threadgill D, Offenbacher S.	J Reprod Immunol. 2010 Mar;84(2):145-53. doi: 10.1016/j.jri.2009.11.003. Epub 2010 Jan 20.	Arce RM	J Reprod Immunol	2010	2010-01-22	PMC2904603	NIHMS167032	10.1016/j.jri.2009.11.003	Yes
19485816	Fetal exposure to oral pathogens and subsequent risk for neonatal intensive care admission	Jared H, Boggess KA, Moss K, Bose C, Auten R, Beck J, Offenbacher S.	J Periodontol. 2009 Jun;80(6):878-83. doi: 10.1902/jop.2009.080642.	Jared H	J Periodontol	2009	2009-06-03			10.1902/jop.2009.080642	Yes
16889630	Pre-term delivery and periodontal disease: a case-control study from Croatia	Bosnjak A, Relja T, Vucićević-Boras V, Plasaj H, Plancak D.	J Clin Periodontol. 2006 Oct;33(10):710-6. doi: 10.1111/j.1600-051X.2006.00977.x. Epub 2006 Aug 3.	Bosnjak A	J Clin Periodontol	2006	2006-08-08			10.1111/j.1600-051X.2006.00977.x	Yes
12756034	Hormonal influences: effects of diabetes mellitus and endogenous female sex steroid hormones on the periodontium	Mealey BL, Moritz AJ.	Periodontol 2000. 2003;32:59-81. doi: 10.1046/j.0906-6713.2002.03206.x.	Mealey BL	Periodontol 2000	2003	2003-05-21			10.1046/j.0906-6713.2002.03206.x	No
22953597	The prevalence of dental caries in Missouri and its relation to systemic disease: opportunities for Missouri to improve the health of its citizens	Hayes J, Wyatt C, Wiles RA.	Mo Med. 2012 Jul-Aug;109(4):322-7.	Hayes J	Mo Med	2012	2012-09-08	PMC6179780			No
22304677	Detection of Fusobacterium nucleatum in chorionic tissues of high-risk pregnant women	Tateishi F, Hasegawa-Nakamura K, Nakamura T, Oogai Y, Komatsuzawa H, Kawamata K, Douchi T, Hatae M, Noguchi K.	J Clin Periodontol. 2012 May;39(5):417-24. doi: 10.1111/j.1600-051X.2012.01855.x. Epub 2012 Feb 6.	Tateishi F	J Clin Periodontol	2012	2012-02-07			10.1111/j.1600-051X.2012.01855.x	Yes
30536273	Refractory Severe Thrombocytopenia during Pregnancy: How to Manage	Amorim JG, Abecasis MR, Rodrigues FMNL.	Rev Bras Ginecol Obstet. 2018 Dec;40(12):803-807. doi: 10.1055/s-0038-1675186. Epub 2018 Dec 7.	Amorim JG	Rev Bras Ginecol Obstet	2018	2018-12-12	PMC10316923		10.1055/s-0038-1675186	No
24713716	Giant granuloma gravidarium of the oral cavity	Krishnan B, Arunprasad G, Madhan B.	BMJ Case Rep. 2014 Apr 8;2014:bcr2014204057. doi: 10.1136/bcr-2014-204057.	Krishnan B	BMJ Case Rep	2014	2014-04-10	PMC3987557		10.1136/bcr-2014-204057	No
19146202	Odontostomatological approach to the pregnant patient	Minozzi F, Chipaila N, Unfer V, Minozzi M.	Eur Rev Med Pharmacol Sci. 2008 Nov-Dec;12(6):397-409.	Minozzi F	Eur Rev Med Pharmacol Sci	2008	2009-01-17				No
21814546	Education as a predictor of chronic periodontitis: a systematic review with meta-analysis population-based studies	Boillot A, El Halabi B, Batty GD, Rangé H, Czernichow S, Bouchard P.	PLoS One. 2011;6(7):e21508. doi: 10.1371/journal.pone.0021508. Epub 2011 Jul 21.	Boillot A	PLoS One	2011	2011-08-05	PMC3140980		10.1371/journal.pone.0021508	Yes
29363384	Analysis of dental injuries with clinical implications: A forensic case report	Tan SL, Peng SY, Wan L, Chen JM, Xia WT.	Med Sci Law. 2018 Jan;58(1):58-61. doi: 10.1177/0025802417750807. Epub 2018 Jan 24.	Tan SL	Med Sci Law	2018	2018-01-25			10.1177/0025802417750807	Yes
23811651	Effect of periodontal therapy on serum C-reactive protein levels in patients with gingivitis and chronic periodontitis: a clinicobiochemical study	Patil VA, Desai MH.	J Contemp Dent Pract. 2013 Mar 1;14(2):233-7. doi: 10.5005/jp-journals-10024-1305.	Patil VA	J Contemp Dent Pract	2013	2013-07-02			10.5005/jp-journals-10024-1305	No
27659091	Trauma due to Self-aggression in Patient with Waardenburg Syndrome associated with Congenital Anomalies	Marta SN, Kawakami RY, Sgavioli CA, Correa AE, D'Árk de Oliveira El Kadre G, Carvalho RS.	J Contemp Dent Pract. 2016 Aug 1;17(8):702-5. doi: 10.5005/jp-journals-10024-1915.	Marta SN	J Contemp Dent Pract	2016	2016-09-24			10.5005/jp-journals-10024-1915	No
29560775	Large pregnancy-associated pyogenic granuloma: a case report	Bi J, Sun Y, Bi L, Larjava HS.	J Obstet Gynaecol. 2019 Feb;39(2):265-267. doi: 10.1080/01443615.2018.1441270. Epub 2018 Mar 21.	Bi J	J Obstet Gynaecol	2019	2018-03-22			10.1080/01443615.2018.1441270	No
22132563	Brush up on your technique: good habits start young	Cairns A.	J Fam Health Care. 2011 Sep-Oct;21(5):26-8.	Cairns A	J Fam Health Care	2011	2011-12-03				No
22083060	Use of alcohol-free antimicrobial mouth rinse is associated with decreased incidence of preterm birth in a high-risk population	Jeffcoat M, Parry S, Gerlach RW, Doyle MJ.	Am J Obstet Gynecol. 2011 Oct;205(4):382.e1-6. doi: 10.1016/j.ajog.2011.07.016. Epub 2011 Jul 20.	Jeffcoat M	Am J Obstet Gynecol	2011	2011-11-16			10.1016/j.ajog.2011.07.016	Yes
28154632	Management of aplastic anaemia in pregnancy in a resource poor centre	John CO, Korubo K, Ogu R, Mmom CF, Mba AG, Chidiadi EA, Akani C.	Pan Afr Med J. 2016 Jul 28;24:277. doi: 10.11604/pamj.2016.24.277.9880. eCollection 2016.	John CO	Pan Afr Med J	2016	2017-02-04	PMC5267852		10.11604/pamj.2016.24.277.9880	No
23600005	Oral health during pregnancy: what the practicing PA needs to know	Rizzolo D, Sedrak M, Boardman M, Chiodo TA.	JAAPA. 2012 Dec;25(12):54-7. doi: 10.1097/01720610-201212000-00011.	Rizzolo D	JAAPA	2012	2013-04-23			10.1097/01720610-201212000-00011	No
25588410	The midwifery initiated oral health-dental service protocol: an intervention to improve oral health outcomes for pregnant women	Johnson M, George A, Dahlen H, Ajwani S, Bhole S, Blinkhorn A, Ellis S, Yeo A.	BMC Oral Health. 2015 Jan 15;15:2. doi: 10.1186/1472-6831-15-2.	Johnson M	BMC Oral Health	2015	2015-01-16	PMC4324677		10.1186/1472-6831-15-2	Yes
18316087	Periodontal infection in women with low birth weight neonates	Kushtagi P, Kaur G, Kukkamalla MA, Thomas B.	Int J Gynaecol Obstet. 2008 Jun;101(3):296-8. doi: 10.1016/j.ijgo.2008.01.010. Epub 2008 Mar 7.	Kushtagi P	Int J Gynaecol Obstet	2008	2008-03-05			10.1016/j.ijgo.2008.01.010	No
11143724	The Surgeon General's report on oral health: implications for research and education	Chen I.	N Y State Dent J. 2000 Nov;66(9):38-42.	Chen I	N Y State Dent J	2000	2001-01-06				No
15931817	Choriocarcinoma metastatic to mandibular gingiva: case report and review of metastatic gingival tumours	Kösem M, Cankaya H, Kaya Z.	J Otolaryngol. 2004 Oct;33(5):310-4. doi: 10.2310/7070.2004.03094.	Kösem M	J Otolaryngol	2004	2005-06-04			10.2310/7070.2004.03094	No
12439158	Obstructive congenital epulis: prenatal diagnosis and perinatal management	Kumar P, Kim HH, Zahtz GD, Valderrama E, Steele AM.	Laryngoscope. 2002 Nov;112(11):1935-9. doi: 10.1097/00005537-200211000-00005.	Kumar P	Laryngoscope	2002	2002-11-20			10.1097/00005537-200211000-00005	No
26074261	Treatment of pregnancy-associated oral pyogenic granuloma with life-threatening haemorrhage by transarterial embolisation	Tsai KY, Wang WH, Chang GH, Tsai YH.	J Laryngol Otol. 2015 Jun;129(6):607-10. doi: 10.1017/S0022215115001176.	Tsai KY	J Laryngol Otol	2015	2015-06-16			10.1017/S0022215115001176	No
11896835	Oral pemphigus vulgaris occurring during pregnancy	Muhammad JK, Lewis MA, Crean SJ.	J Oral Pathol Med. 2002 Feb;31(2):121-4. doi: 10.1046/j.0904-2512.2001.00000.x.	Muhammad JK	J Oral Pathol Med	2002	2002-03-19			10.1046/j.0904-2512.2001.00000.x	No
15089929	The roles of vascular endothelial growth factor and angiopoietin-2 in the regression of pregnancy pyogenic granuloma	Yuan K, Lin MT.	Oral Dis. 2004 May;10(3):179-85. doi: 10.1046/j.1601-0825.2003.00997.x.	Yuan K	Oral Dis	2004	2004-04-20			10.1046/j.1601-0825.2003.00997.x	No
22705222	A regressing and metastasizing tumor--the choriocarcinoma	Bakyalakshmi K, Bharathi R, Ponniah I.	J Oral Maxillofac Surg. 2013 Jan;71(1):214-9. doi: 10.1016/j.joms.2012.03.032. Epub 2012 Jun 16.	Bakyalakshmi K	J Oral Maxillofac Surg	2013	2012-06-19			10.1016/j.joms.2012.03.032	No
11441492	Potential effects of oral infections on systemic health	Cohen DW, Rose LF, Minsk L.	Alpha Omegan. 2001 May;94(1):24-31.	Cohen DW	Alpha Omegan	2001	2001-07-10				No
20093874	Term stillbirth caused by oral Fusobacterium nucleatum	Han YW, Fardini Y, Chen C, Iacampo KG, Peraino VA, Shamonki JM, Redline RW.	Obstet Gynecol. 2010 Feb;115(2 Pt 2):442-445. doi: 10.1097/AOG.0b013e3181cb9955.	Han YW	Obstet Gynecol	2010	2010-01-23	PMC3004155	NIHMS252808	10.1097/AOG.0b013e3181cb9955	Yes
16491373	Hormonal alterations in gum disease leading to preterm labor	Siristatidis C, Nisiotakis C, Zokaris N, Chrelias C, Iakovidou H, Salamalekis E.	Arch Gynecol Obstet. 2006 Apr;274(1):13-8. doi: 10.1007/s00404-005-0105-z. Epub 2006 Feb 21.	Siristatidis C	Arch Gynecol Obstet	2006	2006-02-24			10.1007/s00404-005-0105-z	No
28719673	A Bleeding Oral Mass in a Pregnant Woman	Aldulaimi S, Saenz A.	JAMA. 2017 Jul 18;318(3):293-294. doi: 10.1001/jama.2017.6901.	Aldulaimi S	JAMA	2017	2017-07-19			10.1001/jama.2017.6901	No
20020084	Aggressive pregnancy tumor mimicking a malignant neoplasm: a case report	Ababneh K, Al-Khateeb T.	J Contemp Dent Pract. 2009 Nov 1;10(6):E072-8.	Ababneh K	J Contemp Dent Pract	2009	2009-12-19				No
15560620	Can periodontal disease lead to premature delivery? How the mouth affects the body	Wener ME, Lavigne SE.	AWHONN Lifelines. 2004 Oct-Nov;8(5):422-31. doi: 10.1177/1091592304271624.	Wener ME	AWHONN Lifelines	2004	2004-11-25			10.1177/1091592304271624	No
23774710	Harmonious functional and aesthetic correction of severe localised pregnancy-induced gingival enlargement associated with capillary haemangioma	Kaushal S, Kumar A, Azmatullah M, Gupta S, Singh RK.	BMJ Case Rep. 2013 Jun 16;2013:bcr2013010125. doi: 10.1136/bcr-2013-010125.	Kaushal S	BMJ Case Rep	2013	2013-06-19	PMC3702937		10.1136/bcr-2013-010125	No
28466503	Gingival enlargement in a pregnant woman with acute monocytic leukaemia: a case report	Fu YW, Xu HZ.	Aust Dent J. 2017 Sep;62(3):386-389. doi: 10.1111/adj.12525. Epub 2017 Jun 14.	Fu YW	Aust Dent J	2017	2017-05-04			10.1111/adj.12525	No
22085075	Giant lingual granuloma gravidarum	Durairaj J, Balasubramanian K, Rani PR, Sagili H, Pramya N.	J Obstet Gynaecol. 2011 Nov;31(8):769-70. doi: 10.3109/01443615.2011.615419.	Durairaj J	J Obstet Gynaecol	2011	2011-11-17			10.3109/01443615.2011.615419	No
15985980	Periodontal disease as a risk factor in pregnancy	Felice P, Pelliccioni GA, Checchi L.	Minerva Stomatol. 2005 May;54(5):255-64.	Felice P	Minerva Stomatol	2005	2005-06-30				No
24812724	Why is dental treatment of the gravid patient regarded with caution? When is the appropriate time for care--be it emergent or routine--in the gravid patient?	Robinson BJ, Boyce RA.	J N J Dent Assoc. 2014 Winter;85(1):11-4.	Robinson BJ	J N J Dent Assoc	2014	2014-05-13				No
12166356	Generalized gingival hyperplasia occurring during pregnancy	Güngörmüş M, Akgül HM, Yilmaz AB, Dağistanli S, Erciyas K.	J Int Med Res. 2002 May-Jun;30(3):353-5. doi: 10.1177/147323000203000320.	Güngörmüş M	J Int Med Res	2002	2002-08-09			10.1177/147323000203000320	No
16536149	Pregnancy tumor occurring twice in the same individual: report of a case and hormone receptors study	Oettinger-Barak O, Machtei EE, Ofer BI, Barak S, Peled M.	Quintessence Int. 2006 Mar;37(3):213-8.	Oettinger-Barak O	Quintessence Int	2006	2006-03-16				No
12731638	Obstructive congenital gingival granular cell tumor	Charrier JB, Droullé P, Vignaud JM, Chassagne JF, Stricker M.	Ann Otol Rhinol Laryngol. 2003 Apr;112(4):388-91. doi: 10.1177/000348940311200417.	Charrier JB	Ann Otol Rhinol Laryngol	2003	2003-05-07			10.1177/000348940311200417	No
20624197	CO2 laser-assisted treatment of a giant pyogenic granuloma of the gingiva	Lindenmüller IH, Noll P, Mameghani T, Walter C.	Int J Dent Hyg. 2010 Aug;8(3):249-52. doi: 10.1111/j.1601-5037.2010.00449.x.	Lindenmüller IH	Int J Dent Hyg	2010	2010-07-14			10.1111/j.1601-5037.2010.00449.x	No
25517553	Anesthetic and dental management of a child with IMAGe syndrome	Lindemeyer RG, Rashewsky SE, Louie PJ, Schleelein L.	Anesth Prog. 2014 Winter;61(4):165-8. doi: 10.2344/0003-3006-61.4.165.	Lindemeyer RG	Anesth Prog	2014	2014-12-18	PMC4269357		10.2344/0003-3006-61.4.165	No
24612935	A rare case of rapidly enlarging tracheal lobular capillary hemangioma presenting as difficult to ventilate acute asthma during pregnancy	Prakash S, Bihari S, Wiersema U.	BMC Pulm Med. 2014 Mar 10;14:41. doi: 10.1186/1471-2466-14-41.	Prakash S	BMC Pulm Med	2014	2014-03-12	PMC4007586		10.1186/1471-2466-14-41	No
16341866	Acute promyelocytic leukemia: an unusual cause of fatal secondary postpartum hemorrhage	Sharma JB, Gupta N, Vimala N, Anand M, Deka D, Mittal S.	Arch Gynecol Obstet. 2006 Feb;273(5):310-1. doi: 10.1007/s00404-005-0094-y. Epub 2005 Dec 9.	Sharma JB	Arch Gynecol Obstet	2006	2005-12-13			10.1007/s00404-005-0094-y	No
16463600	Cri du Chat syndrome: a case report	Torres CP, Borsatto MC, de Queiroz AM, Lessa FC, Orsi IA.	Spec Care Dentist. 2005 Nov-Dec;25(6):286-8. doi: 10.1111/j.1754-4505.2005.tb01402.x.	Torres CP	Spec Care Dentist	2005	2006-02-09			10.1111/j.1754-4505.2005.tb01402.x	No
26132457	Tranexamic Acid for Hyperfibrinolytic Hemorrhage During Conservative Management of Placenta Percreta	Schröder L, Pötzsch B, Rühl H, Gembruch U, Merz WM.	Obstet Gynecol. 2015 Nov;126(5):1012-1015. doi: 10.1097/AOG.0000000000000915.	Schröder L	Obstet Gynecol	2015	2015-07-02			10.1097/AOG.0000000000000915	No
20339239	Peripheral ossifying fibroma: a clinical and immunohistochemical study of four cases	García de Marcos JA, García de Marcos MJ, Arroyo Rodríguez S, Chiarri Rodrigo J, Poblet E.	J Oral Sci. 2010 Mar;52(1):95-9. doi: 10.2334/josnusd.52.95.	García de Marcos JA	J Oral Sci	2010	2010-03-27			10.2334/josnusd.52.95	No
21062713	An unusual case of generalized severe gingival enlargement during pregnancy	McIntosh CL, Kolhatkar S, Winkler JR, Ojha J, Bhola M.	Gen Dent. 2010 Nov-Dec;58(6):e272-8.	McIntosh CL	Gen Dent	2010	2010-11-11				No
18078143	The clinical and pathological symptoms of pregnancy epulis	Orosz M, Szende B, Gábris K.	Fogorv Sz. 2007 Oct;100(5):237-41, 233-6.	Orosz M	Fogorv Sz	2007	2007-12-15				No
19821674	A large epulis in pregnancy	Yamoah KK, Lindow S, Karsai L.	J Obstet Gynaecol. 2009 Nov;29(8):761-2. doi: 10.3109/01443610903215407.	Yamoah KK	J Obstet Gynaecol	2009	2009-10-14			10.3109/01443610903215407	No
23813519	Multiple long-standing massive oral mandibular granuloma gravidarum (pregnancy tumour)	Rihani FB, Ersheidat AA, Alsmadi HF, Al-Nahar LA.	BMJ Case Rep. 2013 Jun 21;2013:bcr2013010182. doi: 10.1136/bcr-2013-010182.	Rihani FB	BMJ Case Rep	2013	2013-07-02	PMC3702921		10.1136/bcr-2013-010182	No
22167495	Case of adenomatid odontogenic tumor during pregnancy	Sekiya R, Yamazaki H, Izawa K, Kaneko A, Tsukinoki K.	Tokai J Exp Clin Med. 2011 Dec 20;36(4):124-7.	Sekiya R	Tokai J Exp Clin Med	2011	2011-12-15				No
14620124	A combination of orthodontic, periodontal, and prosthodontic treatment in a case of advanced malocclusion	Machuca G, Martínez F, Machuca C, Bullón P.	Int J Periodontics Restorative Dent. 2003 Oct;23(5):499-505.	Machuca G	Int J Periodontics Restorative Dent	2003	2003-11-19				No
18330840	Congenital gingival hyperplasia in a neonate with foetal valproate syndrome	Rodríguez-Vázquez M, Carrascosa-Romero MC, Pardal-Fernández JM, Iniesta I.	Neuropediatrics. 2007 Oct;38(5):251-2. doi: 10.1055/s-2007-985901.	Rodríguez-Vázquez M	Neuropediatrics	2007	2008-03-12			10.1055/s-2007-985901	No
23115747	Acute chorioamnionitis at term caused by the oral pathogen Fusobacterium nucleatum	Bohrer JC, Kamemoto LE, Almeida PG, Ogasawara KK.	Hawaii J Med Public Health. 2012 Oct;71(10):280-1.	Bohrer JC	Hawaii J Med Public Health	2012	2012-11-02	PMC3484970			No
37909845	Uncommon presentation of gestational trophoblastic disease: A case report of invasive mole with gingival metastasis and unique metastatic dissemination	Almuradova E, Karimov Z.	Int J Gynaecol Obstet. 2024 Feb;164(2):799-801. doi: 10.1002/ijgo.15232. Epub 2023 Nov 1.	Almuradova E	Int J Gynaecol Obstet	2024	2023-11-01			10.1002/ijgo.15232	No
12493056	Prenatal diagnosis of congenital epulis: a case report	Nakata M, Anno K, Matsumori LT, Sumie M, Sase M, Nakano T, Hara H, Imate Y, Nakamura Y, Kato H.	Ultrasound Obstet Gynecol. 2002 Dec;20(6):627-9. doi: 10.1046/j.1469-0705.2002.00867.x.	Nakata M	Ultrasound Obstet Gynecol	2002	2002-12-21			10.1046/j.1469-0705.2002.00867.x	No
31142481	Pyogenic granuloma gravidarum: a case in the nasal cavity and the use of MRI as a preoperative surgical aide	Ahmed F, Rouhani MJ, Navaratnam AV.	BMJ Case Rep. 2019 May 28;12(5):e225803. doi: 10.1136/bcr-2018-225803.	Ahmed F	BMJ Case Rep	2019	2019-05-31	PMC6557339		10.1136/bcr-2018-225803	No
11745991	Two brothers with macrocephaly, progressive cerebral atrophy and abnormal white matter, severe mental retardation, and Lennox-Gastaut spectrum type epilepsy: an inherited encephalopathy of childhood?	Nokelainen P, Heiskala H, Raininko R, Autti T, Wirtavuori K, Häkkinen AM, Flint J.	Am J Med Genet. 2001 Oct 15;103(3):198-206. doi: 10.1002/ajmg.1536.abs.	Nokelainen P	Am J Med Genet	2001	2001-12-18			10.1002/ajmg.1536.abs	No
11709690	Rapid growth of giant cell granuloma in pregnancy treated with calcitonin	O'Regan EM, Gibb DH, Odell EW.	Oral Surg Oral Med Oral Pathol Oral Radiol Endod. 2001 Nov;92(5):532-8. doi: 10.1067/moe.2001.119246.	O'Regan EM	Oral Surg Oral Med Oral Pathol Oral Radiol Endod	2001	2001-12-26			10.1067/moe.2001.119246	No
20126914	Oral findings and dental care in a patient with myelomeningocele: case report of a 3-year-old child	de Queiroz AM, Saiani RA, Rossi CR, Gomes-Silva JM, Nelson-Filho P.	Braz Dent J. 2009;20(5):434-8. doi: 10.1590/s0103-64402009000500014.	de Queiroz AM	Braz Dent J	2009	2010-02-04			10.1590/s0103-64402009000500014	No
16037772	Facial distortion secondary to idiopathic gingival hyperplasia: surgical management and oral reconstruction with endosseous implants	Tiwana PS, De Kok IJ, Stoker DS, Cooper LF.	Oral Surg Oral Med Oral Pathol Oral Radiol Endod. 2005 Aug;100(2):153-7. doi: 10.1016/j.tripleo.2003.12.024.	Tiwana PS	Oral Surg Oral Med Oral Pathol Oral Radiol Endod	2005	2005-07-23			10.1016/j.tripleo.2003.12.024	No
19222698	Systemic therapy as a first choice treatment for idiopathic granulomatous mastitis	Maffini F, Baldini F, Bassi F, Luini A, Viale G.	J Cutan Pathol. 2009 Jun;36(6):689-91. doi: 10.1111/j.1600-0560.2008.01102.x. Epub 2009 Feb 4.	Maffini F	J Cutan Pathol	2009	2009-02-19			10.1111/j.1600-0560.2008.01102.x	No
16041335	Gingival lesions as a first symptom of pemphigus vulgaris in pregnancy	López-Jornet P, Bermejo-Fenoll A.	Br Dent J. 2005 Jul 23;199(2):91-2. doi: 10.1038/sj.bdj.4812523.	López-Jornet P	Br Dent J	2005	2005-07-26			10.1038/sj.bdj.4812523	No
16968241	Mixed testicular germ cell tumor presenting as metastatic pure choriocarcinoma involving the maxillary gingiva	Scolozzi P, Marret N, Bouzourene H, Luthi F, Bauer J, Jaques B, Lombardi T.	J Oral Pathol Med. 2006 Oct;35(9):579-81. doi: 10.1111/j.1600-0714.2006.00443.x.	Scolozzi P	J Oral Pathol Med	2006	2006-09-14			10.1111/j.1600-0714.2006.00443.x	No
17342276	Pure choriocarcinoma of testis with rare gingival and skin metastases	Bhatia K, Vaid AK, Rawal S, Patole KD.	Singapore Med J. 2007 Mar;48(3):e77-80.	Bhatia K	Singapore Med J	2007	2007-03-08				No
20450024	Pregnancy epulis associated with life threatening haemorrhage in a Nigerian woman	Taiwo OA, Adeyemo WL, Ladeinde AL, Ajayi OF, Umeizudike K, Ayanbadejo P.	Nig Q J Hosp Med. 2010 Jan-Mar;20(1):10-2. doi: 10.4314/nqjhm.v20i1.57980.	Taiwo OA	Nig Q J Hosp Med	2010	2010-05-11			10.4314/nqjhm.v20i1.57980	No
20070966	Granuloma gravidarum (pyogenic granuloma) treated with periodontal plastic surgery	Cruz LE, Martos J.	Int J Gynaecol Obstet. 2010 Apr;109(1):73-4. doi: 10.1016/j.ijgo.2009.11.010. Epub 2010 Jan 13.	Cruz LE	Int J Gynaecol Obstet	2010	2010-01-15			10.1016/j.ijgo.2009.11.010	No
21933642	Pregnancy-triggered maternal pemphigus vulgaris with persistent gingival lesions	Bialynicki-Birula R, Dmochowski M, Maj J, Gornowicz-Porowska J.	Acta Dermatovenerol Croat. 2011;19(3):170-5.	Bialynicki-Birula R	Acta Dermatovenerol Croat	2011	2011-09-22				No
18335131	Regional odontodysplasia: report of a case in the mandible crossing the midline	Volpato L, Botelho G, Casela L, Borges A, Silva K.	J Contemp Dent Pract. 2008 Mar 1;9(3):142-8.	Volpato L	J Contemp Dent Pract	2008	2008-03-13				No
23457738	Exploring the link between oral health and systemic health	Adams B.	Penn Dent J (Phila). 2011 Fall:10-1.	Adams B	Penn Dent J (Phila)	2011	2013-03-06				No
20628589	Pregnancy complicated by Ludwig's angina requiring delivery	Moorhead K, Guiahi M.	Infect Dis Obstet Gynecol. 2010;2010:158264. doi: 10.1155/2010/158264. Epub 2010 Jun 10.	Moorhead K	Infect Dis Obstet Gynecol	2010	2010-07-15	PMC2901606		10.1155/2010/158264	No
16235131	Amniotic fluid infection syndrome and neonatal mortality caused by Eikenella corrodens	Kostadinov S, Pinar H.	Pediatr Dev Pathol. 2005 Jul-Aug;8(4):489-92. doi: 10.1007/s10024-005-0010-2. Epub 2005 Oct 18.	Kostadinov S	Pediatr Dev Pathol	2005	2005-10-20			10.1007/s10024-005-0010-2	No
20120985	Successful conservative management of Ludwig's angina in advanced pregnancy	Soltero R, Mercado-Alvarado J.	Bol Asoc Med P R. 2009 Jul-Sep;101(3):42-3.	Soltero R	Bol Asoc Med P R	2009	2010-02-04				No
21835870	An unusual gum lesion with a positive pregnancy test	Alifrangis C, Evans R, Williams J, Seckl MJ.	BMJ. 2011 Aug 11;343:d5009. doi: 10.1136/bmj.d5009.	Alifrangis C	BMJ	2011	2011-08-13			10.1136/bmj.d5009	No
20692086	Giant cell granuloma with aneurysmal bone cyst change within the mandible during pregnancy: a management dilemma	Westbury SK, Eley KA, Athanasou N, Anand R, Watt-Smith SR.	J Oral Maxillofac Surg. 2011 Apr;69(4):1108-13. doi: 10.1016/j.joms.2010.02.041. Epub 2010 Aug 6.	Westbury SK	J Oral Maxillofac Surg	2011	2010-08-10			10.1016/j.joms.2010.02.041	No
19287411	Research finds no change to pregnancy outcomes		Br Dent J. 2009 Mar 14;206(5):245. doi: 10.1038/sj.bdj.2009.206.		Br Dent J	2009	2009-03-17			10.1038/sj.bdj.2009.206	No
16928563	Unusual vascular anatomy in interrupted aortic arch with ventricular septal defect	Ricci M, Schultz S, Rosenkranz E.	Ann Thorac Surg. 2006 Sep;82(3):1126. doi: 10.1016/j.athoracsur.2005.08.067.	Ricci M	Ann Thorac Surg	2006	2006-08-25			10.1016/j.athoracsur.2005.08.067	No
22998364	Reply to comment on: oral health status during pregnancy: rural-urban comparisons of oral disease burden among antenatal women in Sri Lanka	Karunachandra N, Perera I, Fernando G.	Rural Remote Health. 2012;12:2348. Epub 2012 Sep 21.	Karunachandra N	Rural Remote Health	2012	2012-09-25				No
16495874	Localized bacillary angiomatosis in the oral cavity: observations about a neoplasm with atypical behavior. Description of a case and review of the literature	Tucci E, Della Rocca C, Santilli F.	Minerva Stomatol. 2006 Jan-Feb;55(1-2):67-75.	Tucci E	Minerva Stomatol	2006	2006-02-24				No
11210262	Clinical and histological evaluation of granuloma gravidarum: case report	Silva-Sousa YT, Coelho CM, Brentegani LG, Vieira ML, de Oliveira ML.	Braz Dent J. 2000;11(2):135-9.	Silva-Sousa YT	Braz Dent J	2000	2001-02-24				No
16197774	Identification of a giant cell fibroma	Lukes SM, Kuhnert J, Mangels MA.	J Dent Hyg. 2005 Summer;79(3):9. Epub 2005 Jul 1.	Lukes SM	J Dent Hyg	2005	2005-10-04				No
25647876	Rare occurrence of lobular capillary hemangioma on the palate: possible mechanism and treatment considerations	Goyal L, Sharma VK, Gupta ND, Bansal P.	J Mich Dent Assoc. 2014 Oct;96(10):48-51.	Goyal L	J Mich Dent Assoc	2014	2015-02-05				No
22623478	Pregnancy tumor mimicking a neoplasm--A case report	Chopra DK, Gandhi P, Kochar D.	Gen Dent. 2012 May-Jun;60(3):e182-4.	Chopra DK	Gen Dent	2012	2012-05-25				No
21439527	A case report: metastatic choriocarcinoma to the gum	Shafiee MN, Ismail NM, Shan LP, Kampan N, Omar MH, Dali HM.	Sex Reprod Healthc. 2011 Apr;2(2):91-2. doi: 10.1016/j.srhc.2011.02.001. Epub 2011 Feb 20.	Shafiee MN	Sex Reprod Healthc	2011	2011-03-29			10.1016/j.srhc.2011.02.001	No
23610866	A new finding in a patient with Mowat Wilson syndrome: peripupillary atrophy and gingival hypertrophy	Kiraz A, Aldemir O, Karabulut Y, Turan C, Dundar M.	Genet Couns. 2013;24(1):61-8.	Kiraz A	Genet Couns	2013	2013-04-25				No
21970285	Pregnancy-associated pyogenic granuloma of the lip: a case report	Adeyemo WL, Hassan OO, Ajayi OF.	Niger J Med. 2011 Jan-Mar;20(1):179-80.	Adeyemo WL	Niger J Med	2011	2011-10-06				No
25141482	Oral pathology quiz #83 Case Number 2. Pyogenic granuloma	Cleceland DB, Rinaggio J, Schneider LC.	J N J Dent Assoc. 2014 Spring;85(2):16, 22.	Cleceland DB	J N J Dent Assoc	2014	2014-08-22				No
16711586	Laser treatment of atypical oral pigmentation. A case report	Coleton S.	N Y State Dent J. 2006 Mar-Apr;72(2):22-3.	Coleton S	N Y State Dent J	2006	2006-05-23				No
21986726	Vitamin D status during pregnancy: maternal, fetal, and postnatal outcomes	Dror DK.	Curr Opin Obstet Gynecol. 2011 Dec;23(6):422-6. doi: 10.1097/GCO.0b013e32834cb791.	Dror DK	Curr Opin Obstet Gynecol	2011	2011-10-12			10.1097/GCO.0b013e32834cb791	Yes
23245577	Association between maternal periapical lesions and brain inflammation in rat pups	Bain JL, Lester SR, Henry WD, Pongetti JL, Blackman ME, Johnson RB.	Arch Oral Biol. 2013 Mar;58(3):266-71. doi: 10.1016/j.archoralbio.2012.11.007. Epub 2012 Dec 12.	Bain JL	Arch Oral Biol	2013	2012-12-19			10.1016/j.archoralbio.2012.11.007	Yes
28577241	Human infectious diseases and risk of preeclampsia: an updated review of the literature	Nourollahpour Shiadeh M, Behboodi Moghadam Z, Adam I, Saber V, Bagheri M, Rostami A.	Infection. 2017 Oct;45(5):589-600. doi: 10.1007/s15010-017-1031-2. Epub 2017 Jun 2.	Nourollahpour Shiadeh M	Infection	2017	2017-06-04			10.1007/s15010-017-1031-2	No
18294552	Epulis gravidarum manum: pyogenic granuloma of the hand occurring in pregnant women	Rader C, Piorkowski J, Bass DM, Babigian A.	J Hand Surg Am. 2008 Feb;33(2):263-5. doi: 10.1016/j.jhsa.2007.11.023.	Rader C	J Hand Surg Am	2008	2008-02-26			10.1016/j.jhsa.2007.11.023	No
30772047	Primary and secondary prevention of preterm birth: a review of systematic reviews and ongoing randomized controlled trials	Matei A, Saccone G, Vogel JP, Armson AB.	Eur J Obstet Gynecol Reprod Biol. 2019 May;236:224-239. doi: 10.1016/j.ejogrb.2018.12.022. Epub 2019 Jan 25.	Matei A	Eur J Obstet Gynecol Reprod Biol	2019	2019-02-18			10.1016/j.ejogrb.2018.12.022	Yes
36218233	Fulminant Sepsis and Perinatal Death at 23 Weeks Due to Fusobacterium nucleatum	Bonasoni MP, Comitini G, Pati M, Bardaro M, Russello G, Carretto E, Dalla Dea G, Palicelli A, Bernardelli G, Chesi E, Gargano G.	Fetal Pediatr Pathol. 2023 Jun;42(3):456-463. doi: 10.1080/15513815.2022.2131487. Epub 2022 Oct 11.	Bonasoni MP	Fetal Pediatr Pathol	2023	2022-10-11			10.1080/15513815.2022.2131487	Yes
30673134	Prevalence of oral mucosal disorders during pregnancy: A systematic review and meta-analysis	Bett JVS, Batistella EÂ, Melo G, Munhoz EA, Silva CAB, Guerra ENDS, Porporatti AL, De Luca Canto G.	J Oral Pathol Med. 2019 Apr;48(4):270-277. doi: 10.1111/jop.12831. Epub 2019 Feb 12.	Bett JVS	J Oral Pathol Med	2019	2019-01-24			10.1111/jop.12831	No
27870929	A clinical study of cutaneous changes in pregnancy	Panicker VV, Riyaz N, Balachandran PK.	J Epidemiol Glob Health. 2017 Mar;7(1):63-70. doi: 10.1016/j.jegh.2016.10.002. Epub 2016 Nov 19.	Panicker VV	J Epidemiol Glob Health	2017	2016-11-22	PMC7320517		10.1016/j.jegh.2016.10.002	No
27508950	Prenatally diagnosed fetal tumors of the head and neck: a systematic review with antenatal and postnatal outcomes over the past 20 years	Tonni G, Granese R, Martins Santana EF, Parise Filho JP, Bottura I, Borges Peixoto A, Giacobbe A, Azzerboni A, Araujo Júnior E.	J Perinat Med. 2017 Feb 1;45(2):149-165. doi: 10.1515/jpm-2016-0074.	Tonni G	J Perinat Med	2017	2016-08-11			10.1515/jpm-2016-0074	No
11802191	Lingual granuloma gravidarum	Elmustafa OM, Badie AA.	Saudi Med J. 2001 Dec;22(12):1130-2.	Elmustafa OM	Saudi Med J	2001	2002-01-22				No
24909064	Premature newborns with fatal intrauterine herpes simplex virus-1 infection: first report of twins and review of the literature	Pichler M, Staffler A, Bonometti N, Messner H, Deluca J, Thuile T, Kluge R, Schmuth M, Eisendle K.	J Eur Acad Dermatol Venereol. 2015 Jun;29(6):1216-20. doi: 10.1111/jdv.12583. Epub 2014 Jun 9.	Pichler M	J Eur Acad Dermatol Venereol	2015	2014-06-10			10.1111/jdv.12583	No
32631786	Ludwig's Angina in Pregnancy: A Case Report	Trahan MJ, Nicholls-Dempsey L, Richardson K, Wou K.	J Obstet Gynaecol Can. 2020 Oct;42(10):1267-1270. doi: 10.1016/j.jogc.2020.03.014. Epub 2020 Apr 13.	Trahan MJ	J Obstet Gynaecol Can	2020	2020-07-08			10.1016/j.jogc.2020.03.014	No
35631263	Epigenetic Profiling in the Saliva of Obese Pregnant Women	Mandò C, Abati S, Anelli GM, Favero C, Serati A, Dioni L, Zambon M, Albetti B, Bollati V, Cetin I.	Nutrients. 2022 May 19;14(10):2122. doi: 10.3390/nu14102122.	Mandò C	Nutrients	2022	2022-05-28	PMC9146705		10.3390/nu14102122	No
36975571	Association between the Risk of Preterm Birth and Low Birth Weight with Periodontal Disease in Pregnant Women: An Umbrella Review	Padilla-Cáceres T, Arbildo-Vega HI, Caballero-Apaza L, Cruzado-Oliva F, Mamani-Cori V, Cervantes-Alagón S, Munayco-Pantoja E, Panda S, Vásquez-Rodrigo H, Castro-Mejía P, Huaita-Acha D.	Dent J (Basel). 2023 Mar 7;11(3):74. doi: 10.3390/dj11030074.	Padilla-Cáceres T	Dent J (Basel)	2023	2023-03-28	PMC10047843		10.3390/dj11030074	Yes
10912293	Fusobacterial infections: an underestimated threat	Roberts GL.	Br J Biomed Sci. 2000;57(2):156-62.	Roberts GL	Br J Biomed Sci	2000	2000-07-27				No
37297830	Adverse Pregnancy Outcomes and Maternal Periodontal Disease: An Overview on Meta-Analytic and Methodological Quality	Machado V, Ferreira M, Lopes L, Mendes JJ, Botelho J.	J Clin Med. 2023 May 23;12(11):3635. doi: 10.3390/jcm12113635.	Machado V	J Clin Med	2023	2023-06-10	PMC10253546		10.3390/jcm12113635	Yes
18502009	Mandibular gingival arteriovenous malformation in pregnancy	Sasaki R, Okamoto T, Komiya C, Uchiyama H, Ando T, Ogiuchi H.	Br J Oral Maxillofac Surg. 2008 Dec;46(8):675-6. doi: 10.1016/j.bjoms.2008.03.023. Epub 2008 May 27.	Sasaki R	Br J Oral Maxillofac Surg	2008	2008-05-27			10.1016/j.bjoms.2008.03.023	No
37342498	The potential role of the gingival crevicular fluid biomarkers in the prediction of pregnancy complications	Abouzaid M, Howidi N, Badran Z, Mohammed G, Mousa NA.	Front Med (Lausanne). 2023 Jun 5;10:1168625. doi: 10.3389/fmed.2023.1168625. eCollection 2023.	Abouzaid M	Front Med (Lausanne)	2023	2023-06-21	PMC10277493		10.3389/fmed.2023.1168625	Yes
37511934	Periodontal Pathogens and Adverse Pregnancy Outcomes: A Narrative Review	AlSharief M, Alabdurubalnabi E.	Life (Basel). 2023 Jul 13;13(7):1559. doi: 10.3390/life13071559.	AlSharief M	Life (Basel)	2023	2023-07-29	PMC10381683		10.3390/life13071559	Yes
26229389	Periodontal Disease: A Possible Risk-Factor for Adverse Pregnancy Outcome	Parihar AS, Katoch V, Rajguru SA, Rajpoot N, Singh P, Wakhle S.	J Int Oral Health. 2015 Jul;7(7):137-42.	Parihar AS	J Int Oral Health	2015	2015-08-01	PMC4513769			No
10812838	Occupational and environmental toxicology of mercury and its compounds	Satoh H.	Ind Health. 2000 Apr;38(2):153-64. doi: 10.2486/indhealth.38.153.	Satoh H	Ind Health	2000	2000-05-17			10.2486/indhealth.38.153	No
30514577	Pyogenic granuloma of the larynx: A rare cause of hemoptysis	Hanick AL, Meleca JB, Billings SD, Bryson PC.	Am J Otolaryngol. 2019 Mar-Apr;40(2):331-333. doi: 10.1016/j.amjoto.2018.10.014. Epub 2018 Oct 29.	Hanick AL	Am J Otolaryngol	2019	2018-12-06			10.1016/j.amjoto.2018.10.014	No
26501032	Toll-Like Receptors: A Key Marker for Periodontal Disease and Preterm Birth - A Contemporary Review	Parthiban P, Mahendra J.	J Clin Diagn Res. 2015 Sep;9(9):ZE14-7. doi: 10.7860/JCDR/2015/14143.6526. Epub 2015 Sep 1.	Parthiban P	J Clin Diagn Res	2015	2015-10-27	PMC4606361		10.7860/JCDR/2015/14143.6526	No
34452136	Periodontitis and Systemic Disorder-An Overview of Relation and Novel Treatment Modalities	Jain P, Hassan N, Khatoon K, Mirza MA, Naseef PP, Kuruniyan MS, Iqbal Z.	Pharmaceutics. 2021 Jul 30;13(8):1175. doi: 10.3390/pharmaceutics13081175.	Jain P	Pharmaceutics	2021	2021-08-28	PMC8398110		10.3390/pharmaceutics13081175	Yes
28243243	Role of Maternal Periodontitis in Preterm Birth	Ren H, Du M.	Front Immunol. 2017 Feb 13;8:139. doi: 10.3389/fimmu.2017.00139. eCollection 2017.	Ren H	Front Immunol	2017	2017-03-01	PMC5303728		10.3389/fimmu.2017.00139	Yes
36237287	Periodontitis, female fertility and conception (Review)	Ricci E, Ciccarelli S, Agnese Mauri P, Gerli S, Favilli A, Cipriani S, Fedele F, Roncella E, Esposito G, Parazzini F, Vignali M.	Biomed Rep. 2022 Sep 13;17(5):86. doi: 10.3892/br.2022.1569. eCollection 2022 Nov.	Ricci E	Biomed Rep	2022	2022-10-14	PMC9500491		10.3892/br.2022.1569	Yes
25147055	The oral microbiome diversity and its relation to human diseases	He J, Li Y, Cao Y, Xue J, Zhou X.	Folia Microbiol (Praha). 2015 Jan;60(1):69-80. doi: 10.1007/s12223-014-0342-2. Epub 2014 Aug 23.	He J	Folia Microbiol (Praha)	2015	2014-08-23			10.1007/s12223-014-0342-2	Yes
23611063	Evaluation of oral tissue response and blood levels of mercury released from dental amalgam in rats	Soussa E, Shalaby Y, Maria AM, Maria OM.	Arch Oral Biol. 2013 Aug;58(8):981-8. doi: 10.1016/j.archoralbio.2013.03.012. Epub 2013 Apr 20.	Soussa E	Arch Oral Biol	2013	2013-04-25			10.1016/j.archoralbio.2013.03.012	No
19744363	Oral herpes simplex virus infection in pregnancy: what are the concerns?	Ficarra G, Birek C.	J Can Dent Assoc. 2009 Sep;75(7):523-6.	Ficarra G	J Can Dent Assoc	2009	2009-09-12				No
36407281	Fusobacterium nucleatum and its associated systemic diseases: epidemiologic studies and possible mechanisms	Fan Z, Tang P, Li C, Yang Q, Xu Y, Su C, Li L.	J Oral Microbiol. 2022 Nov 14;15(1):2145729. doi: 10.1080/20002297.2022.2145729. eCollection 2023.	Fan Z	J Oral Microbiol	2022	2022-11-21	PMC9673791		10.1080/20002297.2022.2145729	Yes
36712773	Preterm Birth: An Overview	Khandre V, Potdar J, Keerti A.	Cureus. 2022 Dec 27;14(12):e33006. doi: 10.7759/cureus.33006. eCollection 2022 Dec.	Khandre V	Cureus	2022	2023-01-30	PMC9879350		10.7759/cureus.33006	Yes
33202751	Porphyromonas gingivalis and Its Systemic Impact: Current Status	Mei F, Xie M, Huang X, Long Y, Lu X, Wang X, Chen L.	Pathogens. 2020 Nov 13;9(11):944. doi: 10.3390/pathogens9110944.	Mei F	Pathogens	2020	2020-11-18	PMC7696708		10.3390/pathogens9110944	Yes
29224001	Dental Caries and Developmental Defects of Enamel in the Primary Dentition of Preterm Infants: Case-Control Observational Study	Schüler IM, Haberstroh S, Dawczynski K, Lehmann T, Heinrich-Weltzien R.	Caries Res. 2018;52(1-2):22-31. doi: 10.1159/000480124. Epub 2017 Dec 9.	Schüler IM	Caries Res	2018	2017-12-11			10.1159/000480124	Yes
25565735	Esthetic and functional rehabilitation of mutilated dentition and loss of vertical dimension due to amelogenesis imperfecta	Mittal S, Tewari S, Goel R.	Indian J Dent. 2014 Apr;5(2):102-6. doi: 10.4103/0975-962X.135285.	Mittal S	Indian J Dent	2014	2015-01-08	PMC4184323		10.4103/0975-962X.135285	No
36873050	Immunomodulatory role of oral microbiota in inflammatory diseases and allergic conditions	Moreno CM, Boeree E, Freitas CMT, Weber KS.	Front Allergy. 2023 Feb 17;4:1067483. doi: 10.3389/falgy.2023.1067483. eCollection 2023.	Moreno CM	Front Allergy	2023	2023-03-06	PMC9981797		10.3389/falgy.2023.1067483	Yes
35845078	Congenital Heart Diseases and Periodontal Diseases-Is There a Link?	Rughwani RR, Cholan PK, Victor DJ.	Front Cardiovasc Med. 2022 Jun 30;9:937480. doi: 10.3389/fcvm.2022.937480. eCollection 2022.	Rughwani RR	Front Cardiovasc Med	2022	2022-07-18	PMC9279652		10.3389/fcvm.2022.937480	Yes
17062735	Craniofacial tissue engineering by stem cells	Mao JJ, Giannobile WV, Helms JA, Hollister SJ, Krebsbach PH, Longaker MT, Shi S.	J Dent Res. 2006 Nov;85(11):966-79. doi: 10.1177/154405910608501101.	Mao JJ	J Dent Res	2006	2006-10-26	PMC2571078	NIHMS73808	10.1177/154405910608501101	Yes
27926431	The Oral Microbiome in Health and Its Implication in Oral and Systemic Diseases	Sampaio-Maia B, Caldas IM, Pereira ML, Pérez-Mongiovi D, Araujo R.	Adv Appl Microbiol. 2016;97:171-210. doi: 10.1016/bs.aambs.2016.08.002. Epub 2016 Sep 21.	Sampaio-Maia B	Adv Appl Microbiol	2016	2016-12-08			10.1016/bs.aambs.2016.08.002	Yes
35153869	The Role of the Oral Microbiota Related to Periodontal Diseases in Anxiety, Mood and Trauma- and Stress-Related Disorders	Martínez M, Postolache TT, García-Bueno B, Leza JC, Figuero E, Lowry CA, Malan-Müller S.	Front Psychiatry. 2022 Jan 27;12:814177. doi: 10.3389/fpsyt.2021.814177. eCollection 2021.	Martínez M	Front Psychiatry	2022	2022-02-14	PMC8833739		10.3389/fpsyt.2021.814177	Yes
25370491	Evolution of invasion in a diverse set of Fusobacterium species	Manson McGuire A, Cochrane K, Griggs AD, Haas BJ, Abeel T, Zeng Q, Nice JB, MacDonald H, Birren BW, Berger BW, Allen-Vercoe E, Earl AM.	mBio. 2014 Nov 4;5(6):e01864. doi: 10.1128/mBio.01864-14.	Manson McGuire A	mBio	2014	2014-11-06	PMC4222103		10.1128/mBio.01864-14	Yes
34562980	The Current and Potential Application of Medicinal Cannabis Products in Dentistry	Lowe H, Toyang N, Steele B, Bryant J, Ngwa W, Nedamat K.	Dent J (Basel). 2021 Sep 10;9(9):106. doi: 10.3390/dj9090106.	Lowe H	Dent J (Basel)	2021	2021-09-25	PMC8466648		10.3390/dj9090106	Yes
36814562	Advances in the oral microbiota and rapid detection of oral infectious diseases	Xiao X, Liu S, Deng H, Song Y, Zhang L, Song Z.	Front Microbiol. 2023 Feb 6;14:1121737. doi: 10.3389/fmicb.2023.1121737. eCollection 2023.	Xiao X	Front Microbiol	2023	2023-02-23	PMC9939651		10.3389/fmicb.2023.1121737	Yes
32222090	KBG syndrome in two patients from Egypt	Sayed ISM, Abdel-Hamid MS, Abdel-Salam GMH.	Am J Med Genet A. 2020 Jun;182(6):1309-1312. doi: 10.1002/ajmg.a.61552. Epub 2020 Mar 28.	Sayed ISM	Am J Med Genet A	2020	2020-03-30			10.1002/ajmg.a.61552	Yes
23625375	Mobile microbiome: oral bacteria in extra-oral infections and inflammation	Han YW, Wang X.	J Dent Res. 2013 Jun;92(6):485-91. doi: 10.1177/0022034513487559. Epub 2013 Apr 26.	Han YW	J Dent Res	2013	2013-04-30	PMC3654760		10.1177/0022034513487559	Yes
36993820	The oral microbiota and gestational diabetes mellitus	Corrêa JD, Faria GA, Fernandes LL.	Front Clin Diabetes Healthc. 2023 Mar 2;4:1120920. doi: 10.3389/fcdhc.2023.1120920. eCollection 2023.	Corrêa JD	Front Clin Diabetes Healthc	2023	2023-03-30	PMC10012133		10.3389/fcdhc.2023.1120920	Yes
28876734	Chronic Periodontitis – Prevention, Diagnosis and Treatment: A Systematic Review	Swedish Council on Health Technology Assessment.	Stockholm: Swedish Council on Health Technology Assessment (SBU); 2004 Oct. SBU Yellow Report No. 169.	Swedish Council on Health Technology Assessment	Chronic Periodontitis – Prevention, Diagnosis and Treatment: A Systematic Review	2004	2004-10-01				No
24130938	Essentials of periodontal medicine in preventive medicine	Gulati M, Anand V, Jain N, Anand B, Bahuguna R, Govila V, Rastogi P.	Int J Prev Med. 2013 Sep;4(9):988-94.	Gulati M	Int J Prev Med	2013	2013-10-17	PMC3793498			No
34286500	Fusobacterium nucleatum and alteration of the oral microbiome: from pregnancy to SARS-COV-2 infection	Dessì A, Bosco A, Pintus R, Orrù G, Fanos V.	Eur Rev Med Pharmacol Sci. 2021 Jul;25(13):4579-4596. doi: 10.26355/eurrev_202107_26251.	Dessì A	Eur Rev Med Pharmacol Sci	2021	2021-07-21			10.26355/eurrev_202107_26251	Yes
37580325	The interaction between the nervous system and the stomatognathic system: from development to diseases	Wu Y, Lan Y, Mao J, Shen J, Kang T, Xie Z.	Int J Oral Sci. 2023 Aug 15;15(1):34. doi: 10.1038/s41368-023-00241-4.	Wu Y	Int J Oral Sci	2023	2023-08-14	PMC10425412		10.1038/s41368-023-00241-4	Yes
36807830	Biomimetic Bilayered Scaffolds for Tissue Engineering: From Current Design Strategies to Medical Applications	Bertsch C, Maréchal H, Gribova V, Lévy B, Debry C, Lavalle P, Fath L.	Adv Healthc Mater. 2023 Jul;12(17):e2203115. doi: 10.1002/adhm.202203115. Epub 2023 Mar 8.	Bertsch C	Adv Healthc Mater	2023	2023-02-22	PMC11469754		10.1002/adhm.202203115	Yes
21518073	Improving oral health in low-income pregnant women with a nurse practitioner-directed oral care program	Cibulka NJ, Forney S, Goodwin K, Lazaroff P, Sarabia R.	J Am Acad Nurse Pract. 2011 May;23(5):249-57. doi: 10.1111/j.1745-7599.2011.00606.x. Epub 2011 Mar 31.	Cibulka NJ	J Am Acad Nurse Pract	2011	2011-04-27			10.1111/j.1745-7599.2011.00606.x	Yes
25978926	Exploring the relationship between childhood adversity and oral health: An anecdotal approach and integrative view	Kirkengen AL, Lygre H.	Med Hypotheses. 2015 Aug;85(2):134-40. doi: 10.1016/j.mehy.2015.04.020. Epub 2015 Apr 24.	Kirkengen AL	Med Hypotheses	2015	2015-05-17			10.1016/j.mehy.2015.04.020	Yes
36978841	Antioxidant Materials in Oral and Maxillofacial Tissue Regeneration: A Narrative Review of the Literature	Abedi N, Sajadi-Javan ZS, Kouhi M, Ansari L, Khademi A, Ramakrishna S.	Antioxidants (Basel). 2023 Feb 27;12(3):594. doi: 10.3390/antiox12030594.	Abedi N	Antioxidants (Basel)	2023	2023-03-29	PMC10045774		10.3390/antiox12030594	Yes
34259997	Non-lethal Raine Syndrome Report Lacking Characteristic Clinical Features	Ferreira LD, Leal GF, de Oliveira JRM.	J Mol Neurosci. 2021 Dec;71(12):2482-2486. doi: 10.1007/s12031-021-01873-z. Epub 2021 Jul 14.	Ferreira LD	J Mol Neurosci	2021	2021-07-14			10.1007/s12031-021-01873-z	Yes
29162952	Oral Health Status and Fertility Treatment Including IVF	Khanna SS, Dhaimade PA, Malhotra S.	J Obstet Gynaecol India. 2017 Dec;67(6):400-404. doi: 10.1007/s13224-017-1025-0. Epub 2017 Jun 20.	Khanna SS	J Obstet Gynaecol India	2017	2017-11-23	PMC5676574		10.1007/s13224-017-1025-0	No
33921608	Pregnancy and Dentistry: A Literature Review on Risk Management during Dental Surgical Procedures	Favero V, Bacci C, Volpato A, Bandiera M, Favero L, Zanette G.	Dent J (Basel). 2021 Apr 19;9(4):46. doi: 10.3390/dj9040046.	Favero V	Dent J (Basel)	2021	2021-04-30	PMC8072957		10.3390/dj9040046	Yes
27195198	Infantile systemic hyalinosis: Report of two severe cases from Saudi Arabia and review of the literature	Hammoudah SA, El-Attar LM.	Intractable Rare Dis Res. 2016 May;5(2):124-8. doi: 10.5582/irdr.2016.01003.	Hammoudah SA	Intractable Rare Dis Res	2016	2016-05-20	PMC4869580		10.5582/irdr.2016.01003	No
17714525	Oral infections and systemic disease--an emerging problem in medicine	Rautemaa R, Lauhio A, Cullinan MP, Seymour GJ.	Clin Microbiol Infect. 2007 Nov;13(11):1041-7. doi: 10.1111/j.1469-0691.2007.01802.x. Epub 2007 Aug 21.	Rautemaa R	Clin Microbiol Infect	2007	2007-08-24			10.1111/j.1469-0691.2007.01802.x	Yes
25688342	Mechanisms Involved in the Association between Periodontitis and Complications in Pregnancy	Zi MY, Longo PL, Bueno-Silva B, Mayer MP.	Front Public Health. 2015 Jan 29;2:290. doi: 10.3389/fpubh.2014.00290. eCollection 2014.	Zi MY	Front Public Health	2015	2015-02-18	PMC4310218		10.3389/fpubh.2014.00290	No
17449701	Sonoporation is an efficient tool for intracellular fluorescent dextran delivery and one-step double-crossover mutant construction in Fusobacterium nucleatum	Han YW, Ikegami A, Chung P, Zhang L, Deng CX.	Appl Environ Microbiol. 2007 Jun;73(11):3677-83. doi: 10.1128/AEM.00428-07. Epub 2007 Apr 20.	Han YW	Appl Environ Microbiol	2007	2007-04-24	PMC1932673		10.1128/AEM.00428-07	Yes
26545172	A recurrent germline mutation in the PIGA gene causes Simpson-Golabi-Behmel syndrome type 2	Fauth C, Steindl K, Toutain A, Farrell S, Witsch-Baumgartner M, Karall D, Joset P, Böhm S, Baumer A, Maier O, Zschocke J, Weksberg R, Marshall CR, Rauch A.	Am J Med Genet A. 2016 Feb;170A(2):392-402. doi: 10.1002/ajmg.a.37452. Epub 2015 Nov 6.	Fauth C	Am J Med Genet A	2016	2015-11-07			10.1002/ajmg.a.37452	Yes
38188913	Infantile orbital abscess caused by methicillin-resistant Staphylococcus aureus: a case report and literature review	Qin Y, Huo J, Liu C, Fu Y, Li J.	Front Pediatr. 2023 Dec 22;11:1272852. doi: 10.3389/fped.2023.1272852. eCollection 2023.	Qin Y	Front Pediatr	2023	2024-01-08	PMC10770827		10.3389/fped.2023.1272852	Yes
20301329	Hypophosphatasia	Nunes ME.	2007 Nov 20 [updated 2023 Mar 30]. In: Adam MP, Feldman J, Mirzaa GM, Pagon RA, Wallace SE, Amemiya A, editors. GeneReviews(®) [Internet]. Seattle (WA): University of Washington, Seattle; 1993–2024.	Nunes ME	GeneReviews(®)	1993	2023-03-30				No
20207606	The effects of waterpipe tobacco smoking on health outcomes: a systematic review	Akl EA, Gaddam S, Gunukula SK, Honeine R, Jaoude PA, Irani J.	Int J Epidemiol. 2010 Jun;39(3):834-57. doi: 10.1093/ije/dyq002. Epub 2010 Mar 4.	Akl EA	Int J Epidemiol	2010	2010-03-09			10.1093/ije/dyq002	Yes
37181818	Evaluation of the periodontal disease on oral microorganisms during pregnancy: A systematic review and meta-analysis	Shahi A, Khosravi S, Rezvan F, Salehi A, Mahmoudi MB, Amiri A.	J Clin Transl Res. 2023 Apr 15;9(3):144-152. eCollection 2023 Jun 29.	Shahi A	J Clin Transl Res	2023	2023-05-14	PMC10171318			No
20301705	ELANE-Related Neutropenia	Dale DC, Makaryan V.	2002 Jun 17 [updated 2018 Aug 23]. In: Adam MP, Feldman J, Mirzaa GM, Pagon RA, Wallace SE, Amemiya A, editors. GeneReviews(®) [Internet]. Seattle (WA): University of Washington, Seattle; 1993–2024.	Dale DC	GeneReviews(®)	1993	2018-08-23				No
