# Supplementary material for: The association between periodontal disease and adverse pregnancy outcomes: a bibliometric analysis from 2000 to 2023
Source: Front Med (Lausanne). 2025 Jan 21;12:1526406. doi: 10.3389/fmed.2025.1526406 (PMC11790436; doi:10.3389/fmed.2025.1526406)
Supplement: Supplementary Table 14 — Sheet 1: The number of adverse pregnancy outcomes (APOs) associated with gingivitis or periodontitis and periodontal disease (including both gingivitis and periodontitis, without significant distinction), respectively. Sheet 2: Articles on the role of each key pathogen in APOs Types of studies and quantitative statistics. Sheet 3: The number of studies on risk (including independent risk of APOs, independent risk of PD, common risk of APOs and PD, and correlation risk of APOs and PD). Sheet 4: Quantitative statistics on ways to prevent APOs. Sheet 5: Classification of articles on the correlation between each type of APO and periodontal disease. [file Table_14.xlsx]

## Sheet: Sheet1
The number of adverse pregnancy outcomes ( APOs ) associated with gingivitis or periodontitis and periodontal disease ( including both gingivitis and periodontitis, without significant distinction ), respectively.
Category	Amounts
gingivitis	16
periodontitis	157
periodontal disease	356
	Rank	Document Types	Title	DOI/PMID	Authors	Year	Journal	Citations
gingivitis	1	review	Effect of pregnancy on periodontal and dental health	10.1080/00016350260248210	Laine, MA	2002	ACTA ODONTOLOGICA SCANDINAVICA	211
	2	Case Reports	Term Stillbirth Caused by Oral <i>Fusobacterium nucleatum</i>	10.1097/AOG.0b013e3181cb9955	Han, Yiping W.; Fardini, Yann; Chen, Casey; Iacampo, Karla G.; Peraino, Victoria A.; Shamonki, Jaime M.; Redline, Raymond W.	2010	OBSTETRICS AND GYNECOLOGY	208
	3	RCT	Periodontal therapy reduces the rate of preterm low birth weight in women with pregnancy-associated gingivitis	10.1902/jop.2005.76.11-S.2144	López, NJ; Da Silva, I; Ipinza, J; Gutiérrez, J	2005	JOURNAL OF PERIODONTOLOGY	178
	4		Keystone Species in Pregnancy Gingivitis: A Snapshot of Oral Microbiome During Pregnancy and Postpartum Period	10.3389/fmicb.2018.02360	Balan, Preethi; Chong, Yap Seng; Umashankar, Shivshankar; Swarup, Sanjay; Loke, Wong Mun; Lopez, Violeta; He, Hong Gu; Seneviratne, Chaminda Jayampath	2018	FRONTIERS IN MICROBIOLOGY	63
	5	cross-sectional study	Pregnancy and oral health: utilisation of dental services during pregnancy in northern Greece	10.1080/00016340701371413	Dinas, Konstantinos; Achyropoulos, Vassilios; Hatzipantelis, Emmanouel; Mavromatidis, Georgios; Zepiridis, Leonidas; Theodoridis, Theodoros; Dovas, Dimitrios; Tantanasis, Theoharis; Goutzioulis, Fotios; Bontis, John	2007	ACTA OBSTETRICIA ET GYNECOLOGICA SCANDINAVICA	60
	6		Effect of Intensive Oral Hygiene Regimen During Pregnancy on Periodontal Health, Cytokine Levels, and Pregnancy Outcomes: A Pilot Study	10.1902/jop.2014.140248	Kaur, Maninder; Geisinger, Maria L.; Geurs, Nicolaas C.; Griffin, Russell; Vassilopoulos, Philip J.; Vermeulen, Lisa; Haigh, Sandra; Reddy, Michael S.	2014	JOURNAL OF PERIODONTOLOGY	31
	7	RCT	Oral health education and therapy reduces gingivitis during pregnancy	10.1111/jcpe.12188	Geisinger, Maria L.; Geurs, Nicolaas C.; Bain, Jennifer L.; Kaur, Maninder; Vassilopoulos, Philip J.; Cliver, Suzanne P.; Hauth, John C.; Reddy, Michael S.	2014	JOURNAL OF CLINICAL PERIODONTOLOGY	30
	8	Case-Control Study	Characterizing the Subgingival Microbiome of Pregnant African American Women	10.1016/j.jogn.2018.12.003	Yang, Irene; Knight, Anna K.; Dunlop, Anne L.; Corwin, Elizabeth J.	2019	JOGNN-JOURNAL OF OBSTETRIC GYNECOLOGIC AND NEONATAL NURSING	15
	9	prospective cohort study	Association between high risk for preterm birth and changes in gingiva parameters during pregnancy-a prospective cohort study	10.1007/s00784-017-2209-9	Kruse, Anne Brigitte; Kuerschner, Anja C.; Kunze, Mirjam; Woelber, Johan P.; Al-Ahmad, Ali; Wittmer, Annette; Vach, Kirstin; Ratka-Krueger, Petra	2018	CLINICAL ORAL INVESTIGATIONS	14
	10	prospective cohort study	Risk of preterm birth associated with maternal gingival inflammation and oral hygiene behaviours in rural Nepal: a community-based, prospective cohort study	10.1136/bmjopen-2019-036515	Erchick, Daniel J.; Khatry, Subarna K.; Agrawal, Nitin K.; Katz, Joanne; LeClerq, Steven C.; Rai, Bhola; Reynolds, Mark A.; Mullany, Luke C.	2020	BMJ OPEN	10
	11	animal study	Fetal Membrane Inflammation Induces Preterm Birth Via Toll-Like Receptor 2 in Mice With Chronic Gingivitis	10.1177/1933719118792097	Konishi, Haruhisa; Urabe, Satoshi; Miyoshi, Hiroshi; Teraoka, Yuko; Maki, Tomoko; Furusho, Hisako; Miyauchi, Mutsumi; Takata, Takashi; Kudo, Yoshiki; Kajioka, Shunichi	2019	REPRODUCTIVE SCIENCES	9
	12	case-control study	Oral health status of women with high-risk pregnancies	10.5507/bp.2012.045	Merglova, Vlasta; Hecova, Hana; Stehlikova, Jaroslava; Chaloupka, Pavel	2012	BIOMEDICAL PAPERS-OLOMOUC	6
	13	systematic review	Does Treatment of Gingivitis During Pregnancy Improve Pregnancy Outcomes? A Systematic Review and Meta-Analysis	10.3290/j.ohpd.b2183059	Lea, Quynh-Anh; Eslickb, Guy D.; Coultonc, Kimberly Mathieu; Akhterd, Rahena; Condouse, George; Eberhard, Jorg; Nanang, Ralph	2021	ORAL HEALTH & PREVENTIVE DENTISTRY	5
	14	RCT	Adherence to and acceptability of three alcohol-free, antiseptic oral rinses: A community-based pilot randomized controlled trial among pregnant women in rural Nepal	10.1111/cdoe.12562	Erchick, Daniel J.; Agrawal, Nitin K.; Khatry, Subarna K.; Katz, Joanne; LeClerq, Steven C.; Reynolds, Mark A.; Mullany, Luke C.	2020	COMMUNITY DENTISTRY AND ORAL EPIDEMIOLOGY	5
	15	RCT	Evaluation of an advanced oral hygiene regimen on maternity outcomes in a randomized multicenter clinical trial (Oral Hygiene and Maternity Outcomes Multicenter Study)	10.1016/j.ajogmf.2023.100995	Parry, Samuel; Jeffcoat, Marjorie; Reddy, Michael S.; Doyle, Matthew J.; Grender, Julie M.; Gerlach, Robert W.; Tanna, Nipul; Geisinger, Maria L.; Geurs, Nicolaas C.; Biggio, Joseph	2023	AMERICAN JOURNAL OF OBSTETRICS & GYNECOLOGY MFM	3
	16	animal study	Evaluation of Gingivitis in Pregnant Beagle Dogs	10.1177/0898756419892202	Jennifer, Rawlinson; Williana, Basuki; Chad, Lothamer; Richard, Wheeler; Ben, Prytherch	2019	JOURNAL OF VETERINARY DENTISTRY	3
periodontitis	1	review	Association between periodontal pathogens and systemic disease	10.1016/j.bj.2018.12.001	Bui, Fiona Q.; Coutinho Almeida-da-Silva, Cassio Luiz; Huynh, Brandon; Trinh, Alston; Liu, Jessica; Woodward, Jacob; Asadi, Homer; Ojcius, David M.	2019	BIOMEDICAL JOURNAL	438
	2	animal model	<i>Fusobacterium nucleatum</i> induces premature and term stillbirths in pregnant mice:: Implication of oral bacteria in preterm birth	10.1128/IAI.72.4.2272-2279.2004	Han, YPW; Redline, RW; Li, M; Yin, LH; Hill, GB; McCormick, TS	2004	INFECTION AND IMMUNITY	311
	3	review	Chronic periodontitis, inflammatory cytokines, and interrelationship with other chronic diseases	10.1080/00325481.2018.1396876	Cardoso, Elsa Maria; Reis, Catia; Cristina Manzanares-Cespedes, Maria	2018	POSTGRADUATE MEDICINE	292
	4	RCT	Periodontal disease and preterm birth: Results of a pilot intervention study	10.1902/jop.2003.74.8.1214	Jeffcoat, MK; Hauth, JC; Geurs, NC; Reddy, MS; Cliver, SP; Hodgkins, PM; Goldenberg, RL	2003	JOURNAL OF PERIODONTOLOGY	256
	5	system review	Epidemiology of association between maternal periodontal disease and adverse pregnancy outcomes systematic review	10.1111/jcpe.12063	Ide, Mark; Papapanou, Panos N.	2013	JOURNAL OF CLINICAL PERIODONTOLOGY	243
	6	review	Low-grade inflammation in chronic infectious diseases - Paradigm of periodontal infections	10.1196/annals.1366.032	Moutsopoulos, Niki M.; Madianos, Phoebus N.	2006	NEUROENDOCRINE AND IMMUNE CROSSTALK	226
	7	review	Oral health during pregnancy	PMID: 18481562	Silk, Hugh; Douglass, Alan B.; Douglass, Joanna M.; Silk, Laura	2008	AMERICAN FAMILY PHYSICIAN	182
	8	review	Periodontitis and adverse pregnancy outcomes: consensus report of the Joint EFP/AAP Workshop on Periodontitis and Systemic Diseases	10.1111/jcpe.12083	Sanz, Mariano; Kornman, Kenneth	2013	JOURNAL OF CLINICAL PERIODONTOLOGY	181
	9	review	From focal sepsis to periodontal medicine: a century of exploring the role of the oral microbiome in systemic disease	10.1113/JP272427	Kumar, Purnima S.	2017	JOURNAL OF PHYSIOLOGY-LONDON	152
	10	review	Diabetes mellitus and inflammatory periodontal diseases	10.1097/MED.0b013e3282f824b7	Mealey, Brian L.; Rose, Louis F.	2008	CURRENT OPINION IN ENDOCRINOLOGY DIABETES AND OBESITY	144
	11	case-control study	Periodontitis is associated with preeclampsia in pregnant women	10.1902/jop.2006.050020	Contreras, A.; Herrera, J. A.; Soto, J. E.; Arce, R. M.; Jaramillo, A.; Botero, J. E.	2006	JOURNAL OF PERIODONTOLOGY	119
	12	case-control study	Periodontitis, a marker of risk in pregnancy for preterm birth	10.1111/j.1600-051X.2004.00630.x	Dörtbudak, O; Eberhardt, R; Ulm, M; Persson, GR	2005	JOURNAL OF CLINICAL PERIODONTOLOGY	109
	13	systematic review	Evidence grade associating periodontitis to preterm birth and/or low birth weight: I. A systematic review of prospective cohort studies	10.1111/j.1600-051X.2011.01755.x	Chambrone, Leandro; Guglielmetti, Mariana Rocha; Pannuti, Claudio Mendes; Chambrone, Luiz Armando	2011	JOURNAL OF CLINICAL PERIODONTOLOGY	104
	14	case-control study	Markers of periodontal infection and preterm birth	10.1016/j.ajog.2004.07.018	Jarjoura, K; Devine, PC; Perez-Delboy, A; Herrera-Abreu, M; D'Alton, M; Papapanou, PN	2005	AMERICAN JOURNAL OF OBSTETRICS AND GYNECOLOGY	103
	15	systematic review	Adverse pregnancy outcomes and periodontitis: A systematic review and meta-analysis exploring potential association	10.3290/j.qi.a34980	Corbella, Stefano; Taschieri, Silvio; Del Fabbro, Massimo; Francetti, Luca; Weinstein, Roberto; Ferrazzi, Enrico	2016	QUINTESSENCE INTERNATIONAL	93
	16	prospective cohort study	Maternal periodontitis and adverse pregnancy outcomes	10.1111/j.1600-0528.2006.00363.x	Pitiphat, Waranuch; Joshipura, Kaumudi J.; Gillman, Matthew W.; Williams, Paige L.; Douglass, Chester W.; Rich-Edwards, Janet W.	2008	COMMUNITY DENTISTRY AND ORAL EPIDEMIOLOGY	88
	17	RCT	Examining the safety of dental treatment in pregnant women	10.14219/jada.archive.2008.0250	Michalowicz, Bryan S.; DiAngelis, Anthony J.; Novak, M. John; Buchanan, William; Papapanou, Panos N.; Mitchell, Dennis A.; Curran, Alice E.; Lupo, Virginia R.; Ferguson, James E.; Bofill, James; Matseoane, Stephen; Deinard, Amos S., Jr.; Rogers, Tyson B.	2008	JOURNAL OF THE AMERICAN DENTAL ASSOCIATION	87
	18	RCT	Effect of periodontal therapy on pregnancy outcome on women affected by periodontitis	10.1902/jop.2007.060388	Tarannum, Fouzia; Faizuddin, Mohamed	2007	JOURNAL OF PERIODONTOLOGY	86
	19	review	Periodontal disease and its impact on general health in Latin America. Section V: Treatment of periodontitis	10.1590/1807-3107bor-2020.vol34.0026	Fischer, Ricardo Guimaraes; Lira Junior, Ronaldo; Retamal-Valdes, Belen; de Figueiredo, Luciene Cristina; Malheiros, Zilson; Stewart, Bernal; Feres, Magda	2020	BRAZILIAN ORAL RESEARCH	83
	20	case-control study	A possible association between preterm birth and early periodontitis -: Pilot study	10.1111/j.1600-051X.2004.00564.x	Radnai, M; Gorzó, I; Nagy, E; Urbán, E; Novák, T; Pál, A	2004	JOURNAL OF CLINICAL PERIODONTOLOGY	79
	21	systematic review	Is periodontitis associated with an increased risk of coronary heart disease and preterm and/or low birth weight births?	10.1034/j.1600-051X.29.s3.2.x	Madianos, PN; Bobetsis, GA; Kinane, DF	2002	JOURNAL OF CLINICAL PERIODONTOLOGY	78
	22	case-control study	Periodontal status and preterm low birth weight: a case control study	10.1111/j.1600-0765.2005.00808.x	Noack, B; Klingenberg, J; Weigelt, J; Hoffmann, T	2005	JOURNAL OF PERIODONTAL RESEARCH	77
	23	systematic review	Maternal periodontitis and preterm birth: Systematic review and meta-analysis	10.1111/cdoe.12450	Manrique-Corredor, Edwar J.; Orozco-Beltran, Domingo; Lopez-Pineda, Adriana; Quesada, Jose A.; Gil-Guillen, Vicente F.; Carratala-Munuera, Concepcion	2019	COMMUNITY DENTISTRY AND ORAL EPIDEMIOLOGY	76
	24	systematic review	Periodontitis and gestational diabetes mellitus: a systematic review and meta-analysis of observational studies	10.1186/s12884-016-1145-z	Abariga, Samuel A.; Whitcomb, Brian W.	2016	BMC PREGNANCY AND CHILDBIRTH	76
	25	review	Systemic effects of periodontitis: lessons learned from research on atherosclerotic vascular disease and adverse pregnancy outcomes	10.1111/idj.12185	Papapanou, Panos N.	2015	INTERNATIONAL DENTAL JOURNAL	74
	26	case-control study	Maternal periodontitis and the causes of preterm birth: the case-control Epipap study	10.1111/j.1600-051X.2009.01503.x	Nabet, Cathy; Lelong, Nathalie; Colombier, Marie-Laure; Sixou, Michel; Musset, Anne-Marie; Goffinet, Francois; Kaminski, Monique	2010	JOURNAL OF CLINICAL PERIODONTOLOGY	70
	27	animal model	Dental Infection of <i>Porphyromonas gingivalis</i> Induces Preterm Birth in Mice	10.1371/journal.pone.0137249	Ao, Min; Miyauchi, Mutsumi; Furusho, Hisako; Inubushi, Toshihiro; Kitagawa, Masae; Nagasaki, Atsuhiro; Sakamoto, Shinichi; Kozai, Katsuyuki; Takata, Takashi	2015	PLOS ONE	69
	28	prospective cohort study	Periodontal disease as a risk factor for adverse pregnancy outcomes:: a prospective cohort study	10.1111/j.1600-051X.2007.01166.x	Agueda, Anna; Ramon, Josep M.; Manau, Carolina; Guerrero, Adrian; Echeverria, Jose J.	2008	JOURNAL OF CLINICAL PERIODONTOLOGY	67
	29	case-control study	Intrauterine growth restriction, low birth weight, and preterm birth: Adverse pregnancy outcomes and their association with maternal periodontitis	10.1902/jop.2007.070196	Siqueira, Fernanda Mafra; Miranda Cota, Luis Otavio; Costa, Jose Eustaquio; Amaral Haddad, Joao Paulo; Quintao Lana, Angela Maria; Costa, Fernando Oliveira	2007	JOURNAL OF PERIODONTOLOGY	67
	30	systematic review	Scaling and Root Planing Treatment for Periodontitis to Reduce Preterm Birth and Low Birth Weight: A Systematic Review and Meta-Analysis of Randomized Controlled Trials	10.1902/jop.2012.110636	Kim, Arthur J.; Lo, Alexander J.; Pullin, Deborah A.; Thornton-Johnson, Darneesh S.; Karimbux, Nadeem Y.	2012	JOURNAL OF PERIODONTOLOGY	64
	31	RCT	Benefits of Periodontal Therapy When Preterm Birth Threatens	10.1177/0022034508330229	Radnai, M.; Pal, A.; Novak, T.; Urban, E.; Eller, J.; Gorzo, I.	2009	JOURNAL OF DENTAL RESEARCH	63
	32	case-control study	Periodontal disease and perinatal outcomes: a case-control study	10.1111/j.1600-051X.2006.01012.x	Bassani, D. G.; Olinto, M. T. A.; Kreiger, N.	2007	JOURNAL OF CLINICAL PERIODONTOLOGY	62
	33	case-control study	Possible association between mother's periodontal status and preterm delivery	10.1111/j.1600-051X.2006.00986.x	Radnai, Marta; Gorzo, Istvan; Urban, Edit; Eller, Jozsef; Novak, Tibor; Pal, Attila	2006	JOURNAL OF CLINICAL PERIODONTOLOGY	62
	34	animal model	Increased TLR4 Expression in Murine Placentas after Oral Infection with Periodontal Pathogens	10.1016/j.placenta.2008.11.017	Arce, R. M.; Barros, S. P.; Wacker, B.; Peters, B.; Moss, K.; Offenbacher, S.	2009	PLACENTA	59
	35	systematic review	Impact of the treatment of periodontitis on systemic health and quality of life: A systematic review	10.1111/jcpe.13554	Orlandi, Marco; Munoz Aguilera, Eva; Marletta, Debora; Petrie, Aviva; Suvan, Jean; D'Aiuto, Francesco	2022	JOURNAL OF CLINICAL PERIODONTOLOGY	58
	36	review	Women's health issues and their relationship to periodontitis	10.14219/jada.archive.2002.0171	Krejci, CB; Bissada, NF	2002	JOURNAL OF THE AMERICAN DENTAL ASSOCIATION	54
	37	review	Association of periodontitis with preterm birth and low birth weight: a comprehensive review	10.1080/14767058.2017.1293023	Puertas, Alberto; Magan-Fernandez, Antonio; Blanc, Vanessa; Revelles, Laura; O'Valle, Francisco; Pozo, Elena; Leon, Ruben; Mesa, Francisco	2018	JOURNAL OF MATERNAL-FETAL & NEONATAL MEDICINE	52
	38	review	Strategies for the inhibition of gingipains for the potential treatment of periodontitis and associated systemic diseases	10.3402/jom.v6.24800	Olsen, Ingar; Potempa, Jan	2014	JOURNAL OF ORAL MICROBIOLOGY	52
	39	case-control study	Association between maternal periodontitis and an increased risk of preeclampsia	10.1902/jop.2006.060061	Miranda Cota, Luis Otavio; Guimaraes, Alessandra Neves; Costa, Jose Eustaquio; Medeiros Lorentz, Telma Campos; Costa, Fernando Oliveira	2006	JOURNAL OF PERIODONTOLOGY	52
	40	case-control study	Anti-cardiolipin antibodies antibodies in sera from patients with periodontitis	10.1177/154405910308201114	Schenkein, HA; Berry, CR; Burmeister, JA; Brooks, CN; Barbour, SE; Best, AM; Tew, JG	2003	JOURNAL OF DENTAL RESEARCH	50
	41	prospective cohort study	The relationship between maternal periodontitis, adverse pregnancy outcome and miscarriage in never smokers	10.1111/j.1600-051X.2005.00884.x	Farrell, S; Ide, M; Wilson, RF	2006	JOURNAL OF CLINICAL PERIODONTOLOGY	49
	42	case-control study	Association between periodontitis and low birth weight: a case-control study	10.1111/j.1600-051X.2005.00781.x	Moliterno, LFM; Monteiro, B; Figueredo, CMD; Fischer, RG	2005	JOURNAL OF CLINICAL PERIODONTOLOGY	49
	43	Comparative Stud	Systemic Immune Responses in Pregnancy and Periodontitis: Relationship to Pregnancy Outcomes in the Obstetrics and Periodontal Therapy (OPT) Study	10.1902/jop.2009.080464	Ebersole, Jeffrey L.; Novak, M. John; Michalowicz, Bryan S.; Hodges, James S.; Steffen, Michelle J.; Ferguson, James E.; DiAngelis, Anthony; Buchanan, William; Mitchell, Dennis A.; Papapanou, Panos N.	2009	JOURNAL OF PERIODONTOLOGY	45
	44	review	Role of Maternal Periodontitis in Preterm Birth	10.3389/fimmu.2017.00139	Ren, Hongyu; Du, Minquan	2017	FRONTIERS IN IMMUNOLOGY	43
	45		Vaginal and oral microbes, host genotype and preterm birth	10.1016/j.mehy.2009.06.017	Srinivasan, Usha; Misra, Dawn; Marazita, Mary L.; Foxman, Betsy	2009	MEDICAL HYPOTHESES	42
	46	cross-sectional study	Periodontitis and gestational diabetes mellitus: Exploring the link in NHANES III	10.1111/j.1752-7325.2006.tb02574.x	Novak, Karen F.; Taylor, George W.; Dawson, Dolphus R.; Ferguson, James E., II; Novak, M. John	2006	JOURNAL OF PUBLIC HEALTH DENTISTRY	42
	47	RCT	Periodontal therapy and risk for adverse pregnancy outcomes	10.1007/s00784-010-0424-8	Soares Dutra Oliveira, Alcione Maria; Dutra de Oliveira, Peterson Antonio; Miranda Cota, Luis Otavio; Magalhaes, Claudia Silami; Moreira, Allyson Nogueira; Costa, Fernando Oliveira	2011	CLINICAL ORAL INVESTIGATIONS	41
	48	systematic review	Relationship between Periodontitis and Pre-Eclampsia: A Meta-Analysis	10.1371/journal.pone.0071387	Sgolastra, Fabrizio; Petrucci, Ambra; Severino, Marco; Gatto, Roberto; Monaco, Annalisa	2013	PLOS ONE	40
	49	RCT	Serum Inflammatory Mediators in Pregnancy: Changes After Periodontal Treatment and Association With Pregnancy Outcomes	10.1902/jop.2009.090236	Michalowicz, Bryan S.; Novak, M. John; Hodges, James S.; DiAngelis, Anthony; Buchanan, William; Papapanou, Panos N.; Mitchell, Dennis A.; Ferguson, James E., II; Lupo, Virginia; Bofill, James; Matseoane, Stephen; Steffen, Michelle; Ebersole, Jeffrey L.	2009	JOURNAL OF PERIODONTOLOGY	39
	50	case-control study	Maternal periodontitis as a potential risk variable for preeclampsia: A case-control study	10.1902/jop.2008.070174	Siqueira, Fernanda Mafra; Miranda Cota, Luis Otavio; Costa, Jose Eustaquio; Amaral Haddad, Joao Paulo; Quintao Lana, Angela Maria; Costa, Fernando Oliveira	2008	JOURNAL OF PERIODONTOLOGY	39
	51	Comparative Study	The association between maternal periodontitis and low birth weight infants among Malay women	10.1111/j.1600-0528.2007.00383.x	Saddki, Norkhafizah; Bachok, Norsa'adah; Hussain, Nik Hazlina Nik; Zainudin, Siti Lailatul Akmar; Sosroseno, Wihaskoro	2008	COMMUNITY DENTISTRY AND ORAL EPIDEMIOLOGY	37
	52	case-control study	Is pre-term labour associated with periodontitis in a Danish maternity ward?	10.1111/j.1600-051X.2006.00899.x	Skuldbol, T; Johansen, KH; Dahlén, G; Stoltze, K; Holmstrup, P	2006	JOURNAL OF CLINICAL PERIODONTOLOGY	36
	53		PERIODONTAL BACTERIA IN THE GENITAL TRACT: ARE THEY RELATED TO ADVERSE PREGNANCY OUTCOME?	10.1177/039463201302600411	Cassini, M. A.; Pilloni, A.; Condo, S. G.; Vitali, L. A.; Pasquantonio, G.; Cerroni, L.	2013	INTERNATIONAL JOURNAL OF IMMUNOPATHOLOGY AND PHARMACOLOGY	35
	54		Amniotic fluid and maternal race influence responsiveness of fetal membranes to bacteria	10.1016/j.jri.2012.07.006	Peltier, Morgan R.; Drobek, Cayce O.; Bhat, Geeta; Saade, George; Fortunato, Stephen J.; Menon, Ramkumar	2012	JOURNAL OF REPRODUCTIVE IMMUNOLOGY	35
	55	animal model	Colonization of maternal and fetal tissues by <i>Porphyromonas gingivalis</i> is strain-dependent in a rodent animal model	10.1016/j.ajog.2007.11.067	Belanger, Myriam; Reyes, Leticia; von Deneen, Karen; Reinhard, Mary K.; Progulske-Fox, Ann; Brown, Mary B.	2008	AMERICAN JOURNAL OF OBSTETRICS AND GYNECOLOGY	35
	56	case-control study	Lack of association between maternal periodontal status and adverse pregnancy outcomes: a multicentric epidemiologic study	10.3109/14767058.2012.733776	Abati, Silvio; Villa, Alessandro; Cetin, Irene; Dessole, Salvatore; Luglie, Pietrina Francesca; Strohmenger, Laura; Ottolenghi, Livia; Campus, Guglielmo G.	2013	JOURNAL OF MATERNAL-FETAL & NEONATAL MEDICINE	34
	57	systematic review	Effect of intra-pregnancy nonsurgical periodontal therapy on inflammatory biomarkers and adverse pregnancy outcomes: a systematic review with meta-analysis	10.1186/s13643-017-0587-3	Cardoso da Silva, Helbert Eustaquio; Stefani, Cristine Miron; Melo, Nilce de Santos; de Lima, Adriano de Almeida; Rosing, Cassiano Kuchenbecker; Porporatti, Andre Luis; Canto, Graziela De Luca	2017	SYSTEMATIC REVIEWS	33
	58	cross-sectional study	The Association Between Periodontal Inflammation and Labor Triggers (Elevated Cytokine Levels) in Preterm Birth: A Cross-Sectional Study	10.1902/jop.2015.150364	Perunovic, Neda Dj.; Rakic, Mia M.; Nikolic, Ljubinka I.; Jankovic, Sasa M.; Aleksic, Zoran M.; Plecas, Darko V.; Madianos, Phoebus N.; Cakic, Sasa S.	2016	JOURNAL OF PERIODONTOLOGY	33
	59	Comparative Study	Oral bacteria in placental tissues: increased molecular detection in pregnant periodontitis patients	10.1111/odi.12364	Blanc, V.; O'Valle, F.; Pozo, E.; Puertas, A.; Leon, R.; Mesa, F.	2015	ORAL DISEASES	33
	60	cross-sectional study	Chronic periodontitis and pre-term labour in Brazilian pregnant women:: an association to be analysed	10.1111/j.1600-051X.2006.01038.x	Santos-Pereira, Silvio A.; Giraldo, Paulo C.; Saba-Chujfi, Eduardo; Amaral, Rose L. G.; Morais, Sirlei S.; Fachini, Ana Maria; Goncalves, Ana Katherine S.	2007	JOURNAL OF CLINICAL PERIODONTOLOGY	33
	61	review	The role of inflammation in preterm birth - focus on periodontitis	10.1111/j.1471-0528.2006.01121.x	Klebanoff, M.; Searle, K.	2006	BJOG-AN INTERNATIONAL JOURNAL OF OBSTETRICS AND GYNAECOLOGY	32
	62	review	<i>Porphyromonas gingivalis</i> and adverse pregnancy outcomes: a review on its intricate pathogenic mechanisms	10.1080/1040841X.2020.1747392	Chopra, Aditi; Radhakrishnan, Raghu; Sharma, Mohit	2020	CRITICAL REVIEWS IN MICROBIOLOGY	31
	63		Periodontitis as a risk factor for systemic disease: Are microparticles the missing link?	10.1016/j.mehy.2015.02.013	Badran, Zahi; Struillou, Xavier; Verner, Christian; Clee, Thibaud; Rakic, Mia; Martinez, Maria C.; Soueidan, Assem	2015	MEDICAL HYPOTHESES	30
	64	review	Association between periodontitis in pregnancy and preterm or low birth weight:: Review of the literature	PMID: 18758408	Agueda, Anna; Echeverria, Ana; Manau, Carolina	2008	MEDICINA ORAL PATOLOGIA ORAL Y CIRUGIA BUCAL	30
	65	systematic review	Periodontitis and risk of preterm birth and low birthweight - a meta-analysis	PMID: 22880465	Konopka, Tomasz; Paradowska-Stolarz, Anna	2012	GINEKOLOGIA POLSKA	29
	66	prospective cohort study	Systemic Immunologic Consequences of Chronic Periodontitis	10.1177/0022034519857714	Gaudilliere, D. K.; Culos, A.; Debali, K.; Tsai, A. S.; Ganio, E. A.; Choi, W. M.; Han, X.; Maghaireh, A.; Choisy, B.; Baca, Q.; Einhaus, J. F.; Hedou, J. J.; Bertrand, B.; Ando, K.; Fallahzadeh, R.; Ghaemi, M. S.; Okada, R.; Stanley, N.; Tanada, A.; Tingle, M.; Alpagot, T.; Helms, J. A.; Angst, M. S.; Aghaeepour, N.; Gaudilliere, B.	2019	JOURNAL OF DENTAL RESEARCH	28
	67	animal model	Galectin-3 Plays an Important Role in Preterm Birth Caused by Dental Infection of <i>Porphyromonas gingivalis</i>	10.1038/s41598-018-21072-y	Miyauchi, Mutsumi; Ao, Min; Furusho, Hisako; Chea, Chanbora; Nagasaki, Atsuhiro; Sakamoto, Shinnichi; Ando, Toshinori; Inubushi, Toshihiro; Kozai, Katsuyuki; Takata, Takashi	2018	SCIENTIFIC REPORTS	27
	68	case-control study	Association Between Periodontitis and Gestational Diabetes Mellitus: A Case-Control Study	10.1902/jop.2012.120350	Esteves Lima, Rafael Paschoal; Miranda Cota, Luis Otavio; Costa, Fernando Oliveira	2013	JOURNAL OF PERIODONTOLOGY	27
	69	case-control study	Periodontitis as a Risk Factor for Preeclampsia	10.1902/jop.2012.110256	da Silva, Genivaldo Moura; Coutinho, Sonia B.; Piscoya, Maria Dilma B. V.; Ximenes, Ricardo A. A.; Jamelli, Silvia R.	2012	JOURNAL OF PERIODONTOLOGY	27
	70	case-control study	The periodontopathic bacteria in placenta, saliva and subgingival plaque of threatened preterm labor and preterm low birth weight cases: a longitudinal study in Japanese pregnant women	10.1007/s00784-020-03287-4	Ye, Changchang; Katagiri, Sayaka; Miyasaka, Naoyuki; Kobayashi, Hiroaki; Khemwong, Thatawee; Nagasawa, Toshiyuki; Izumi, Yuichi	2020	CLINICAL ORAL INVESTIGATIONS	26
	71	animal study	The effect of <i>Porphyromonas gingivalis</i> lipopolysaccharide on pregnancy in the rat	10.1111/odi.12177	Kunnen, A.; van Pampus, M. G.; Aarnoudse, J. G.; van der Schans, C. P.; Abbas, F.; Faas, M. M.	2014	ORAL DISEASES	25
	72	RCT	Intrapregnancy Non-Surgical Periodontal Treatment and Pregnancy Outcome: A Randomized Controlled Trial	10.1902/jop.2012.120572	Pirie, Martina; Linden, Gerard; Irwin, Christopher	2013	JOURNAL OF PERIODONTOLOGY	25
	73	animal study	Periodontal infection with <i>Porphyromonas gingivalis</i> induces preterm birth and lower birth weight in rats	10.1111/omi.12227	Liang, S.; Ren, H.; Guo, H.; Xing, W.; Liu, C.; Ji, Y.; Jiang, H.; Zhang, P.; Du, M.	2018	MOLECULAR ORAL MICROBIOLOGY	23
	74	Comparative Study	Role of Periodontal Bacteria, Viruses, and Placental <i>mir155</i> in Chronic Periodontitis and Preeclampsia-A Genetic Microbiological Study	10.3390/cimb43020060	Mahendra, Jaideep; Mahendra, Little; Mugri, Maryam H.; Sayed, Mohammed E.; Bhandi, Shilpa; Alshahrani, Rahaf Turki; Balaji, Thodur Madapusi; Varadarajan, Saranya; Tanneeru, Swetha; Rao, Abirami Nayaki P.; Srinivasan, Sruthi; Reda, Rodolfo; Testarelli, Luca; Patil, Shankargouda	2021	CURRENT ISSUES IN MOLECULAR BIOLOGY	22
	75	Comparative Study	Immunoregulatory gene polymorphisms in Japanese women with preterm births and periodontitis	10.1016/j.jri.2012.01.005	Sugita, Noriko; Kobayashi, Tetsuo; Kikuchi, Akira; Shimada, Yasuko; Hirano, Emi; Sasahara, Jun; Tanaka, Kenichi; Yoshie, Hiromasa	2012	JOURNAL OF REPRODUCTIVE IMMUNOLOGY	22
	76	case-control study	Maternal periodontitis as a risk factor for prematurity	10.1111/j.1442-200X.2011.03502.x	Piscoya, Maria Dilma B. V.; Ximenes, Ricardo A. A.; Silva, Genivaldo M.; Jamelli, Silvia R.; Coutinho, Sonia B.	2012	PEDIATRICS INTERNATIONAL	22
	77		<i>Fusobacterium</i> Genomics Using MinION and Illumina Sequencing Enables Genome Completion and Correction	10.1128/mSphere.00269-18	Todd, S. Michelle; Settlage, Robert E.; Lahmers, Kevin K.; Slade, Daniel J.	2018	MSPHERE	21
	78		Periodontitis and plasma C-reactive protein during pregnancy	10.1902/jop.2006.050193	Pitiphat, Waranuch; Joshipura, Kaumudi J.; Rich-Edwards, Janet W.; Williams, Paige L.; Douglass, Chester W.; Gillman, Matthew W.	2006	JOURNAL OF PERIODONTOLOGY	21
	79	systematic review	GAPS IN KNOWLEDGE ABOUT THE ASSOCIATION BETWEEN MATERNAL PERIODONTITIS AND ADVERSE OBSTETRIC OUTCOMES: AN UMBRELLA REVIEW	10.1016/j.jebdp.2017.07.006	Vivares-Builes, Annie M.; Johana Rangel-Rincon, Leidy; Enrique Botero, Javier; Agudelo-Suarez, Andres A.	2018	JOURNAL OF EVIDENCE-BASED DENTAL PRACTICE	20
	80	animal study	Effect of <i>Porphyromonas gingivalis</i> infection in the placenta and umbilical cord in pregnant mice with low birth weight	10.1080/00016357.2018.1426876	Udagawa, Sayuri; Katagiri, Sayaka; Maekawa, Shogo; Takeuchi, Yasuo; Komazaki, Rina; Ohtsu, Anri; Sasaki, Naoki; Shiba, Takahiko; Watanabe, Kazuki; Ishihara, Kazuyuki; Sato, Noriko; Miyasaka, Naoyuki; Izumi, Yuichi	2018	ACTA ODONTOLOGICA SCANDINAVICA	20
	81	animal study	Abnormal Pregnancy Outcomes in Mice Using an Induced Periodontitis Model and the Haematogenous Migration of <i>Fusobacterium nucleatum</i> Sub-Species to the Murine Placenta	10.1371/journal.pone.0120050	Stockham, Sara; Stamford, Justine E.; Roberts, Claire T.; Fitzsimmons, Tracy R.; Marchant, Ceilidh; Bartold, P. Mark; Zilm, Peter S.	2015	PLOS ONE	20
	82	animal study	Toll-like receptor 4 mediates intrauterine growth restriction after systemic Campylobacter rectus infection in mice	10.1111/j.2041-1014.2012.00651.x	Arce, R. M.; Caron, K. M.; Barros, S. P.; Offenbacher, S.	2012	MOLECULAR ORAL MICROBIOLOGY	20
	83	prospective cohort study	Association between maternal periodontitis and preterm and/or low birth weight infants in normal pregnancies	10.3109/14767058.2014.987751	Matilde Usin, Maria; Menso, Julieta; Ines Rodriguez, Veronica; Gonzalez, Analia; Tabares, Sandra; Parodi, Ricardo; Sembaj, Adela	2016	JOURNAL OF MATERNAL-FETAL & NEONATAL MEDICINE	19
	84	Case-control Study	Increased periodontal inflammation in women with preterm premature rupture of membranes	10.1007/s00784-014-1371-6	Stadelmann, Pascale F. M.; Eick, Sigrun; Salvi, Giovanni E.; Surbek, Daniel; Mohr, Stefan; Buergin, Walter; Ramseier, Christoph A.; Sculean, Anton	2015	CLINICAL ORAL INVESTIGATIONS	19
	85	prospective cohort study	Maternal Periodontitis as a Possible Risk Factor for Preterm Birth and Low firth Weight - A Prospective Study	10.3290/j.ohpd.a34053	Basha, Sakeenabi; Swamy, Hiremath Shivaling; Mohamed, Roshan Noor	2015	ORAL HEALTH & PREVENTIVE DENTISTRY	19
	86		The anti-phospholipid antibody-dependent and independent effects of periodontopathic bacteria on threatened preterm labor and preterm birth	10.1007/s00404-013-2741-z	Ye, Changchang; Katagiri, Sayaka; Miyasaka, Naoyuki; Bharti, Pariksha; Kobayashi, Hiroaki; Takeuchi, Yasuo; Momohara, Yoshihito; Sekiguchi, Masaki; Takamine, Satoko; Nagasawa, Toshiyuki; Izumi, Yuichi	2013	ARCHIVES OF GYNECOLOGY AND OBSTETRICS	19
	87		Determinants of Spontaneous Preterm Labor and Birth Including Gastroesophageal Reflux Disease and Periodontitis	10.3346/jkms.2020.35.e105	Lee, Kwang-Sig; Song, In-Seok; Kim, Eun-Seon; Ahn, Ki Hoon	2020	JOURNAL OF KOREAN MEDICAL SCIENCE	18
	88		<i>Porphyromonas gingivalis</i> induces IL-8 and IFN-gamma secretion and apoptosis in human extravillous trophoblast derived HTR8/SVneo cells via activation of ERK1/2 and p38 signaling pathways	10.1016/j.placenta.2016.06.010	Ren, Hongyu; Li, Yuhong; Jiang, Han; Du, Minquan	2016	PLACENTA	18
	89	cross-sectional study	Association between periodontitis, periodontopathogens and preterm birth: is it real?	10.1007/s00404-015-3945-1	Elizabeth Martinez-Martinez, Rita; Francisca Moreno-Castillo, Diana; Pablo Loyola-Rodriguez, Juan; Gabriela Sanchez-Medrano, Ana; Hector San Miguel-Hernandez, Jesus; Honorio Olvera-Delgado, Jose; Abraham Dominguez-Perez, Ruben	2016	ARCHIVES OF GYNECOLOGY AND OBSTETRICS	18
	90	case-control study	Are Periodontal Bacterial Profiles and Placental Inflammatory Infiltrate in Pregnancy Related to Birth Outcomes?	10.1902/jop.2012.120462	Mesa, Francisco; Pozo, Elena; Blanc, Vanessa; Puertas, Alberto; Bravo, Manuel; O'Valle, Francisco	2013	JOURNAL OF PERIODONTOLOGY	18
	91	animal study	Systemic inflammatory responses in progressing periodontitis during pregnancy in a baboon model	10.1111/j.1365-2249.2010.04202.x	Ebersole, J. L.; Steffen, M. J.; Holt, S. C.; Kesavalu, L.; Chu, L.; Cappelli, D.	2010	CLINICAL AND EXPERIMENTAL IMMUNOLOGY	18
	92	case-control study	Assessing the association between periodontitis and premature birth: a case-control study	10.1186/s12884-021-03700-0	Uwambaye, Peace; Munyanshongore, Cyprien; Rulisa, Stephen; Shiau, Harlan; Nuhu, Assuman; Kerr, Michael S.	2021	BMC PREGNANCY AND CHILDBIRTH	17
	93	case-control study	Association between periodontitis and spontaneous abortion: A case-control study	10.1002/JPER.18-0174	Chanomethaporn, Anchana; Chayasadom, Anek; Wara-Aswapati, Nawarat; Kongwattanakul, Kiattisak; Suwannarong, Waraporn; Tangwanichgapong, Kamonchanok; Sumanonta, Gunniga; Matangkasombut, Oranart; Dasanayake, Ananda P.; Pitiphat, Waranuch	2019	JOURNAL OF PERIODONTOLOGY	17
	94	cross-sectional study	Relationship between periodontal inflammation and fetal growth in pregnant women: a cross-sectional study	10.1007/s00404-012-2660-4	Takeuchi, Noriko; Ekuni, Daisuke; Irie, Koichiro; Furuta, Michiko; Tomofuji, Takaaki; Morita, Manabu; Watanabe, Tatsuo	2013	ARCHIVES OF GYNECOLOGY AND OBSTETRICS	17
	95	RCT	Prevention of Preterm Delivery with Periodontal Treatment	10.1159/000221378	Novak, Tibor; Radnai, Marta; Gorzo, Istvan; Urban, Edit; Orvos, Hajnalka; Eller, Jozsef; Pal, Attila	2009	FETAL DIAGNOSIS AND THERAPY	17
	96	review	Association of periodontitis with pre term low birth weight - A review	10.1016/j.placenta.2020.03.006	Jajoo, Namrata S.; Shelke, Anup U.; Bajaj, Rajat S.; Patil, Priyanka P.; Patil, Manali A.	2020	PLACENTA	16
	97	Case-Control Study	Systemic Inflammation in Pregnant Women With Periodontitis and Preterm Prelabor Rupture of Membranes: A Prospective Case-Control Study	10.3389/fimmu.2019.02624	Mohr, Stefan; Amylidi-Mohr, Sofia K.; Stadelmann, Pascale; Sculean, Anton; Persson, Rutger; Eick, Sigrun; Surbek, Daniel V.	2019	FRONTIERS IN IMMUNOLOGY	15
	98	RCT	Non-Surgical Treatment of Periodontal Disease in a Pregnant Caucasian Women Population: Adverse Pregnancy Outcomes of a Randomized Clinical Trial	10.3390/ijerph16193638	Caneiro-Queija, Leticia; Lopez-Carral, Jose; Martin-Lancharro, Pablo; Limeres-Posse, Jacobo; Diz-Dios, Pedro; Blanco-Carrion, Juan	2019	INTERNATIONAL JOURNAL OF ENVIRONMENTAL RESEARCH AND PUBLIC HEALTH	15
	99	Case-Control Study	Relationship Among Mothers' Glycemic Level, Periodontitis, and Birth Weight	10.1902/jop.2015.150423	Gomes-Filho, Isaac S.; Pereira, Eliesita C.; Cruz, Simone S.; Adan, Luis Fernando F.; Vianna, Maria Isabel P.; Passos-Soares, Johelle S.; Trindade, Soraya C.; Oliveira, Ernesto P.; Oliveira, Michelle T.; Cerqueira, Eneida de M. M.; Pereira, Antonio Luis; Barreto, Mauricio L.; Seymour, Gregory John	2016	JOURNAL OF PERIODONTOLOGY	15
	100	RCT	The effect of phase-I periodontal therapy on pregnancy outcome in chronic periodontitis patients	10.3109/01443615.2013.829029	Reddy, B. V. Ramesh; Tanneeru, S.; Chava, V. K.	2014	JOURNAL OF OBSTETRICS AND GYNAECOLOGY	15
	101	animal study	Porphyromonas gingivalis infection at different gestation periods on fetus development and cytokines profile	10.1111/j.1601-0825.2012.01917.x	Michelin, M. C. A. N.; Teixeira, S. R. L.; Ando-Suguimoto, E. S.; Lucas, S. R. R.; Mayer, M. P. A.	2012	ORAL DISEASES	15
	102	review	What is the future of Periodontal Medicine?	10.1590/1807-3107bor-2021.vol35.0102	Fischer, Ricardo Guimaraes; Gomes Filho, Isaac Suzart; da Cruz, Simone Seixas; Oliveira, Victor Bento; Lira-Junior, Ronaldo; Scannapieco, Frank Andrew; Rego, Rodrigo Otavio	2021	BRAZILIAN ORAL RESEARCH	14
	103	systematic review	Periodontitis and risk for preeclampsia - a systematic review	10.5603/GP.2020.0024	Konopka, Tomasz; Zakrzewska, Aneta	2020	GINEKOLOGIA POLSKA	14
	104	case-control study	Relationship between periodontal parameters and plasma cytokine profiles in pregnant woman with preterm birth or low birth weight	10.1007/s00784-015-1553-x	Mesa, Francisco; Pozo, Elena; O'Valle, Francisco; Puertas, Alberto; Magan-Fernandez, Antonio; Rosel, Eva; Bravo, Manuel	2016	CLINICAL ORAL INVESTIGATIONS	14
	105	case control study	Periodontitis among poor rural Indian mothers increases the risk of low birth weight babies: a hospital-based case control study	10.5051/jpis.2014.44.2.85	Jacob, Pulikottil Shaju; Nath, Sonia	2014	JOURNAL OF PERIODONTAL AND IMPLANT SCIENCE	14
	106		The association of Aggregatibacter actinomycetemcomitans with preeclampsia in a subset of Japanese pregnant women	10.1111/j.1600-051X.2011.01845.x	Hirano, Emi; Sugita, Noriko; Kikuchi, Akira; Shimada, Yasuko; Sasahara, Jun; Iwanaga, Ruriko; Tanaka, Kenichi; Yoshie, Hiromasa	2012	JOURNAL OF CLINICAL PERIODONTOLOGY	14
	107	case control study	Effect of maternal periodontitis and low birth weight-A case control study	10.3109/00016357.2015.1049374	Souza, Luise Maria; da Cruz, Simone Seixas; Gomes-Filho, Isaac Suzart; Barreto, Mauricio Lima; Passos-Soares, Johelle Santana; Trindade, Soraya Castro; Morais Godoy Figueiredo, Ana Claudia; Coelho Alves, Claudia Maria; Freitas Coelho, Julita Maria; Pereira Vianna, Maria Isabel	2016	ACTA ODONTOLOGICA SCANDINAVICA	13
	108	case-control study	No association between periodontitis and preterm low birth weight: a case-control study	10.1007/s00404-017-4556-9	Fogacci, Mariana Fampa; Cardoso, Elaine de O. C.; Barbirato, Davi da S.; de Carvalho, Denise Pires; Sansone, Carmelo	2018	ARCHIVES OF GYNECOLOGY AND OBSTETRICS	12
	109	animal study	Periodontitis in pregnant baboons: systemic inflammation and adaptive immune responses and pregnancy outcomes in a baboon model	10.1111/jre.12099	Ebersole, J. L.; Holt, S. C.; Cappelli, D.	2014	JOURNAL OF PERIODONTAL RESEARCH	12
	110	cross-sectional study	Very low and low birth weight associated with maternal periodontitis	10.1111/jcpe.12000	Guimaraes, Alessandra N.; Silva-Mato, Agustin; Siqueira, Fernanda M.; Cyrino, Renata M.; Cota, Luis O. M.; Costa, Fernando O.	2012	JOURNAL OF CLINICAL PERIODONTOLOGY	12
	111	nonrandomized intervention study	Periodontal therapy for pregnant women and cases of low birthweight: An intervention study	10.1111/j.1442-200X.2009.02888.x	Cruz, Simone S.; Costa, Maria da Conceicao N.; Gomes-Filho, Isaac S.; Barreto, Mauricio L.; dos Santos, Carlos Antonio S. T.; Martins, Angela Guimaraes; Passos, Johelle de S.; de Freitas, Camila Oliveira T.; Sampaio, Fabio P.; Cerqueira, Eneida de M. M.	2010	PEDIATRICS INTERNATIONAL	12
	112	systematic review	Periodontitis and Preeclampsia in Pregnancy: A Systematic Review and Meta-Analysis	10.1007/s10995-022-03556-6	Le, Quynh-Anh; Akhter, Rahena; Coulton, Kimberly Mathieu; Vo, Ngoc Truong Nhu; Duong, Le Thi Yen; Nong, Hoang Viet; Yaacoub, Albert; Condous, George; Eberhard, Joerg; Nanan, Ralph	2022	MATERNAL AND CHILD HEALTH JOURNAL	11
	113	case-control study	Interleukin-1 receptor antagonist gene polymorphism, adverse pregnancy outcome and periodontitis in Turkish women	10.1016/j.archoralbio.2015.09.013	Kayar, Nezahat Arzu; Alptekin, Nilgun Ozlem; Erdal, Mehmet Emin	2015	ARCHIVES OF ORAL BIOLOGY	11
	114	review	Association between Maternal Periodontitis and Development of Systematic Diseases in Offspring	10.3390/ijms23052473	Starzynska, Anna; Wychowanski, Piotr; Nowak, Maciej; Sobocki, Bartosz Kamil; Jereczek-Fossa, Barbara Alicja; Slupecka-Ziemilska, Monika	2022	INTERNATIONAL JOURNAL OF MOLECULAR SCIENCES	10
	115	Association of Gastroesophageal Reflux Disease with Preterm Birth: Machine Learning Analysis	10.3346/jkms.2021.36.e282	Lee, Kwang-Sig; Kim, Eun Sun; Kim, Do-Young; Song, In-Seok; Ahn, Ki Hoon	2021	JOURNAL OF KOREAN MEDICAL SCIENCE	10
	116	prospective cohort study	Periodontitis as a Preterm Birth Risk Factor in Caucasian Women: A Cohort Study	10.3290/j.ohpd.a44116	Caneiro, Leticia; Manuel Lopez-Carral, Jose; Martin-Lancharro, Pablo; Linares, Antonio; Batalla, Pilar; Blanco-Carrion, Juan	2020	ORAL HEALTH & PREVENTIVE DENTISTRY	10
	117		Pilot study for periodontal treatment and pregnancy outcome: A clinical prospective study	PMID: 20490383	Deppe, Herbert; Hohlweg-Majert, Bettina; Hoelzle, Frank; Schneider, Karl Theodor Mario; Wagenpfeil, Stefan	2010	QUINTESSENCE INTERNATIONAL	10
	118	prospective cohort study	Synergistic effect of maternal obesity and periodontitis on preterm birth in women with pre-eclampsia: a prospective study	10.1111/jcpe.12574	Lee, Hyo-Jin; Ha, Jung-Eun; Bae, Kwang-Hak	2016	JOURNAL OF CLINICAL PERIODONTOLOGY	9
	119	animal study	No association between periodontitis, preterm birth, or intrauterine growth restriction: experimental study in Wistar rats	10.1016/j.ajog.2015.12.008	Fogacci, Mariana Fampa; Barbirato, Davi da Silva; Furtado Amaral, Cristine da Silva; da Silva, Priscilla Goncalves; Coelho, Mariana de Oliveira; Bertozi, Giuliana; de Carvalho, Denise Pires; Thome Leao, Anna Thereza	2016	AMERICAN JOURNAL OF OBSTETRICS AND GYNECOLOGY	9
	120	case-control study	Association between early preterm birth and periodontitis according to USA and European consensus definitions	10.3109/14767058.2012.663827	de Tejada, B. Martinez; Gayet-Ageron, A.; Combescure, C.; Irion, O.; Baehni, P.	2012	JOURNAL OF MATERNAL-FETAL & NEONATAL MEDICINE	9
	121	review	Periodontitis and pregnancy	10.1177/1466424006061170	Tucker, Richard	2006	JOURNAL OF THE ROYAL SOCIETY FOR THE PROMOTION OF HEALTH	8
	122		Microbial profile of placentas from Tanzanian mothers with adverse pregnancy outcomes and periodontitis	10.1111/odi.13962	Miranda-Rius, Jaume; Brunet-Llobet, Lluis; Blanc, Vanessa; Alvarez, Gerard; Moncunill-Mira, Jordi; Mashala, Elias, I; Kasebele, Yona; Masenga, Gileard; Nadal, Alfons; Leon, Ruben	2023	ORAL DISEASES	7
	123	review	Women's Health: Periodontitis and its Relation to Hormonal Changes, Adverse Pregnancy Outcomes and Osteoporosis	PMID: 22908092	Krejci, Charlene B.; Bissada, Nabil F.	2012	ORAL HEALTH & PREVENTIVE DENTISTRY	7
	124		<i>FcγRIIB</i> polymorphisms, periodontitis and preterm birth in Japanese pregnant women	10.1111/j.1600-0765.2010.01338.x	Iwanaga, R.; Sugita, N.; Hirano, E.; Sasahara, J.; Kikuchi, A.; Tanaka, K.; Yoshie, H.	2011	JOURNAL OF PERIODONTAL RESEARCH	7
	125	cross-sectional study	Association among gestational diabetes mellitus, periodontitis and prematurity: a cross-sectional study	10.20945/2359-3997000000435	Damante, Carla Andreotti; Foratori-Junior, Gerson Aparecido; Cunha, Paula de Oliveira; Negrato, Carlos Antonio; Carvalho Sales-Peres, Silvia Helena; Ragghianti Zangrando, Mariana Schutzer; Passanezi Sant'Ana, Adriana Campos	2022	ARCHIVES OF ENDOCRINOLOGY METABOLISM	6
	126		Immune responses in women with periodontitis and preterm low birth weight: Levels of CD4+and CD8+T cells in gingival granulation tissue	10.1016/j.archoralbio.2019.104551	Kayar, Nezahat Arzu; Celik, Ilhami; Alptekin, Nilgun Ozlem	2020	ARCHIVES OF ORAL BIOLOGY	6
	127	cross-sectional study	Estimation of Transmission of Porphyromonas Gingivalis from Mother to Child through Saliva	10.31729/jnma.3475	Adhikari, Khushbu; Saimbi, Charanjeet Singh; Gupta, Birendra Prasad	2018	JOURNAL OF NEPAL MEDICAL ASSOCIATION	6
	128	case-control study	Is there a relationship between maternal periodontitis and pre-term birth? A prospective hospital-based case-control study	10.3109/00016357.2014.919663	Bulut, Gulcin; Olukman, Ozgur; Calkavur, Sebnem	2014	ACTA ODONTOLOGICA SCANDINAVICA	6
	129	review	Periodontitis in Pregnancy: The Risk of Preterm Labor and Low Birth Weight	10.1016/j.disamonth.2011.03.005	Kawar, Nadia; Alrayyes, Sahar	2011	DM DISEASE-A-MONTH	6
	130	review	Exploring the Role of IL-17A in Oral Dysbiosis-Associated Periodontitis and Its Correlation with Systemic Inflammatory Disease	10.3390/dj11080194	Irie, Koichiro; Azuma, Tetsuji; Tomofuji, Takaaki; Yamamoto, Tatsuo	2023	DENTISTRY JOURNAL	5
	131	systematic review	Adverse Pregnancy Outcomes and Maternal Periodontal Disease: An Overview on Meta-Analytic and Methodological Quality	10.3390/jcm12113635	Machado, Vanessa; Ferreira, Madalena; Lopes, Luisa; Mendes, Jose Joao; Botelho, Joao	2023	JOURNAL OF CLINICAL MEDICINE	5
	132	review	Periodontitis in Pregnant Women: A Possible Link to Adverse Pregnancy Outcomes	10.3390/healthcare11101372	Butera, Andrea; Maiorani, Carolina; Morandini, Annalaura; Trombini, Julia; Simonini, Manuela; Ogliari, Chiara; Scribante, Andrea	2023	HEALTHCARE	5
	133	systematic review	The Potential Association Between Periodontal Diseases and Adverse Pregnancy Outcomes in Pregnant Women: A Systematic Review of Randomized Clinical Trials	10.7759/cureus.33216	Alnasser, Bashayer H.; Alkhaldi, Njoud K.; Alghamdi, Waad K.; Alghamdi, Faisal T.	2023	CUREUS JOURNAL OF MEDICAL SCIENCE	5
	134	prospective cohort study	Association between maternal periodontal status and ultrasonographic measurement of fetal growth: A longitudinal study	10.1038/s41598-020-58396-7	Taniguchi-Tabata, Ayano; Takeuchi, Noriko; Uchida, Yoko; Ekuni, Daisuke; Morita, Manabu	2020	SCIENTIFIC REPORTS	5
	135	prospective cohort study	Preconception Periodontitis and Risk of Spontaneous Abortion in a Prospective Cohort Study	10.1093/aje/kwad142	Bond, Julia C.; Wise, Lauren A.; Fox, Matthew P.; Garcia, Raul I.; Murray, Eleanor J.; White, Katharine O.; Rothman, Kenneth J.; Hatch, Elizabeth E.; Heaton, Brenda	2023	AMERICAN JOURNAL OF EPIDEMIOLOGY	4
	136	case-control study	Association between preterm birth and low birth weight and maternal chronic periodontitis: A hospital-based case-control study	10.17219/dmp/152234	Bhavsar, Neeta Vijay; Trivedi, Sakshee; Vachhani, Kirti Suresh; Brahmbhatt, Nilam; Shah, Shraddha; Patel, Neesha; Gupta, Divya; Periasamy, Ramya	2023	DENTAL AND MEDICAL PROBLEMS	4
	137		Association between maternal periodontitis, acute-phase reactants and preterm birth	10.1111/odi.13851	Al-Rawi, Natheer H.; Imran, Nada K.; Abdulkareem, Ali A.; Abdulsattar, Abeer M.; Uthman, Asmaa T.	2022	ORAL DISEASES	4
	138	animal study	A new mixed model of periodontitis-induced preeclampsia: A pilot study	10.1111/jre.12869	Mata, Karina; Nobre, Atila Vinicius Vitor; Felix Silva, Pedro Henrique; Oliezer, Rene Seabra; Fernandes, Cleverson; Amaral, Jefferson; Ramos, Junia; Constante Gabriel Del-Arco, Marina; Messora, Michel Reis; Tanus-Santos, Jose Eduardo; Gerlach, Raquel Fernanda; Salvador, Sergio Luiz	2021	JOURNAL OF PERIODONTAL RESEARCH	4
	139	case-control study	Influence of maternal periodontal health as a risk factor for low-birth-weight infants in Terai population of Nepal	10.4103/jehp.jehp_408_18	Wazir, Sartaj Singh; Arora, Pallak; Ghosh, Snehashish; Bhagat, Vasuda; Khurana, Suchi; Mahanta, Swagat	2019	JOURNAL OF EDUCATION AND HEALTH PROMOTION	4
	140	Comparative Study	Birth Weight of Infants of Mothers With Aggressive Periodontitis	10.1902/jop.2011.110192	Schenkein, Harvey A.; Koertge, Thomas E.; Sabatini, Robert; Brooks, Carol N.; Gunsolley, John C.	2012	JOURNAL OF PERIODONTOLOGY	4
	141	cross-sectional study	Association between birth-related factors and periodontitis in women: Korea National Health and Nutrition Examination Survey 2013-2018	10.1111/jcpe.13845	Kim, Na-Yeong; Kim, Ji-Eun; Choi, Choong-Ho; Chung, Ki-Ho	2023	JOURNAL OF CLINICAL PERIODONTOLOGY	3
	142	RCT	Effect of Antenatal Treatment of Maternal Periodontitis on Early Childhood Neurodevelopment	10.1055/s-0032-1316449	Matula, Kathleen; Ramamurthy, Rajam; Bose, Carl; Goldstein, Ricki; Couper, David; Peralta-Carcelen, Myriam; Stewart, Dawn; Gustafson, Kathryn E.; Offenbacher, Steven	2012	AMERICAN JOURNAL OF PERINATOLOGY	3
	143	Cross-Sectional Study	Periodontal Inflamed Surface Area Is Associated With Increased Gestational Blood Pressure and Uric Acid Levels Among Pregnant Women From Rural North China	10.3389/fcvm.2022.830732	Hu, Shaonan; Yu, Feifan; Jiang, Hong; Shang, Wei; Miao, Hui; Li, Simin; Zhao, Jianjiang; Xiao, Hui	2022	FRONTIERS IN CARDIOVASCULAR MEDICINE	2
	144	Cross-Sectional Study	Do the clinical criteria used to diagnose periodontitis affect the association with prematurity?	10.1007/s10266-020-00562-4	Moncunill-Mira, Jordi; Brunet-Llobet, Lluis; Cuadras, Daniel; Lorente-Colome, Nuria; Pascal, Rosalia; Rovira, Carlota; Nadal, Alfons; Miranda-Rius, Jaume	2021	ODONTOLOGY	2
	145	animal study	Anticardiolipin from Periodontitis Patients Impact Fetal Loss and Annexin V	10.1177/0022034520913244	Schenkein, H. A.; Thomas, R. R.	2020	JOURNAL OF DENTAL RESEARCH	2
	146	case-control study	<i>Fusobacterium nucleatum</i> and <i>Prevotella</i> in women with periodontitis and preterm birth	10.4317/medoral.25874	Lima, Karyne Martins; Coelho Alves, Claudia Maria; Branco Vidal, Flavia Castello; Gomes-Filho, Isaac Suzart; Costa e Costa, Jessica; Della Coletta, Ricardo; Rodrigues, Vandilson Pinheiro; Lopes, Fernanda Ferreira	2023	MEDICINA ORAL PATOLOGIA ORAL Y CIRUGIA BUCAL	1
	147	Case Control Study	Gain a Baby Lose a Tooth-Is There an Association between Periodontitis and Preterm Birth?	10.3390/jcm11237183	Bartha, Valentin; Steinmacher, Sahra; Wittlinger, Rebekka; Boutin, Sebastien; Pauluschke-Froehlich, Jan; von Ohle, Christiane; Brucker, Sara Yvonne; Bruckner, Thomas; Wolff, Diana	2022	JOURNAL OF CLINICAL MEDICINE	1
	148	Case Control Study	The Association between Maternal Periodontitis and Preterm Birth: A Case-Control Study in a Low-Resource Setting in Sudan, Africa	10.3390/medicina58050632	Shaggag, Lubna M.; ALhabardi, Nadiah; Adam, Ishag	2022	MEDICINA-LITHUANIA	1
	149	prospective cohort study	Association Between Periodontitis and Preterm Birth in a Cohort of Pregnant Women in Ivory Coast	10.3290/j.ohpd.b3464893	Pockpa, Zocko Ange Desire; Soueidan, Assem; Koffi-Coulibaly, Nadin Therese; Mobio, Gnaba Samson; Pere, Morgane; Badran, Zahi; Struillou, Xavier	2022	ORAL HEALTH & PREVENTIVE DENTISTRY	1
	150	Case Control Study	IL-17, A Possible Salivary Biomarker for Preterm Birth in Females with Periodontitis	10.1007/s13224-021-01466-1	Mahilkar, Sonal; Malagi, Sachin K.; Soni, Abhishek; Abraham, Dennis V.; Johnson, Lynn; Pattanshetti, Kirti S.	2021	JOURNAL OF OBSTETRICS AND GYNECOLOGY OF INDIA	1
	151		Periodontitis as a potential risk factor for premature delivery	10.22543/7674.81.P2733	Turcu-Duminica, Ana; Dumitriu, Anca Silvia; Paunica, Stana; Gica, Corina; Botezatu, Radu; Gica, Nicolae; Peltecu, Gheorghe; Panaitescu, Anca Maria	2021	JOURNAL OF MIND AND MEDICAL SCIENCES	1
	152	cross sectional study	Salivary and plasma inflammatory mediators and secretory status in preterm delivery women with periodontitis - a cross sectional study	10.2298/VSP171106066N	Nikolic, Ljubinka; Cakic, Sasa; Perunovic, Neda; Colak, Emina; Stevuljevic, Jelena-Kotur; Jankovic, Sasa; Djuric, Milanko; Plecas, Darko	2020	VOJNOSANITETSKI PREGLED	1
	153	cross-sectional study	KNOWLEDGE AND AWARENESS ABOUT THE INFLUENCE OF PERIODONTITIS ON SYSTEMIC CONDITIONS AMONG MEDICAL PRACTITIONERS: A QUESTIONNAIRE STUDY	10.9756/INT-JECSE/V14I1.352	Vignesh, S.; Rajasekar, Arvina	2022	INTERNATIONAL JOURNAL OF EARLY CHILDHOOD SPECIAL EDUCATION	0
	154		Linking periodontitis and adverse pregnancy outcomes through CD14+CD16+monocytes	10.1016/j.mehy.2021.110637	Jagannathan, Raghunathan; Balaji, Thodur Madapusi; Varadarajan, Saranya; Bhuvaneswari, B.; Venkatakrishnan, C. J.; Priya, S. Lakshmi; Rajendran, Swaminathan; Sayed, Mohammed E.; Mugri, Maryam H.; Patil, Shankargouda	2021	MEDICAL HYPOTHESES	0
	155	Case Control Study	Endotoxemia among Postpartum Mothers with Periodontitis Delivering Low Birth Weight Babies: A Case Control Study in Rural Indian Population	10.7860/JCDR/2020/42851.13419	Nath, Sonia; Prakash, Jayant; Prajapati, Virendra Kumar; Pulikkotil, Shaju Jacob	2020	JOURNAL OF CLINICAL AND DIAGNOSTIC RESEARCH	0
	156		Relationship between FcyRIIB gene polymorphisms, periodontitis and adverse pregnancy outcomes in pregnant women		Wang, Yanming; Sugita, Noriko; Wang, Xiaoqing; Meng, Peisong; Gao, Lili; Lin, Jiang; Yoshie, Hiromasa; Bi, Liangjia	2017	INTERNATIONAL JOURNAL OF CLINICAL AND EXPERIMENTAL PATHOLOGY	0
	157	animal study	Monitoring periodontal lesions and their effects during pregnancy: microbiological aspects of the oral cavity and amniotic fluid in pregnant ewes	10.1590/1678-5150-PVB-7160	Souza, Natalia C.; Ramost, Thamiris N. M.; Borsanelli, Ana Carolina; Saraiva, Julia R.; Ferreira, Evandro M.; Schweitzer, Christiane M.; Gaetti-Jardim Jr, Elerson; Dutra, Iveraldo S.	2023	PESQUISA VETERINARIA BRASILEIRA	0
periodontal disease	1	review	Preterm birth 1 - Epidemiology and causes of preterm birth	10.1016/S0140-6736(08)60074-4	Goldenberg, Robert L	2008	LANCET	5353
	2	review	Periodontal diseases	10.1016/S0140-6736(05)67728-8	Pihlstrom, BL; Michalowicz, BS; Johnson, NW	2005	LANCET	2851
	3	review	Relationship between periodontal infections and systemic disease	10.1111/j.1469-0691.2007.01798.x	Seymour, G. J.; Ford, P. J.; Cullinan, M. P.; Leishman, S.; Yamazaki, K.	2007	CLINICAL MICROBIOLOGY AND INFECTION	447
	4	system review	Periodontal disease and adverse pregnancy outcomes: a systematic review	10.1111/j.1471-0528.2005.00827.x	Xiong, X; Buekens, P; Fraser, WD; Beck, J; Offenbacher, S	2006	BJOG-AN INTERNATIONAL JOURNAL OF OBSTETRICS AND GYNAECOLOGY	369
	5	review	Periodontal disease and systemic conditions: a bidirectional relationship	10.1007/s10266-006-0060-6	Kim, Jemin; Amar, Salomon	2006	ODONTOLOGY	361
	6	RCT	Treatment of periodontal disease and the risk of preterm birth	10.1056/NEJMoa062249	Michalowicz, Bryan S.; Hodges, James S.; DiAngelis, Anthony J.; Lupo, Virginia R.; Novak, M. John; Ferguson, James E.; Buchanan, William; Bofill, James; Papapanou, Panos N.; Mitchell, Dennis A.; Matseoane, Stephen; Tschida, Pat A.	2006	NEW ENGLAND JOURNAL OF MEDICINE	360
	7	RCT	Periodontal therapy may reduce the risk of preterm low birth weight in women with periodontal disease:: A randomized controlled trial	10.1902/jop.2002.73.8.911	López, NJ; Smith, PC; Gutierrez, J	2002	JOURNAL OF PERIODONTOLOGY	350
	8	a prospective study 前瞻性	Periodontal infection and preterm birth - Results of a prospective study	10.14219/jada.archive.2001.0299	Jeffcoat, MK; Geurs, NC; Reddy, MS; Cliver, SP; Goldenberg, RL; Hauth, JC	2001	JOURNAL OF THE AMERICAN DENTAL ASSOCIATION	338
	9	animal model	<i>Fusobacterium nucleatum</i> induces premature and term stillbirths in pregnant mice:: Implication of oral bacteria in preterm birth	10.1128/IAI.72.4.2272-2279.2004	Han, YPW; Redline, RW; Li, M; Yin, LH; Hill, GB; McCormick, TS	2004	INFECTION AND IMMUNITY	311
	10	RCT	Periodontal disease and preterm birth: Results of a pilot intervention study	10.1902/jop.2003.74.8.1214	Jeffcoat, MK; Hauth, JC; Geurs, NC; Reddy, MS; Cliver, SP; Hodgkins, PM; Goldenberg, RL	2003	JOURNAL OF PERIODONTOLOGY	256
	11	prospective cohort study	Progressive periodontal disease and risk of very preterm delivery	10.1097/01.AOG.0000190212.87012.96	Offenbacher, S; Boggess, KA; Murtha, AP; Jared, HL; Lieff, S; McKaig, RG; Mauriello, SM; Moss, KL; Beck, JD	2006	OBSTETRICS AND GYNECOLOGY	240
	12	review	A review of the relationship between tooth loss, periodontal disease, and cancer	10.1007/s10552-008-9163-4	Meyer, Mara S.; Joshipura, Kaumudi; Giovannucci, Edward; Michaud, Dominique S.	2008	CANCER CAUSES & CONTROL	228
	13	case-control study	Maternal periodontal disease and preterm low birthweight: Case-control study	10.1177/154405910208100505	Davenport, ES; Williams, CECS; Sterne, JAC; Murad, S; Sivapathasundram, V; Curtis, MA	2002	JOURNAL OF DENTAL RESEARCH	191
	14		Adverse pregnancy outcomes (APOs) and periodontal disease: pathogenic mechanisms	10.1111/jcpe.12082	Madianos, Phoebus N.; Bobetsis, Yiorgos A.; Offenbacher, Steven	2013	JOURNAL OF CLINICAL PERIODONTOLOGY	182
	15	RCT	Effects of Periodontal Therapy on Rate of Preterm Delivery <i>A Randomized Controlled Trial</i>	10.1097/AOG.0b013e3181b1341f	Offenbacher, Steven; Beck, James D.; Jared, Heather L.; Mauriello, Sally M.; Mendoza, Luisto C.; Couper, David J.; Stewart, Dawn D.; Murtha, Amy P.; Cochran, David L.; Dudley, Donald J.; Reddy, Michael S.; Geurs, Nicolaas C.; Hauth, John C.	2009	OBSTETRICS AND GYNECOLOGY	172
	16	review	Oral health's inextricable connection to systemic health: Special populations bring to bear multimodal relationships and factors connecting periodontal disease to systemic diseases and conditions	10.1111/prd.12398	Kapila, Yvonne L.	2021	PERIODONTOLOGY 2000	168
	17	Comparative Study	Periodontal infections and pre-term birth: early findings from a cohort of young minority women in New York	10.1034/j.1600-0722.2001.00966.x	Mitchell-Lewis, D; Engebretson, SP; Chen, J; Lamster, IB; Papapanou, PN	2001	EUROPEAN JOURNAL OF ORAL SCIENCES	167
	18	prospective cohort study	A prospective study to investigate the relationship between periodontal disease and adverse pregnancy outcome	10.1038/sj.bdj.4811620	Moore, S; Ide, M; Coward, PY; Randhawa, M; Borkowska, E; Baylis, R; Wilson, RF	2004	BRITISH DENTAL JOURNAL	157
	19	RCT	Effects of periodontal therapy during pregnancy on periodontal status, biologic parameters, and pregnancy outcomes: A pilot study	10.1902/jop.2006.060047	Offenbacher, Steven; Lin, Dongming; Strauss, Robert; McKaig, Rosemary; Irving, Joanna; Barros, Silvana P.; Moss, Kevin; Barrow, David A.; Hefti, A.; Beck, James D.	2006	JOURNAL OF PERIODONTOLOGY	156
	20	review	Periodontal Medicine: 100 Years of Progress	10.1177/0022034519846113	Beck, J. D.; Papapanou, N.; Philips, K. H.; Offenbacher, S.	2019	JOURNAL OF DENTAL RESEARCH	146
	21	system review	Periodontal diseases and the risk of preterm birth and low birth weight: A meta-analysis	10.1902/jop.2005.76.2.161	Khader, YS; Ta'ani, Q	2005	JOURNAL OF PERIODONTOLOGY	146
	22	case-control study	Periodontal disease and upper genital tract inflammation in early spontaneous preterm birth	10.1097/01.AOG.0000139836.47777.6d	Goepfert, AR; Jeffcoat, MK; Andrews, WW; Faye-Petersen, O; Cliver, SP; Goldenberg, RL; Hauth, JC	2004	OBSTETRICS AND GYNECOLOGY	140
	23	system review	Screening to prevent spontaneous preterm birth: systematic reviews of accuracy and effectiveness literature with economic modelling	10.3310/hta13430	Honest, H.; Forbes, C. A.; Duree, K. H.; Norman, G.; Duffy, S. B.; Tsourapas, A.; Roberts, T. E.; Barton, P. M.; Jowett, S. M.; Hyde, C. J.; Khan, K. S.	2009	HEALTH TECHNOLOGY ASSESSMENT	138
	24	review	Periodontal disease and systemic health: current status	10.1111/j.1834-7819.2009.01144.x	Cullinan, M. P.; Ford, P. J.; Seymour, G. J.	2009	AUSTRALIAN DENTAL JOURNAL	137
	25	case reports	Localization of <i>P</i>. <i>gingivalis</i> in Preterm Delivery Placenta	10.1177/0022034509338032	Katz, J.; Chegini, N.; Shiverick, K. T.; Lamont, R. J.	2009	JOURNAL OF DENTAL RESEARCH	136
	26	RCT	Treatment of Periodontal Disease During Pregnancy <i>A Randomized Controlled Trial</i>	10.1097/AOG.0b013e3181c15b40	Newnham, John P.; Newnham, Ian A.; Ball, Colleen M.; Wright, Michelle; Pennell, Craig E.; Swain, Jonathan; Doherty, Dorota A.	2009	OBSTETRICS AND GYNECOLOGY	128
	27	review	Biochemical markers for the prediction of preterm birth	10.1016/j.ajog.2005.02.015	Goldenberg, RL; Goepfert, AR; Ramsey, PS	2005	AMERICAN JOURNAL OF OBSTETRICS AND GYNECOLOGY	127
	28	review	Oral health in women during preconception and pregnancy: Implications for birth outcomes and infant oral health	10.1007/s10995-006-0095-x	Boggess, Kim A.; Edelstein, Burton L.	2006	MATERNAL AND CHILD HEALTH JOURNAL	126
	29		FadA from <i>Fusobacterium nucleatum</i> utilizes both secreted and nonsecreted forms for functional oligomerization for attachment and invasion of host cells	10.1074/jbc.M611567200	Xu, Minghua; Yamada, Mitsunori; Li, Mei; Liu, Hongqi; Chen, Shu G.; Han, Yiping W.	2007	JOURNAL OF BIOLOGICAL CHEMISTRY	124
	30	prospective cohort study	Periodontal disease definition may determine the association between periodontitis and pregnancy outcomes	10.1111/j.1600-051X.2008.01222.x	Manau, Carolina; Echeverria, Ana; Agueda, Anna; Guerrero, Adrian; Echeverria, Jose J.	2008	JOURNAL OF CLINICAL PERIODONTOLOGY	119
	31	systematic review	Clinical research activity in periodontal medicine: a systematic mapping of trial registers	10.1111/jcpe.12534	Monsarrat, Paul; Blaizot, Alessandra; Kemoun, Philippe; Ravaud, Philippe; Nabet, Cathy; Sixou, Michel; Vergnes, Jean-Noel	2016	JOURNAL OF CLINICAL PERIODONTOLOGY	118
	32	systematic review	Obstetric outcomes after treatment of periodontal disease during pregnancy: systematic review and meta-analysis	10.1136/bmj.c7017	Polyzos, Nikolaos P.; Polyzos, Ilias P.; Zavos, Apostolos; Valachis, Antonis; Mauri, Davide; Papanikolaou, Evangelos G.; Tzioras, Spyridon; Weber, Daniel; Messinis, Ioannis E.	2010	BMJ-BRITISH MEDICAL JOURNAL	118
	33	review	Risk assessment and management to prevent preterm birth	10.1016/j.siny.2016.01.005	Koullali, B.; Oudijk, M. A.; Nijman, T. A. J.; Mol, B. W. J.; Pajkrt, E.	2016	SEMINARS IN FETAL & NEONATAL MEDICINE	109
	34	case-control study	Periodontal infections and pre-term low birth weight:: a case-control study	10.1111/j.1600-051X.2005.00670.x	Buduneli, N; Baylas, H; Buduneli, E; Türkoglu, O; Köse, T; Dahlen, G	2005	JOURNAL OF CLINICAL PERIODONTOLOGY	100
	35	RCT	Treatment of localized periodontal disease in pregnancy does not reduce the occurrence of preterm birth: results from the Periodontal Infections and Prematurity Study (PIPS)	10.1016/j.ajog.2009.10.892	Macones, George A.; Parry, Samuel; Nelson, Deborah B.; Strauss, Jerome F.; Ludmir, Jack; Cohen, Arnold W.; Stamilio, David M.; Appleby, Dina; Clothier, Bonnie; Sammel, Mary D.; Jeffcoat, Marjorie	2010	AMERICAN JOURNAL OF OBSTETRICS AND GYNECOLOGY	99
	36	review	Periodontal disease and adverse pregnancy outcomes	10.1111/prd.12294	Bobetsis, Yiorgos A.; Graziani, Filippo; Gursoy, Mervi; Madianos, Phoebus N.	2020	PERIODONTOLOGY 2000	95
	37	review	Periodontal diseases and adverse pregnancy outcomes: Mechanisms	10.1111/prd.12295	Figuero, Elena; Han, Yiping W.; Furuichi, Yasushi	2020	PERIODONTOLOGY 2000	91
	38	systematic review	Periodontal disease and pregnancy outcomes: State-of-the-science	10.1097/01.ogx.0000279292.63435.40	Xiong, Xu; Buekens, Pierre; Vastardis, Sotirios; Yu, Stera M.	2007	OBSTETRICAL & GYNECOLOGICAL SURVEY	86
	39	review	A review of the influence of periodontal treatment in systemic diseases	10.1111/prd.12249	Falcao, Artur; Bullon, Pedro	2019	PERIODONTOLOGY 2000	81
	40	systematic review	Treating periodontal disease for preventing adverse birth outcomes in pregnant women	10.1002/14651858.CD005297.pub3	Iheozor-Ejiofor, Zipporah; Middleton, Philippa; Esposito, Marco; Glenny, Anne-Marie	2017	COCHRANE DATABASE OF SYSTEMATIC REVIEWS	80
	41		Exposure measurement in the association between periodontal disease and prematurity/low birth weight	10.1111/j.1600-051X.2007.01141.x	Gomes-Filho, Isaac S.; Cruz, Simone S.; Rezende, Edson J. C.; dos Santos, Carlos Antonio S. T.; Soledade, Kaliane R.; Magalhaes, Mauricio A.; de Azevedo, Antonio Cesar O.; Trindade, Soraya C.; Vianna, Maria Isabel P.; Passos, Johelle de S.; Cerqueira, Eneida M. M.	2007	JOURNAL OF CLINICAL PERIODONTOLOGY	80
	42	RCT	Periodontal infection and preterm birth: successful periodontal therapy reduces the risk of preterm birth	10.1111/j.1471-0528.2010.02713.x	Jeffcoat, M.; Parry, S.; Sammel, M.; Clothier, B.; Catlin, A.; Macones, G.	2011	BJOG-AN INTERNATIONAL JOURNAL OF OBSTETRICS AND GYNAECOLOGY	79
	43	RCT	Persistently high levels of periodontal pathogens associated with preterm pregnancy outcome	10.1902/jop.2007.060201	Lin, Dongming; Moss, Kevin; Beck, James D.; Hefti, Arthur; Offenbacher, Steven	2007	JOURNAL OF PERIODONTOLOGY	77
	44	prospective cohort study	Maternal periodontal disease in early pregnancy and risk for a small-for-gestational-age infant	10.1016/j.ajog.2005.11.059	Boggess, KA; Beck, JD; Murtha, AP; Moss, K; Offenbacher, S	2006	AMERICAN JOURNAL OF OBSTETRICS AND GYNECOLOGY	77
	45	Comparative Study	The association between <i>Porphyromonas gingivalis</i>-specific maternal serum IgG and low birth weight	10.1902/jop.2001.72.11.1491	Dasanayake, AP; Boyd, D; Madianos, PN; Offenbacher, S; Hills, E	2001	JOURNAL OF PERIODONTOLOGY	77
	46	review	Oral Health and Adverse Pregnancy Outcomes - What's Next?	10.1177/0022034510381905	Han, Y. W.	2011	JOURNAL OF DENTAL RESEARCH	76
	47	prospective cohort study	Periodontal disease and adverse pregnancy outcomes: is there an association?	10.1016/j.ajog.2009.03.003	Srinivas, Sindhu K.; Sammel, Mary D.; Stamilio, David M.; Clothier, Bonnie; Jeffcoat, Marjorie K.; Parry, Samuel; Macones, George A.; Elovitz, Michal A.; Metlay, Joshua	2009	AMERICAN JOURNAL OF OBSTETRICS AND GYNECOLOGY	76
	48	review	Exploring the relationship between periodontal disease and pregnancy complications	10.14219/jada.archive.2006.0403	Bobetsis, Yiorgos A.; Barros, Silvana P.; Offenbacher, Steven	2006	JOURNAL OF THE AMERICAN DENTAL ASSOCIATION	74
	49	Comparative Study	Evolution of Invasion in a Diverse Set of <i>Fusobacterium</i> Species	10.1128/mBio.01864-14	McGuire, Abigail Manson; Cochrane, Kyla; Griggs, Allison D.; Haas, Brian J.; Abeel, Thomas; Zeng, Qiandong; Nice, Justin B.; MacDonald, Hanlon; Birren, Bruce W.; Berger, Bryan W.; Allen-Vercoe, Emma; Earl, Ashlee M.	2014	MBIO	73
	50	systematic review	Evidence grade associating periodontitis with preterm birth and/or low birth weight: II. A systematic review of randomized trials evaluating the effects of periodontal treatment	10.1111/j.1600-051X.2011.01761.x	Chambrone, Leandro; Pannuti, Claudio Mendes; Guglielmetti, Mariana Rocha; Chambrone, Luiz Armando	2011	JOURNAL OF CLINICAL PERIODONTOLOGY	73
	51	systematic review	Periodontal disease as a risk factor for adverse pregnancy outcomes: a systematic review and meta-analysis of case-control studies	10.1007/s10266-011-0036-z	Corbella, Stefano; Taschieri, Silvio; Francetti, Luca; De Siena, Francesca; Del Fabbro, Massimo	2012	ODONTOLOGY	72
	52	review	Periodontal diseases and adverse pregnancy outcomes	10.1111/jog.13782	Komine-Aizawa, Shihoko; Aizawa, Sohichi; Hayakawa, Satoshi	2019	JOURNAL OF OBSTETRICS AND GYNAECOLOGY RESEARCH	71
	53	review	Roles of Oral Bacteria in Cardiovascular Diseases - From Molecular Mechanisms to Clinical Cases: Implication of Periodontal Diseases in Development of Systemic Diseases	10.1254/jphs.09R23FM	Inaba, Hiroaki; Amano, Atsuo	2010	JOURNAL OF PHARMACOLOGICAL SCIENCES	66
	54	case-control study	Associations between systemic status, periodontal status, serum cytokine levels, and delivery outcomes in pregnant women with a diagnosis of threatened premature labor	10.1902/jop.2003.74.12.1764	Hasegawa, K; Furuichi, Y; Shimotsu, A; Nakamura, M; Yoshinaga, M; Kamitomo, M; Hatae, M; Maruyama, I; Izumi, Y	2003	JOURNAL OF PERIODONTOLOGY	66
	55	review	A critical assessment of adverse pregnancy outcome and periodontal diseasel	10.1111/j.1600-051X.2008.01284.x	Wimmer, Gernot; Pihlstrom, Bruce L.	2008	JOURNAL OF CLINICAL PERIODONTOLOGY	65
	56	case-control study	A case-control study to investigate an association between adverse pregnancy outcome and periodontal disease	10.1111/j.1600-051X.2004.00598.x	Moore, S; Randhawa, M; Ide, M	2005	JOURNAL OF CLINICAL PERIODONTOLOGY	65
	57	review	Maternal oral health in pregnancy	10.1097/AOG.0b013e31816a49d3	Boggess, Kim A.	2008	OBSTETRICS AND GYNECOLOGY	64
	58	review	Role of periodontal therapy in management of common complex systemic diseases and conditions: An update	10.1111/prd.12226	Sabharwal, Amarpreet; Gomes-Filho, Isaac S.; Stellrecht, Elizabeth; Scannapieco, FrankA.	2018	PERIODONTOLOGY 2000	63
	59	review	The relationship between periodontal disease, bacterial vaginosis, and preterm birth	10.1515/JPM.2007.039	Pretorius, Christopher; Jagatt, Anilla; Lamont, Ronald F.	2007	JOURNAL OF PERINATAL MEDICINE	63
	60	RCT	Periodontal Bacterial Profiles in Pregnant Women: Response to Treatment and Associations With Birth Outcomes in the Obstetrics and Periodontal Therapy (OPT) Study	10.1902/jop.2008.070554	Novak, M. John; Novak, Karen F.; Hodges, James S.; Kirakodu, Sreenatha; Govindaswami, Meera; DiAngelis, Anthony; Buchanan, William; Papapanou, Panos N.; Michalowicz, Bryan S.	2008	JOURNAL OF PERIODONTOLOGY	61
	61	case-control study	Molar-incisor hypomineralization and oral hygiene in 10-to-12-yr-old Swedish children born preterm	10.1111/j.1600-0722.2011.00792.x	Brogardh-Roth, Susanne; Matsson, Lars; Klingberg, Gunilla	2011	EUROPEAN JOURNAL OF ORAL SCIENCES	60
	62	case-control study	Maternal periodontal status and preterm low birth weight delivery: a case-control study	10.1007/s00404-008-0696-2	Khader, Yousef; Al-shishani, Lamis; Obeidat, Basil; Khassawneh, Mohammad; Burgan, Samar; Amarin, Zouhair O.; Alomari, Mousa; Alkafajei, Ahmad	2009	ARCHIVES OF GYNECOLOGY AND OBSTETRICS	59
	63	cross-sectional study	Is there an association between periodontal disease, prematurity and low birth weight? A population-based study	10.1111/j.1600-051X.2005.00759.x	Lunardelli, AN; Peres, MA	2005	JOURNAL OF CLINICAL PERIODONTOLOGY	59
	64	systematic review	Reducing stillbirths: prevention and management of medical disorders and infections during pregnancy	10.1186/1471-2393-9-S1-S4	Menezes, Esme V.; Yakoob, Mohammad Yawar; Soomro, Tanya; Haws, Rachel A.; Darmstadt, Gary L.; Bhutta, Zulfiqar A.	2009	BMC PREGNANCY AND CHILDBIRTH	56
	65	prospective cohort study	A protocol to identify non-classical risk factors for preterm births: the Brazilian Ribeirao Preto and Sao Luis prenatal cohort (BRISA)	10.1186/1742-4755-11-79	Moura da Silva, Antonio Augusto; Ferreira Simoes, Vanda Maria; Barbieri, Marco Antonio; Cardoso, Viviane Cunha; Coelho Alves, Claudia Maria; Abreu Fonseca Thomaz, Erika Barbara; de Sousa Queiroz, Rejane Christine; Cavalli, Ricardo Carvalho; Lucena Batista, Rosangela Fernandes; Bettiol, Heloisa	2014	REPRODUCTIVE HEALTH	55
	66	review	Periodontal disease and pregnancy outcomes: exposure, risk and intervention	10.1016/j.bpobgyn.2007.01.005	Clothier, B.; Stringer, M.; Jeffcoat, Marjorie K.	2007	BEST PRACTICE & RESEARCH CLINICAL OBSTETRICS & GYNAECOLOGY	55
	67	case-control study	Relationship between periodontal disease in pregnant women and the nutritional condition of their newborns	10.1902/jop.2002.73.10.1177	Romero, BC; Chiquito, CS; Elejalde, LE; Bernardoni, CB	2002	JOURNAL OF PERIODONTOLOGY	55
	68		Periodontal status during pregnancy and postpartum	10.1371/journal.pone.0178234	Gonzalez-Jaranay, Maximino; Tellez, Luis; Roa-Lopez, Antonio; Gomez-Moreno, Gerardo; Moreu, Gerardo	2017	PLOS ONE	53
	69	cross-sectional study	Correlation between infant birth weight and mother's periodontal status	10.1111/j.1600-051X.2005.00661.x	Marin, C; Segura-Egea, JJ; Martínez-Sahuquillo, A; Bullón, P	2005	JOURNAL OF CLINICAL PERIODONTOLOGY	53
	70	review	Bi-directional relationship between pregnancy and periodontal disease	10.1111/j.1600-0757.2011.00396.x	Armitage, Gary C.	2013	PERIODONTOLOGY 2000	51
	71		Simultaneous detection of periodontal pathogens in subgingival plaque and placenta of women with hypertension in pregnancy	10.1007/s00404-011-2012-9	Swati, P.; Thomas, Betsy; Vahab, Saadi Abdul; Kapaettu, Satyamoorthy; Kushtagi, Pralhad	2012	ARCHIVES OF GYNECOLOGY AND OBSTETRICS	51
	72	prospective cohort study	Periodontal disease and prematurity among non-smoking Sri Lankan women	10.1177/154405910508400313	Rajapakse, PS; Nagarathne, M; Chandrasekra, KB; Dasanayake, AP	2005	JOURNAL OF DENTAL RESEARCH	50
	73		Referrals for Dental Care During Pregnancy	10.1111/j.1542-2011.2010.00022.x	Kloetzel, Megan K.; Huebner, Colleen E.; Milgrom, Peter	2011	JOURNAL OF MIDWIFERY & WOMENS HEALTH	49
	74	systematic review	Periodontal disease and pre-eclampsia: a systematic review	10.1111/j.1600-051X.2010.01636.x	Kunnen, Alina; van Doormaal, Jasper J.; Abbas, Frank; Aarnoudse, Jan G.; van Pampus, Maria G.; Faas, Marijke M.	2010	JOURNAL OF CLINICAL PERIODONTOLOGY	49
	75	cross-sectional study	Evaluation of periodontal pathogens in amniotic fluid and the role of periodontal disease in pre-term birth and low birth weight	10.3109/00016357.2012.697576	Ercan, Esra; Eratalay, Kenan; Deren, Ozgur; Gur, Deniz; Ozyuncu, Ozgur; Altun, Belgin; Kanli, Ceyda; Ozdemir, Pinar; Akincibay, Hakan	2013	ACTA ODONTOLOGICA SCANDINAVICA	48
	76	systematic review	The effects of periodontal treatment on pregnancy outcomes	10.1111/jcpe.12081	Michalowicz, Bryan S.; Gustafsson, Anders; Thumbigere-Math, Vivek; Buhlin, Kare	2013	JOURNAL OF CLINICAL PERIODONTOLOGY	48
	77	Case Reports	The origin of <i>Fusobacterium nucleatum</i> involved in intra-amniotic infection and preterm birth	10.3109/14767058.2010.550977	Gauthier, Simon; Tetu, Amelie; Himaya, Eric; Morand, Marianne; Chandad, Fatiha; Rallu, Fabien; Bujold, Emmanuel	2011	JOURNAL OF MATERNAL-FETAL & NEONATAL MEDICINE	48
	78	Comparative Study	Relationship between <i>Campylobacter rectus</i> and periodontal status during pregnancy	10.1111/j.1399-302X.2007.00391.x	Yokoyama, M.; Hinode, D.; Yoshioka, M.; Fukui, M.; Tanabe, S.; Grenier, D.; Ito, H. -O.	2008	ORAL MICROBIOLOGY AND IMMUNOLOGY	48
	79	review	Maternal periodontal disease, pregnancy, and neonatal outcomes	10.1097/01.NMC.0000305657.24613.47	Dasanayake, Ananda P.; Gennaro, Susan; Hendricks-Munoz, Karen D.; Chhun, Nok	2008	MCN-THE AMERICAN JOURNAL OF MATERNAL-CHILD NURSING	48
	80	Comparative Study	Sonoporation is an efficient tool for intracellular fluorescent dextran delivery and one-step double-crossover mutant construction in <i>Fusobactetium nucleatum</i>	10.1128/AEM.00428-07	Han, Yiping W.; Ikegami, Akihiko; Chung, Peter; Zhang, Lei; Deng, Cheri X.	2007	APPLIED AND ENVIRONMENTAL MICROBIOLOGY	48
	81	prospective cohort study	Relationship between maternal periodontal disease and low-birth-weight pre-term infants	10.1111/j.1600-051X.2005.00722.x	Moreu, G; Téllez, L; González-Jaranay, M	2005	JOURNAL OF CLINICAL PERIODONTOLOGY	48
	82	review	Maternal periodontal infections, prematurity, and growth restriction	10.1097/01.grf.0000141894.85221.f7	Offenbacher, S	2004	CLINICAL OBSTETRICS AND GYNECOLOGY	48
	83	systematic review	Primary and secondary prevention of preterm birth: a review of systematic reviews and ongoing randomized controlled trials	10.1016/j.ejogrb.2018.12.022	Matei, Anca; Saccone, Gabriele; Vogel, Joshua P.; Armson, Anthony B.	2019	EUROPEAN JOURNAL OF OBSTETRICS & GYNECOLOGY AND REPRODUCTIVE BIOLOGY	47
	84	Maternal oral origin of <i>Fusobacterium nucleatum</i> in adverse pregnancy outcomes as determined using the 16S-23S rRNA gene intergenic transcribed spacer region	10.1099/jmm.0.049452-0	Gonzales-Marin, Cecilia; Spratt, David A.; Allaker, Robert P.	2013	JOURNAL OF MEDICAL MICROBIOLOGY	47
	85	case-control study	Total Antioxidant Capacity and Superoxide Dismutase Activity Levels in Serum and Gingival Crevicular Fluid in Pregnant Women With Chronic Periodontitis	10.1902/jop.2009.080218	Akahn, Ferda Alev; Baltacioglu, Esra; Alver, Ahmet; Karabulut, Erdem	2009	JOURNAL OF PERIODONTOLOGY	47
	86	RCT	Evaluation of a midwifery initiated oral health-dental service program to improve oral health and birth outcomes for pregnant women: A multi-centre randomised controlled trial	10.1016/j.ijnurstu.2018.03.006	George, Ajesh; Dahlen, Hannah G.; Blinkhorn, Anthony; Ajwani, Shilpi; Bhole, Sameer; Ellis, Sharon; Yeo, Anthony; Elcombe, Emma; Johnson, Maree	2018	INTERNATIONAL JOURNAL OF NURSING STUDIES	45
	87	review	Oral bacteria, oral health, and adverse pregnancy outcomes	10.1111/prd.12436	Xu, Biyang; Han, Yiping W.	2022	PERIODONTOLOGY 2000	44
	88	review	Optimal timing of periodontal disease treatment for prevention of adverse pregnancy outcomes: before or during pregnancy?	10.1016/j.ajog.2011.03.017	Xiong, Xu; Buekens, Pierre; Goldenberg, Robert L.; Offenbacher, Steven; Qian, Xu	2011	AMERICAN JOURNAL OF OBSTETRICS AND GYNECOLOGY	44
	89	systematic review	The Effect of Periodontal Therapy on Preterm Low Birth Weight <i>A Meta</i>-<i>Analysis</i>	10.1097/AOG.0b013e3181fdebc0	Fogacci, Mariana Fampa; Vettore, Mario Vianna; Thome Leao, Anna Thereza	2011	OBSTETRICS AND GYNECOLOGY	44
	90	case-control study	Periodontal disease increases the risk of severe pre-eclampsia among pregnant women	10.1111/j.1600-051X.2007.01105.x	Canakci, Varol; Canakci, Cenk Fatih; Yildirim, Abdulkadir; Ingec, Metin; Eltas, Abubelkir; Erturk, Ayse	2007	JOURNAL OF CLINICAL PERIODONTOLOGY	44
	91	prospective cohort study	Association of maternal periodontal health with adverse pregnancy outcome	10.1111/j.1447-0756.2012.01957.x	Kumar, Ashok; Basra, Minu; Begum, Nargis; Rani, Vigya; Prasad, Sudha; Lamba, Arundeep Kaur; Verma, Mahesh; Agarwal, Sarita; Sharma, Shashi	2013	JOURNAL OF OBSTETRICS AND GYNAECOLOGY RESEARCH	42
	92		Effect of female sex hormones on <i>Campylobacter rectus</i> and human gingival fibroblasts	10.1111/j.1399-302X.2005.00222.x	Yokoyama, M; Hinode, D; Masuda, K; Yoshioka, M; Grenier, D	2005	ORAL MICROBIOLOGY AND IMMUNOLOGY	41
	93		No link between low-grade periodontal disease and preterm birth:: a pilot study in a healthy Caucasian population	10.1080/00016350410001522	Holbrook, WP; Oskarsdóttir, A; Fridjónsson, T; Einarsson, H; Hauksson, A; Geirsson, RT	2004	ACTA ODONTOLOGICA SCANDINAVICA	41
	94	review	<i>Fusobacterium nucleatum</i> and its associated systemic diseases: epidemiologic studies and possible mechanisms	10.1080/20002297.2022.2145729	Fan, Zixin; Tang, Pengzhou; Li, Cheng; Yang, Qi; Xu, Yan; Su, Chuan; Li, Lu	2023	JOURNAL OF ORAL MICROBIOLOGY	40
	95		The possible mechanism of preterm birth associated with periodontopathic <i>Porphyromonas gingivalis</i>	10.1111/j.1600-0765.2011.01366.x	Hasegawa-Nakamura, K.; Tateishi, F.; Nakamura, T.; Nakajima, Y.; Kawamata, K.; Douchi, T.; Hatae, M.; Noguchi, K.	2011	JOURNAL OF PERIODONTAL RESEARCH	40
	96	case-control study	Pre-term delivery and periodontal disease: a case-control study from Croatia	10.1111/j.1600-051X.2006.00977.x	Bosnjak, Andrija; Relja, Tomislav; Vucicevic-Boras, Vanja; Plasaj, Hrvoje; Plancak, Darije	2006	JOURNAL OF CLINICAL PERIODONTOLOGY	40
	97	cross-sectional study	Periodontal health and adverse pregnancy outcome in 3,576 Turkish women	10.1902/jop.2007.070092	Toygar, H. Uslu; Seydaoglu, G.; Kurklu, S.; Guzeldemir, E.; Arpak, N.	2007	JOURNAL OF PERIODONTOLOGY	39
	98	case-control study	Women with a recent history of early-onset pre-eclampsia have a worse periodontal condition	10.1111/j.1600-051X.2006.01036.x	Kunnen, Alina; Blaauw, Judith; van Doormaal, Jasper J.; van Pampus, Maria G.; van der Schans, Cees P.; Aarnoudse, Jan G.; van Winkelhoff, Arie J.; Abbas, Frank	2007	JOURNAL OF CLINICAL PERIODONTOLOGY	39
	99	Comparative Study	Increased infection with key periodontal pathogens during gestational diabetes mellitus	10.1111/jcpe.12418	Gogeneni, Himabindu; Buduneli, Nurcan; Ceyhan-Ozturk, Banu; Gumus, Pinar; Akcali, Aliye; Zeller, Iris; Renaud, Diane E.; Scott, David A.; Ozcaka, Ozgun	2015	JOURNAL OF CLINICAL PERIODONTOLOGY	38
	100	systematic review	The effectiveness of periodontal disease treatment during pregnancy in reducing the risk of experiencing preterm birth and low birth weight A meta-analysis	10.14219/jada.archive.2010.0104	Uppal, Anna; Uppal, Shitanshu; Pinto, Andres; Dutta, Moushumi; Shrivatsa, Shwetha; Dandolu, Vani; Mupparapu, Mel	2010	JOURNAL OF THE AMERICAN DENTAL ASSOCIATION	38
	101		Maternal Periodontal Disease and Preterm or Extreme Preterm Birth: An Ordinal Logistic Regression Analysis	10.1902/jop.2009.090527	Neves Guimaraes, Alessandra; Silva-Mato, Agustin; Miranda Cota, Luis Otavio; Siqueira, Fernanda Mafra; Costa, Fernando Oliveira	2010	JOURNAL OF PERIODONTOLOGY	38
	102	case-control study	<i>Porphyromonas gingivalis</i>, <i>Treponema denticola</i> and toll-like receptor 2 are associated with hypertensive disorders in placental tissue: a case-control study	10.1111/jre.12074	Chaparro, A.; Blanlot, C.; Ramirez, V.; Sanz, A.; Quintero, A.; Inostroza, C.; Bittner, M.; Navarro, M.; Illanes, S. E.	2013	JOURNAL OF PERIODONTAL RESEARCH	37
	103		Identification of Signaling Pathways Mediating Cell Cycle Arrest and Apoptosis Induced by <i>Porphyromonas gingivalis</i> in Human Trophoblasts	10.1128/IAI.00258-12	Inaba, Hiroaki; Kuboniwa, Masae; Sugita, Hideyuki; Lamont, Richard J.; Amano, Atsuo	2012	INFECTION AND IMMUNITY	37
	104		Contribution of periodontal disease in pregnant women as a risk factor for low birth weight	10.1111/j.1600-0528.2009.00492.x	Cruz, Simone S.; Costa, Maria da Conceicao N.; Gomes-Filho, Isaac S.; Rezende, Edson J. C.; Barreto, Mauricio L.; dos Santos, Carlos Antonio S. T.; Vianna, Maria Isabel P.; Passos, Johelle S.; Cerqueira, Eneida M. M.	2009	COMMUNITY DENTISTRY AND ORAL EPIDEMIOLOGY	37
	105	review	Periodontology and pregnancy: An overview of biomedical and epidemiological evidence	10.1111/prd.12394	Raju, Karen; Berens, Lisa	2021	PERIODONTOLOGY 2000	36
	106	review	Oral microbiome shifts during pregnancy and adverse pregnancy outcomes: Hormonal and Immunologic changes at play	10.1111/prd.12386	Ye, Changchang; Kapila, Yvonne	2021	PERIODONTOLOGY 2000	36
	107	systematic review	Periodontal Treatment for Preventing Adverse Pregnancy Outcomes: A Meta- and Trial Sequential Analysis	10.1371/journal.pone.0129060	Schwendicke, Falk; Karimbux, Nadeem; Allareddy, Veerasathpurush; Gluud, Christian	2015	PLOS ONE	36
	108	prospective cohort study	Periodontal Diseases, Preterm Births, and Low Birth Weight: Findings From a Homogeneous Cohort of Women hi Madagascar	10.1902/jop.2009.090351	Rakoto-Alson, Simone; Tenenbaum, Henri; Davideau, Jean-Luc	2010	JOURNAL OF PERIODONTOLOGY	36
	109	RCT	Evaluation of the incidence of preterm low birth weight in patients undergoing periodontal therapy	10.1902/jop.2007.060295	Gazolla, Catia M.; Ribeiro, Adair; Moyses, Marcos R.; Oliveira, Luiz A. M.; Pereira, Luciano J.; Sallum, Antonio W.	2007	JOURNAL OF PERIODONTOLOGY	36
	110	review	Maternal periodontal disease and spontaneous preterm birth	10.1111/j.1600-0757.2006.00197.x	Michalowicz, Bryan S.; Durand, Robert	2007	PERIODONTOLOGY 2000	36
	111	animal model	The effects of intra-amniotic injection of periodontopathic lipopolysaccharides in sheep	10.1016/j.ajog.2005.03.065	Newnham, JP; Shub, A; Jobe, AH; Bird, PS; Ikegami, M; Nitsos, I; Moss, TJM	2005	AMERICAN JOURNAL OF OBSTETRICS AND GYNECOLOGY	36
	112	case-control study	Oxidative stress markers in saliva and periodontal disease status: modulation during pregnancy and postpartum	10.1186/s12879-015-1003-z	Gumus, Pinar; Emingil, Gulnur; Ozturk, Veli-Ozgen; Belibasakis, Georgios N.; Bostanci, Nagihan	2015	BMC INFECTIOUS DISEASES	34
	113	case-control study	Association between periodontal status and pre-term and/or low-birth weight in Spain: clinical and microbiological parameters	10.1111/jre.12024	Santa Cruz, I.; Herrera, D.; Martin, C.; Herrero, A.; Sanz, M.	2013	JOURNAL OF PERIODONTAL RESEARCH	34
	114	review	Pathogenic Mechanisms Linking Periodontal Diseases With Adverse Pregnancy Outcomes	10.1177/1933719111432871	Cetin, I.; Pileri, P.; Villa, A.; Calabrese, S.; Ottolenghi, L.; Abati, S.	2012	REPRODUCTIVE SCIENCES	34
	115	Cross Sectional Survey	Periodontal condition of pregnant women assessed by CPITN and the role of the nurses according to the needs of treatment		Tezel, Ayfer; Tezel, Adnan	2011	HEALTHMED	34
	116	case-control study	Maternal periodontal disease and perinatal mortality	10.1111/j.1479-828X.2009.00953.x	Shub, Alexis; Wong, Clement; Jennings, Belinda; Swain, Jonathan R.; Newnham, John P.	2009	AUSTRALIAN & NEW ZEALAND JOURNAL OF OBSTETRICS & GYNAECOLOGY	34
	117	Comparative Study	Periodontal disease early in pregnancy is associated with maternal systemic inflammation among African American women	10.1902/jop.2008.070655	Horton, Amanda L.; Boggess, Kim A.; Moss, Kevin L.; Jared, Heather L.; Beck, James; Offenbachert, Steven	2008	JOURNAL OF PERIODONTOLOGY	34
	118	prospective cohort study	Periodontal disease and adverse birth outcomes: a study from Pakistan	10.1016/j.ajog.2008.03.010	Mobeen, N.; Jehan, I.; Banday, N.; Moore, J.; McClure, E. M.; Pasha, O.; Wright, L. L.; Goldenberg, R. L.	2008	AMERICAN JOURNAL OF OBSTETRICS AND GYNECOLOGY	34
	119	review	Pathophysiology of preterm birth: Emerging concepts of maternal infection	10.1016/j.clp.2005.05.002	Boggess, KA	2005	CLINICS IN PERINATOLOGY	34
	120	RCT	Changes in inflammatory mediators in gingival crevicular fluid following periodontal disease treatment in pregnancy: relationship to adverse pregnancy outcome	10.1016/j.jri.2015.05.002	Penova-Veselinovic, Blagica; Keelan, Jeffrey A.; Wang, Carol A.; Newnham, John P.; Pennell, Craig E.	2015	JOURNAL OF REPRODUCTIVE IMMUNOLOGY	33
	121	systematic review	Effect of periodontal treatment on preterm birth rate: a systematic review of meta-analyses	10.1111/prd.12073	Lopez, Nestor J.; Uribe, Sergio; Martinez, Benjamin	2015	PERIODONTOLOGY 2000	33
	122	review	Periodontal infections: A risk factor for various systemic diseases	PMID: 22208140	Manjunath, B. C.; Praveen, Kudva; Chandrashekar, B. R.; Rani, R. M. Vatchala; Bhalla, Anindya	2011	NATIONAL MEDICAL JOURNAL OF INDIA	33
	123	prospective cohort study	Periodontal Disease and Vitamin D Deficiency in Pregnant Women: Which Correlation with Preterm and Low-Weight Birth?	10.3390/jcm10194578	Ferrillo, Martina; Migliario, Mario; Roccuzzo, Andrea; Molinero-Mourelle, Pedro; Falcicchio, Giovanni; Umano, Giuseppina Rosaria; Pezzotti, Federica; Foglio Bonda, Pier Luigi; Calafiore, Dario; de Sire, Alessandro	2021	JOURNAL OF CLINICAL MEDICINE	32
	124	review	Placental colonization with periodontal pathogens: the potential missing link	10.1016/j.ajog.2019.04.029	Fischer, Lori A.; Demerath, Ellen; Bittner-Eddy, Peter; Costalonga, Massimo	2019	AMERICAN JOURNAL OF OBSTETRICS AND GYNECOLOGY	31
	125	prospective cohort study	The evaluation of an oral health education program for midwives in Australia	10.1016/j.wombi.2015.10.004	George, Ajesh; Lang, Gillian; Johnson, Maree; Ridge, Allison; de Silva, Andrea M.; Ajwani, Shilpi; Bhole, Sameer; Blinkhorn, Anthony; Dahlen, Hannah G.; Ellis, Sharon; Yeo, Anthony; Langdon, Rachel; Carpenter, Lauren; Heilbrunn-Lang, Adina	2016	WOMEN AND BIRTH	31
	126	Comparative Study	Use of alcohol-free antimicrobial mouth rinse is associated with decreased incidence of preterm birth in a high-risk population	10.1016/j.ajog.2011.07.016	Jeffcoat, Marjorie; Parry, Samuel; Gerlach, Robert W.; Doyle, Matthew J.	2011	AMERICAN JOURNAL OF OBSTETRICS AND GYNECOLOGY	31
	127	systematic review	Periodontal disease and perinatal outcomes	10.1007/s00404-010-1774-9	Matevosyan, Naira Roland	2011	ARCHIVES OF GYNECOLOGY AND OBSTETRICS	31
	128	animal model	Periodontal pathogen <i>Aggregatibacter actinomycetemcomitans</i> LPS induces mitochondria-dependent-apoptosis in human placental trophoblasts	10.1016/j.placenta.2010.10.007	Li, Y.; Shibata, Y.; Zhang, L.; Kuboyama, N.; Abiko, Y.	2011	PLACENTA	31
	129	animal model	Campylobacter rectus mediates growth restriction in pregnant mice	10.1902/jop.2005.76.4.551	Yeo, A; Smith, MA; Lin, DM; Riché, EL; Moore, A; Elter, J; Offenbacher, S	2005	JOURNAL OF PERIODONTOLOGY	31
	130	review	From the acta prize lecture 2014: the periodontal-systemic connection seen from a microbiological standpoint	10.3109/00016357.2015.1007480	Olsen, Ingar	2015	ACTA ODONTOLOGICA SCANDINAVICA	30
	131	RCT	Periodontal disease: a potential modifiable risk factor limiting conception	10.1093/humrep/des034	Hart, Roger; Doherty, Dorota A.; Pennell, Craig E.; Newnham, Ian A.; Newnham, John P.	2012	HUMAN REPRODUCTION	30
	132	review	Periodontal Disease in Pregnancy <i>Review of the Evidence and Prevention Strategies</i>	10.1097/JPN.0b013e31821072e4	Lachat, Maryanne F.; Solnik, Antoinette Lipani; Nana, Anjali D.; Citron, Tracie L.	2011	JOURNAL OF PERINATAL & NEONATAL NURSING	30
	133	prospective cohort study	Periodontal disease and some adverse perinatal outcomes in a cohort of low risk pregnant women	10.1186/1742-4755-7-29	Vogt, Marianna; Sallum, Antonio W.; Cecatti, Jose G.; Morais, Sirlei S.	2010	REPRODUCTIVE HEALTH	30
	134	review	Current understanding of the relationship between periodontal and systemic diseases	10.15537/smj.2015.2.9424	Mawardi, Hani H.; Elbadawi, Lena S.; Sonis, Stephen T.	2015	SAUDI MEDICAL JOURNAL	29
	135		Identification and Characterization of Fusolisin, the <i>Fusobacterium nucleatum</i> Autotransporter Serine Protease	10.1371/journal.pone.0111329	Doron, Lior; Coppenhagen-Glazer, Shunit; Ibrahim, Yara; Eini, Amir; Naor, Ronit; Rosen, Graciela; Bachrach, Gilad	2014	PLOS ONE	29
	136	RCT	Effect of nonsurgical periodontal therapy and strict plaque control on preterm/low birth weight: a randomized controlled clinical trial	10.1007/s00784-012-0679-3	Weidlich, Patricia; Moreira, Carlos Heitor C.; Fiorini, Tiago; Musskopf, Marta L.; da Rocha, Jose M.; Oppermann, Maria Lucia R.; Aass, Anne M.; Gjermo, Per; Susin, Cristiano; Roesing, Cassiano K.; Oppermann, Rui V.	2013	CLINICAL ORAL INVESTIGATIONS	29
	137	case-control study	Is Maternal Periodontal Disease a Risk Factor for Preterm Delivery?	10.1093/aje/kwn399	Lohsoonthorn, Vitool; Kungsadalpipob, Kajorn; Chanchareonsook, Prohpring; Limpongsanurak, Sompop; Vanichjakvong, Ornanong; Sutdhibhisal, Sanutm; Wongkittikraiwan, Nopmanee; Sookprome, Chulamanee; Kamolpornwijit, Wiboon; Jantarasaengaram, Surasak; Manotaya, Saknan; Siwawej, Vatcharapong; Barlow, William E.; Fitzpatrick, Annette L.; Williams, Michelle A.	2009	AMERICAN JOURNAL OF EPIDEMIOLOGY	28
	138	case-control study	Lack of association between periodontal parameters and preeclampsia	10.1902/jop.2006.050463	Khader, Yousef S.; Jibreal, Muna; Al-Omiri, Mahmoud; Amarin, Zouhair	2006	JOURNAL OF PERIODONTOLOGY	28
	139	systematic review	Effect of periodontal treatment in pregnancy on perinatal outcomes: a systematic review and meta-analysis	10.1080/14767058.2019.1678142	Bi, Wei Guang; Emami, Elham; Luo, Zhong-Cheng; Santamaria, Christina; Wei, Shu Qin	2021	JOURNAL OF MATERNAL-FETAL & NEONATAL MEDICINE	27
	140	systematic review	Treatment of Periodontal Disease and Prevention of Preterm Birth: Systematic Review and Meta-analysis	10.1055/s-0032-1329687	Boutin, Amelie; Demers, Suzanne; Roberge, Stephanie; Roy-Morency, Amelie; Chandad, Fatiha; Bujold, Emmanuel	2013	AMERICAN JOURNAL OF PERINATOLOGY	27
	141	animal model	Characterization of the invasive and inflammatory traits of oral <i>Campylobacter rectus</i> in a murine model of fetoplacental growth restriction and in trophoblast cultures	10.1016/j.jri.2009.11.003	Arce, R. M.; Diaz, P. I.; Barros, S. P.; Galloway, P.; Bobetsis, Y.; Threadgill, D.; Offenbacher, S.	2010	JOURNAL OF REPRODUCTIVE IMMUNOLOGY	27
	142	cross-sectional study	Oral Inflammatory Burden and Preterm Birth	10.1902/jop.2009.080560	Heimonen, Aura; Janket, Sok-Ja; Kaaja, Risto; Ackerson, Leland K.; Muthukrishnan, Preetika; Meurman, Jukka H.	2009	JOURNAL OF PERIODONTOLOGY	27
	143	RCT	Periodontal treatment among mothers with mild to moderate periodontal disease and preterm birth: reanalysis of OPT trial data accounting for selective survival	10.1093/ije/dyy089	Merchant, Anwar T.; Sutherland, Melanie W.; Liu, Jihong; Pitiphat, Waranuch; Dasanayake, Ananda	2018	INTERNATIONAL JOURNAL OF EPIDEMIOLOGY	26
	144	case-control study	Maternal periodontal status and preterm delivery: a hospital based case-control study	10.1111/j.1600-0765.2011.01371.x	Baskaradoss, J. K.; Geevarghese, A.; Kutty, V. R.	2011	JOURNAL OF PERIODONTAL RESEARCH	26
	145	cross-sectional study	Postpartum oral health parameters in women with preterm birth	10.1080/00016350802307620	Heimonen, Aura; Rintamaeki, Hanna; Furuholm, Jussi; Janket, Sok-Ja; Kaaja, Risto; Meurman, Jukka H.	2008	ACTA ODONTOLOGICA SCANDINAVICA	26
	146	review	Periodontal disease and adverse pregnancy outcomes	10.1080/14767050600797749	Shub, Alexis; Swain, Jonathan R.; Newnham, John P.	2006	JOURNAL OF MATERNAL-FETAL & NEONATAL MEDICINE	26
	147	case-control study	Cessation of periodontal care during pregnancy: effect on infant birthweight	10.1111/j.1600-0722.2006.00266.x	Hujoel, PP; Lydon-Rochelle, M; Robertson, PB; Del Aguila, MA	2006	EUROPEAN JOURNAL OF ORAL SCIENCES	26
	148	prospective cohort study	Unculturable and culturable periodontal-related bacteria are associated with periodontal inflammation during pregnancy and with preterm low birth weight delivery	10.1038/s41598-020-72807-9	Ye, Changchang; Xia, Zhongyi; Tang, Jing; Khemwong, Thatawee; Kapila, Yvonne; Kuraji, Ryutaro; Huang, Ping; Wu, Yafei; Kobayashi, Hiroaki	2020	SCIENTIFIC REPORTS	25
	149	cross-sectional study	Preterm birth and/or low birth weight are associated with periodontal disease and the increased placental immunohistochemical expression of inflammatory markers	10.14670/HH-11-671	Pozo, Elena; Mesa, Francisco; Ikram, Mohamed H.; Puertas, Alberto; Torrecillas-Martinez, Laura; Ortega-Oller, Inmaculada; Magan-Fernandez, Antonio; Dolores Rodriguez-Martinez, Maria; Padial-Molina, Miguel; Sanchez-Fernandez, Elena; Galindo-Moreno, Pablo; O'Valle, Francisco	2016	HISTOLOGY AND HISTOPATHOLOGY	25
	150	case-control study	Detection of Fusobacterium nucleatum in chorionic tissues of high-risk pregnant women	10.1111/j.1600-051X.2012.01855.x	Tateishi, Fumi; Hasegawa-Nakamura, Kozue; Nakamura, Toshiaki; Oogai, Yuichi; Komatsuzawa, Hitoshi; Kawamata, Kazuya; Douchi, Tsutomu; Hatae, Masayuki; Noguchi, Kazuyuki	2012	JOURNAL OF CLINICAL PERIODONTOLOGY	25
	151	cross-sectional study	The association between periodontal disease and adverse pregnancy outcomes in Northern Tanzania: a cross-sectional study	10.4314/ahs.v18i3.18	Gesase, Nyobasi; Miranda-Ruis, Jaume; Brunet-Llobet, Lluis; Lahor-Soler, Eduard; Mahande, Michael J.; Masenga, Gileard	2018	AFRICAN HEALTH SCIENCES	24
	152	systematic review	The potential association between gingival crevicular fluid inflammatory mediators and adverse pregnancy outcomes: a systematic review	10.1007/s00784-013-0952-0	Stadelmann, Pascale; Alessandri, Regina; Eick, Sigrun; Salvi, Giovanni E.; Surbek, Daniel; Sculean, Anton	2013	CLINICAL ORAL INVESTIGATIONS	24
	153		Periodontitis and Systemic Disorder-An Overview of Relation and Novel Treatment Modalities	10.3390/pharmaceutics13081175	Jain, Pooja; Hassan, Nazia; Khatoon, Karishma; Mirza, Mohd. Aamir; Naseef, Punnoth Poonkuzhi; Kuruniyan, Mohamed Saheer; Iqbal, Zeenat	2021	PHARMACEUTICS	23
	154	Comparative Study	Periodontal treatment during pregnancy decreases the rate of adverse pregnancy outcome: a controlled clinical trial	10.1590/S1678-77572011000200009	Passanezi Sant'Ana, Adriana Campos; de Campos, Marinele R.; Passanezi, Selma Campos; Rubo de Rezende, Maria Lucia; Aguiar Greghi, Sebastiao Luiz; Passanezi, Euloir	2011	JOURNAL OF APPLIED ORAL SCIENCE	23
	155	prospective cohort study	Further evidence for periodontal disease as a risk indicator for adverse pregnancy outcomes	10.1111/idj.12274	Turton, Mervyn; Africa, Charlene W. J.	2017	INTERNATIONAL DENTAL JOURNAL	22
	156	Comparative Study	Evaluation of the gingival inflammation in pregnancy and postpartum via 25-hydroxy-vitamin D3, prostaglandin E<sub>2</sub> and TNF-α levels in saliva	10.1016/j.archoralbio.2015.11.018	Gumus, Pinar; Ozturk, V. Ozgen; Bozkurt, Emir; Emingil, Gulnur	2016	ARCHIVES OF ORAL BIOLOGY	22
	157	cross-sectional study	Obstetric Knowledge, Attitude, and Behavior Concerning Periodontal Diseases and Treatment Needs in Pregnancy: Influencing Factors in France	10.1902/jop.2014.140371	Cohen, Laura; Schaeffer, Mickael; Davideau, Jean-Luc; Tenenbaum, Henri; Huck, Olivier	2015	JOURNAL OF PERIODONTOLOGY	22
	158	systematic review	Periodontal disease treatment and risk of preterm birth: a systematic review and meta-analysis	10.1590/S0102-311X2012001000002	da Rosa, Maria Ines; Simoes Pires, Patricia Duarte; Medeiros, Lidia Rosi; Edelweiss, Maria Isabel; Martinez-Mesa, Jeovany	2012	CADERNOS DE SAUDE PUBLICA	22
	159	cross-sectional study	Periodontitis as a risk factor for preterm low birth weight	10.3349/ymj.2008.49.2.200	Marakoglu, Ismail; Gursoy, Ulvi Kahraman; Marakoglu, Kamile; Cakmak, Hulya; Ataoglu, Tamer	2008	YONSEI MEDICAL JOURNAL	22
	160	case-control study	Periodontal disease and oral health-related behavior as factors associated with preterm birth: a case-control study in south-eastern Brazil	10.1111/jre.12124	Macedo, J. F.; Ribeiro, R. A.; Machado, F. C.; Assis, N. M. S. P.; Alves, R. T.; Oliveira, A. S.; Ribeiro, L. C.	2014	JOURNAL OF PERIODONTAL RESEARCH	21
	161	case-control study	Relationship between maternal periodontal disease and low birth weight babies	PMID: 24639799	Haerian-Ardakani, Ahmad; Eslami, Zia; Rashidi-Meibodi, Fahimeh; Haerian, Alireza; Dallalnejad, Pantea; Shekari, Marjan; Taghavi, Amir Moein; Akbari, Solmaz	2013	IRANIAN JOURNAL OF REPRODUCTIVE MEDICINE	21
	162	prospective cohort study	Association between maternal periodontal disease and preterm delivery and low birth weight	10.1016/j.tjog.2013.01.011	Wang, Yen-Li; Liou, Jui-Der; Pan, Whei-Lin	2013	TAIWANESE JOURNAL OF OBSTETRICS & GYNECOLOGY	21
	163		Prediction of Preterm and Low Birth Weight Delivery by Maternal Periodontal Parameters: Receiver Operating Characteristic (ROC) Curve Analysis	10.1007/s10995-012-0974-2	Al Habashneh, Rola; Khader, Yousef S.; Al Jabali, Olfat; Alchalabi, Haifa'a	2013	MATERNAL AND CHILD HEALTH JOURNAL	21
	164	prospective cohort study	Serum Placental Growth Factor, Vascular Endothelial Growth Factor, Soluble Vascular Endothelial Growth Factor Receptor-1 and -2 Levels in Periodontal Disease, and Adverse Pregnancy Outcomes	10.1902/jop.2011.100740	Sert, Tuba; Kirzioglu, F. Yesim; Fentoglu, Ozlem; Aylak, Firdevs; Mungan, Tamer	2011	JOURNAL OF PERIODONTOLOGY	21
	165		An Examination of Periodontal Treatment, Dental Care, and Pregnancy Outcomes in an Insured Population in the United States	10.2105/AJPH.2009.185884	Albert, David A.; Begg, Melissa D.; Andrews, Howard F.; Williams, Sharifa Z.; Ward, Angela; Conicella, Mary Lee; Rauh, Virginia; Thomson, Janet L.; Papapanou, Panos N.	2011	AMERICAN JOURNAL OF PUBLIC HEALTH	21
	166		The relationship of periodontal disease to diseases and disorders at distant sites Communication to health care professionals and patients	10.14219/jada.archive.2008.0051	Lamster, Ira B.; DePaola, Dominick P.; Oppermann, Rui V.; Papapanou, Panos N.; Wilder, Rebecca S.	2008	JOURNAL OF THE AMERICAN DENTAL ASSOCIATION	21
	167	review	Periodontal disease - The emergence of a risk for systemic conditions: Pre-term low birth weight	PMID: 15726229	Yeo, BK; Lim, LP; Paquette, DW; Williams, RC	2005	ANNALS ACADEMY OF MEDICINE SINGAPORE	21
	168	review	Periodontal disease and systemic health: An update for medical practitioners	10.47102/annals-acadmedsg.2021503	Kalhan, Ashish Chetan; Wong, Mun Loke; Allen, Finbarr; Gao, Xiaoli	2022	ANNALS ACADEMY OF MEDICINE SINGAPORE	20
	169	review	Periodontal Pathogens and Preterm Birth: Current Knowledge and Further Interventions	10.3390/pathogens10060730	Terzic, Milan; Aimagambetova, Gulzhanat; Terzic, Sanja; Radunovic, Milena; Bapayeva, Gauri; Lagana, Antonio Simone	2021	PATHOGENS	20
	170		<i>Porphyromonas gingivalis</i> Placental Atopobiosis and Inflammatory Responses in Women With Adverse Pregnancy Outcomes	10.3389/fmicb.2020.591626	Gomez, Luz Amparo; De Avila, Juliette; Castillo, Diana Marcela; Montenegro, Daniel Antonio; Trujillo, Tammy Gorety; Suarez, Lina J.; Lafaurie, Gloria Ines	2020	FRONTIERS IN MICROBIOLOGY	20
	171		Oral Infections and Pregnancy: Knowledge of Gynecologists/Obstetricians, Midwives and Dentists	10.3290/j.ohpd.a34376	Boutigny, Herve; de Moegen, Marie-Laure; Egea, Luc; Badran, Zahi; Boschin, Francois; Delcourt-Debruyne, Elisabeth; Soueidan, Assem	2016	ORAL HEALTH & PREVENTIVE DENTISTRY	20
	172		Relationship between cytokine levels in serum and gingival crevicular fluid (GCF) in pregnant women	10.1016/j.cyto.2011.12.015	Fiorini, Tiago; Vianna, Priscila; Weidlich, Patricia; Musskopf, Marta Liliana; Cunha Moreira, Carlos Heitor; Bogo Chies, Jose Artur; Roesing, Cassiano Kuchenbecker; Oppermann, Rui Vicente; Susin, Cristiano	2012	CYTOKINE	20
	173		Relationship between cytokine levels in serum and gingival crevicular fluid (GCF) in pregnant women	10.1016/j.cyto.2011.12.015	Fiorini, Tiago; Vianna, Priscila; Weidlich, Patricia; Musskopf, Marta Liliana; Cunha Moreira, Carlos Heitor; Bogo Chies, Jose Artur; Roesing, Cassiano Kuchenbecker; Oppermann, Rui Vicente; Susin, Cristiano	2012	CYTOKINE	20
	174		Obstetricians' knowledge of periodontal disease as a potential risk factor for preterm delivery and low birth weight	10.1590/S1806-83242011000300010	da Rocha, Jose Mariano; Chaves, Vanessa Rodrigues; Urbanetz, Almir Antonio; Baldissera, Renata dos Santos; Rosing, Cassiano Kuchenbecker	2011	BRAZILIAN ORAL RESEARCH	20
	175	review	Periodontal disease in pregnancy and adverse pregnancy outcomes: Progress in related mechanisms and management strategies	10.3389/fmed.2022.963956	Mi, Nannan; Lin, Xiaoping; Ying, Jin	2022	FRONTIERS IN MEDICINE	19
	176		Levels of periodontal pathogens in neonatal gastric aspirates and possible maternal sites of origin	10.1111/j.2041-1014.2011.00616.x	Gonzales-Marin, C.; Spratt, D. A.; Millar, M. R.; Simmonds, M.; Kempley, S. T.; Allaker, R. P.	2011	MOLECULAR ORAL MICROBIOLOGY	19
	177		Periodontal-Systemic Disease Education in US and Canadian Dental Schools	PMID:19126766	Wilder, Rebecca S.; Iacopino, Anthony M.; Feldman, Cecile A.; Guthmiller, Janet; Linfante, Jeffrey; Lavigne, Salme; Paquette, David	2009	JOURNAL OF DENTAL EDUCATION	19
	178		<i>Prevotella bivia</i> can invade human cervix epithelial (HeLa) cells	10.1111/j.1600-0463.2007.apm_512.x	Stroembeck, Louise; Sandors, Jens; Holst, Elisabeth; Madianos, Phoebus; Nannmark, Ulf; Papapanou, Panos; Mattsby-Baltzer, Inger	2007	APMIS	19
	179	prospective cohort study	Association between periodontal disease and adverse pregnancy outcomes in a cohort of pregnant women in Jordan	PMID: 24283174	Alchalabi, H. A.; Al Habashneh, R.; Al Jabali, O.; Khader, Y. S.	2013	CLINICAL AND EXPERIMENTAL OBSTETRICS & GYNECOLOGY	18
	180	review	Periodontal disease and bacterial vaginosis as genetic and environmental markers for the risk of spontaneous preterm labor and preterm birth	10.3109/14767058.2010.545930	Sanu, Olaleye; Lamont, Ronald F.	2011	JOURNAL OF MATERNAL-FETAL & NEONATAL MEDICINE	18
	181		<i>Capnocytophaga</i> species and preterm birth: case series and review of the literature	10.1111/j.1469-0691.2009.03151.x	Lopez, E.; Raymond, J.; Patkai, J.; El Ayoubi, M.; Schmitz, T.; Moriette, G.; Jarreau, P. -H.	2010	CLINICAL MICROBIOLOGY AND INFECTION	18
	182		The oral and systemic impact of third molar periodontal pathology	10.1016/j.joms.2006.10.013	Moss, Kevin L.; Serlo, Adam D.; Offenbacher, Steven; Beck, James D.; Mauriello, Sally M.; White, Raymond P., Jr.	2007	JOURNAL OF ORAL AND MAXILLOFACIAL SURGERY	18
	183	case-control study	Distribution of anaerobic bacteria among pregnant periodontitis patients who experience preterm delivery	10.1016/j.anaerobe.2005.08.001	Urbán, E; Radnai, M; Novák, T; Gorzó, I; Pál, A; Nagy, E	2006	ANAEROBE	18
	184	review	Periodontal Diseases and Adverse Pregnancy Outcomes: Review of Two Decades of Clinical Research	10.3290/j.ohpd.b898969	Pockpa, Zocko Ange Desire; Soueidan, Assem; Koffi-Coulibaly, Nadin Therese; Limam, Alexandre; Badran, Zahi; Struillou, Xavier	2021	ORAL HEALTH & PREVENTIVE DENTISTRY	17
	185	review	Periodontal disease and women's health	10.1080/03007995.2017.1297928	Martelli, Maria Luisa; Brandi, Maria Luisa; Martelli, Marialaura; Nobili, Piero; Medico, Enzo; Martelli, Francesco	2017	CURRENT MEDICAL RESEARCH AND OPINION	17
	186	RCT	Association of a Common Genetic Factor, <i>PTGER3</i>, With Outcome of Periodontal Therapy and Preterm Birth	10.1902/jop.2013.130006	Jeffcoat, Marjorie K.; Jeffcoat, Robert L.; Tanna, Nipul; Parry, Samuel H.	2014	JOURNAL OF PERIODONTOLOGY	17
	187	review	Periodontal Disease and Preterm Birth	10.1016/j.ogc.2011.12.008	Horton, Amanda L.; Boggess, Kim A.	2012	OBSTETRICS AND GYNECOLOGY CLINICS OF NORTH AMERICA	17
	188	case-control study	Maternal Periodontal Disease and Risk of Preeclampsia: A Case-Control Study	10.1038/ajh.2008.365	Lohsoonthorn, Vitool; Kungsadalpipob, Kajorn; Chanchareonsook, Prohpring; Limpongsanurak, Sompop; Vanichjakvong, Ornanong; Sutdhibhisal, Sanutm; Sookprome, Chulamanee; Wongkittikraiwan, Nopmanee; Kamolpornwijit, Wiboon; Jantarasaengaram, Surasak; Manotaya, Saknan; Siwawej, Vatcharapong; Barlow, Willam E.; Fitzpatrick, Annette L.; Williams, Michelle A.	2009	AMERICAN JOURNAL OF HYPERTENSION	17
	189	review	The impact of periodontal infections on systemic diseases - An update for medical practitioners	PMID: 16758033	Anil, Sukumaran; Al-Ghamdi, Hamdan S.	2006	SAUDI MEDICAL JOURNAL	17
	190	Retrospective cohort study	Periodontal disease: Repercussions in pregnant woman and newborn health-A cohort study	10.1371/journal.pone.0225036	Otsuka Padovan Figueiredo, Marina Guim; Takita, Stefanie Yaemi; Ramos Douradol, Bianca Maria; Mendes, Helderjan de Souza; Terakado, Erick Olsen; de Carvalho Nunes, Helio Rubens; Branco da Fonseca, Catia Regina	2019	PLOS ONE	16
	191		FusoPortal: an Interactive Repository of Hybrid MinION-Sequenced <i>Fusobacterium</i> Genomes Improves Gene Identification and Characterization	10.1128/mSphere.00228-18	Sanders, Blake E.; Umana, Ariana; Lemkul, Justin A.; Slade, Daniel J.	2018	MSPHERE	16
	192	RCT	Lessons learned from the Philadelphia Collaborative Preterm Prevention Project: the prevalence of risk factors and program participation rates among women in the intervention group	10.1186/s12884-014-0368-0	Webb, David A.; Mathew, Leny; Culhane, Jennifer F.	2014	BMC PREGNANCY AND CHILDBIRTH	16
	193	cross sectional study	Periodontal conditions, low birth weight and preterm birth among postpartum mothers in two tertiary health facilities in Uganda	10.1186/1472-6831-14-42	Muwazi, Louis; Rwenyonyi, Charles Mugisha; Nkamba, Moses; Kutesa, Annet; Kagawa, Mike; Mugyenyi, Godfrey; Kwizera, Godfrey; Okullo, Isaac	2014	BMC ORAL HEALTH	16
	194		Innate inflammatory responses of human decidual cells to periodontopathic bacteria	10.1016/j.ajog.2010.02.031	Keelan, Jeffrey A.; Wong, Pui-Mun; Bird, Philip S.; Mitchell, Murray D.	2010	AMERICAN JOURNAL OF OBSTETRICS AND GYNECOLOGY	16
	195	systematic review	Periodontal Disease and Adverse Neonatal Outcomes: A Systematic Review and Meta-Analysis	10.3389/fped.2022.799740	Zhang, Youzhen; Feng, Wanbing; Li, Jingyu; Cui, Linlin; Chen, Zi-Jiang	2022	FRONTIERS IN PEDIATRICS	15
	196	review	Pregnancy and Dentistry: A Literature Review on Risk Management during Dental Surgical Procedures	10.3390/dj9040046	Favero, Vittorio; Bacci, Christian; Volpato, Andrea; Bandiera, Michela; Favero, Lorenzo; Zanette, Gastone	2021	DENTISTRY JOURNAL	15
	197	systematic review	Does Nonsurgical Periodontal Treatment Improve Systemic Health?	10.1177/0022034520965958	Taylor, H. L.; Rahurkar, S.; Treat, T. J.; Thyvalikakath, T. P.; Schleyer, T. K.	2021	JOURNAL OF DENTAL RESEARCH	15
	198	cross-sectional study	Maternal periodontal status, oral inflammatory load, and systemic inflammation are associated with low infant birth weight	10.1002/JPER.20-0266	Mahapatra, Annuroopa; Nayak, Rashmita; Satpathy, Anurag; Pati, Basanta Kumar; Mohanty, Rinkee; Mohanty, Gatha; Beura, Rajdeep	2021	JOURNAL OF PERIODONTOLOGY	15
	199		Cell Cycle Arrest and Apoptosis Induced by <i>Porphyromonas</i> <i>gingivalis</i> Require Jun N-Terminal Protein Kinase- and p53-Mediated p38 Activation in Human Trophoblasts	10.1128/IAI.00923-17	Inaba, Hiroaki; Amano, Atsuo; Lamont, Richard J.; Murakami, Yukitaka; Matsumoto-Nakano, Michiyo	2018	INFECTION AND IMMUNITY	15
	200	case-control study	Health Behaviors, Periodontal Conditions, and Periodontal Pathogens in Spontaneous Preterm Birth: A Case-Control Study in Korea	10.1902/jop.2010.090667	Ryu, Jae-In; Oh, KyungJoon; Yang, HyeJin; Choi, Bong-Kyu; Ha, Jung-Eun; Jin, Bo-Hyoung; Kim, Hyun-Duck; Bae, Kwang-Hak	2010	JOURNAL OF PERIODONTOLOGY	15
	201	prospective cohort study	Fetal Exposure to Oral Pathogens and Subsequent Risk for Neonatal Intensive Care Admission	10.1902/jop.2009.080642	Jared, Heather; Boggess, Kim A.; Moss, Kevin; Bose, Carl; Auten, Richard; Beck, James; Offenbacher, Steven	2009	JOURNAL OF PERIODONTOLOGY	15
	202	prospective case cohort study	Preterm low birth weights associated with periodontal disease in the Fiji Islands	10.1111/j.1875-595x.2007.tb00129.x	Sharma, Ramakant; Maimanuku, Leenu R.; Morse, Zac; Pack, Angela R.	2007	INTERNATIONAL DENTAL JOURNAL	15
	203		Dentists' awareness about the link between oral and systemic health	10.4103/jfcm.JFCM_55_19	Nazir, Muhammad A.; Izhar, Faisal; Akhtar, Kamal; Almas, Khalid	2019	JOURNAL OF FAMILY AND COMMUNITY MEDICINE	14
	204	animal study	Effect of maternal periodontitis on GLUT4 and inflammatory pathway in adult offspring	10.1002/JPER.18-0568	de Lima Coutinho Mattera, Maria Sara; Chiba, Fernando Yamamoto; Lopes, Flavia Lombardi; Saori Tsosura, Thais Veronica; Peres, Maria Angelica; Balera Brito, Victor Gustavo; Penha de Oliveira, Sandra Helena; Pereira, Renato Felipe; Marani, Fernando; dos Santos, Rodrigo Martins; Belardi, Bianca Elvira; Lattari Tessarin, Gestter Willian; Benites, Mariana Lopes; Ervolino, Edilson; Heimann, Joel Claudi…	2019	JOURNAL OF PERIODONTOLOGY	14
	205	prospective cohort study	Determinants of periodontal health in pregnant women and association with infants' anthropometric status: a prospective cohort study from Eastern Uganda	10.1186/1471-2393-12-90	Wandera, Margaret; Astrom, Anne N.; Okullo, Isaac; Tumwine, James K.	2012	BMC PREGNANCY AND CHILDBIRTH	14
	206	prospective cohort study	Relationship of Periodontal Disease to Pre-term Low Birth Weight Infants in a Selected Population - A Prospective Study.	PMID: 22482259	Ali, T. B. Taiyeb; Abidin, K. Zainal	2012	COMMUNITY DENTAL HEALTH	14
	207	review	Oral colonization of Gram-negative anaerobes as a risk factor for preterm birth	10.4161/viru.2.6.17719	Africa, Charlene W. J.	2011	VIRULENCE	14
	208	systematic review	AN UMBRELLA REVIEW EXPLORING THE EFFECT OF PERIODONTAL TREATMENT IN PREGNANT WOMEN ON THE FREQUENCY OF ADVERSE OBSTETRIC OUTCOMES	10.1016/j.jebdp.2017.10.011	Johana Rangel-Rincon, Leidy; Vivares-Builes, Annie M.; Enrique Botero, Javier; Agudelo-Suarez, Andres A.	2018	JOURNAL OF EVIDENCE-BASED DENTAL PRACTICE	13
	209	case control study	Periodontal disease and nitric oxide levels in low risk women with preterm labor	10.1016/j.ejogrb.2011.04.034	Giannella, Luca; Giulini, Simone; Cerami, Lillo Bruno; La Marca, Antonio; Forabosco, Andrea; Volpe, Annibale	2011	EUROPEAN JOURNAL OF OBSTETRICS & GYNECOLOGY AND REPRODUCTIVE BIOLOGY	13
	210		Examination of maternal gingival crevicular fluid for the presence of selected periodontopathogens implicated in the pre-term delivery of low birthweight infants	10.4161/viru.1.4.12004	Africa, Charlene W. J.; Kayitenkore, Janet; Bayingana, Claude	2010	VIRULENCE	13
	211	case control study	Epidemiology of preterm birth in Omdurman maternity hospital, Sudan	10.3109/14767050903067345	Alhaj, Amel M.; Radi, Elgoni A.; Adam, Ishag	2010	JOURNAL OF MATERNAL-FETAL & NEONATAL MEDICINE	13
	212	case-control study	A pilot study of the association between cariogenic oral bacteria and preterm birth*	10.1111/j.1601-0825.2009.01559.x	Durand, R.; Gunselman, E. L.; Hodges, J. S.; DiAngelis, A. J.; Michalowicz, B. S.	2009	ORAL DISEASES	13
	213	case-control study	Antibody responses to <i>Porphyromonas gingivalis</i> outer membrane protein in the first trimester	10.1111/j.1479-828X.2009.00958.x	Sasahara, Jun; Kikuchi, Akira; Takakuwa, Koichi; Sugita, Noriko; Abiko, Yoshimitsu; Yoshie, Hiromasa; Tanaka, Kenichi	2009	AUSTRALIAN & NEW ZEALAND JOURNAL OF OBSTETRICS & GYNAECOLOGY	13
	214	prospective cohort study	Clinical study showing a lower abundance of <i>Neisseria</i> in the oral microbiome aligns with low birth weight pregnancy outcomes	10.1007/s00784-021-04214-x	Ye, Changchang; You, Meng; Huang, Ping; Xia, Zhongyi; Radaic, Allan; Tang, Jing; Wu, Wanhong; Wu, Yafei; Kapila, Yvonne	2022	CLINICAL ORAL INVESTIGATIONS	12
	215	prospective cohort study	Periodontal disease and preterm birth: Findings from the 2015 Pelotas birth cohort study	10.1111/odi.13670	de Oliveira, Luisa J. C.; Cademartori, Mariana G.; Schuch, Helena S.; Barros, Fernando C.; Silveira, Mariangela F.; Correa, Marcos B.; Demarco, Flavio F.	2021	ORAL DISEASES	12
	216	animal study	Maternal Supplementation of Low Dose Fluoride Alleviates Adverse Perinatal Outcomes Following Exposure to Intrauterine Inflammation	10.1038/s41598-018-38241-8	Jia, Bei; Zong, Lu; Lee, JiYeon; Lei, Jun; Zhu, Yan; Xie, Han; Clemens, Julia L.; Feller, Mia C.; Na, Quan; Dong, Jie; McLane, Michael W.; Jones-Beatty, Kimberly; Burd, Irina	2019	SCIENTIFIC REPORTS	12
	217	cross-sectional study	Association between periodontal disease and preterm prelabour rupture of membranes	10.1111/jcpe.13067	Radochova, Vladimira; Stepan, Martin; Musilova, Ivana Kacerovska; Slezak, Radovan; Vescicik, Peter; Menon, Ramkumar; Jacobsson, Bo; Kacerovsky, Marian	2019	JOURNAL OF CLINICAL PERIODONTOLOGY	12
	218	RCT	Use of antiseptic mouthrinse during pregnancy and pregnancy outcomes: a randomised controlled clinical trial in rural China	10.1111/1471-0528.14010	Jiang, H.; Xiang, X.; Su, Y.; Peng, J.; Zhu, X.; Wang, J.; Chen, M.; Qian, X.	2016	BJOG-AN INTERNATIONAL JOURNAL OF OBSTETRICS AND GYNAECOLOGY	12
	219	prospective cohort study	Role of cytokines in development of pre-eclampsia associated with periodontal disease - Cohort Study	10.1111/jcpe.12226	Kumar, Ashok; Begum, Nargis; Prasad, Sudha; Lamba, Arundeep K.; Verma, Mahesh; Agarwal, Sarita; Sharma, Shashi	2014	JOURNAL OF CLINICAL PERIODONTOLOGY	12
	220	case-control study	Periodontal Disease and Pregnancy Hypertension: A Clinical Correlation	10.1902/jop.2012.120264	Pralhad, Swati; Thomas, Betsy; Kushtagi, Pralhad	2013	JOURNAL OF PERIODONTOLOGY	12
	221	review	Association between <i>Porphyromonas Gingivalis</i> and systemic diseases: Focus on T cells-mediated adaptive immunity	10.3389/fcimb.2022.1026457	Li, Cheng; Yu, Ran; Ding, Yumei	2022	FRONTIERS IN CELLULAR AND INFECTION MICROBIOLOGY	11
	222	animal study	The Fused Methionine Sulfoxide Reductase MsrAB Promotes Oxidative Stress Defense and Bacterial Virulence in Fusobacterium nucleatum	10.1128/mbio.03022-21	Scheible, Matthew; Nguyen, Cuong T.; Luong, Truc Thanh; Lee, Ju Huck; Chen, Yi-Wei; Chang, Chungyu; Wittchen, Manuel; Camacho, Martha I.; Tiner, Bethany L.; Wu, Chenggang; Tauch, Andreas; Das, Asis; Ton-That, Hung	2022	MBIO	11
	223	animal study	Omega-3 fatty acids suppress <i>Fusobacterium nucleatum</i>-induced placental inflammation originating from maternal endothelial cells	10.1172/jci.insight.125436	Garcia-So, Jeewon; Zhang, Xinwen; Yang, Xiaohua; Rubinstein, Mara Roxana; Mao, De Yu; Kitajewski, Jan; Liu, Kang; Han, Yiping W.	2019	JCI INSIGHT	11
	224	animal study	Enhanced Expression of Contractile-Associated Proteins and Ion Channels in Preterm Delivery Model Mice With Chronic Odontogenic Porphyromonas Gingivalis Infection	10.1177/1933719115620497	Miyoshi, Hiroshi; Konishi, Haruhisa; Teraoka, Yuko; Urabe, Satoshi; Furusho, Hisako; Miyauchi, Mutsumi; Takata, Takashi; Kudo, Yoshiki	2016	REPRODUCTIVE SCIENCES	11
	225	case-control study	RETRACTED: Can <i>Porphyromonas</i> <i>gingivalis</i> be a novel aetiology for recurrent miscarriage? (Retracted Article)	10.3109/13625187.2014.962651	Ibrahim, Moustafa I.; Abdelhafeez, Mohamed A.; Ellaithy, Mohamed I.; Salama, Ahmed H.; Amin, Adel S.; Eldakrory, Hesham; Elhadad, Nagwa I.	2015	EUROPEAN JOURNAL OF CONTRACEPTION AND REPRODUCTIVE HEALTH CARE	11
	226	systematic review	Effect of nonsurgical periodontal therapy during gestation period on adverse pregnancy outcome: a systematic review	10.3109/14767058.2013.799662	Shah, Monali; Muley, Arti; Muley, Prasad	2013	JOURNAL OF MATERNAL-FETAL & NEONATAL MEDICINE	11
	227	animal study	Maternal Periodontal Disease in Rats Decreases Insulin Sensitivity and Insulin Signaling in Adult Offspring	10.1902/jop.2012.110372	Shirakashi, Daisy J.; Leal, Rosana P.; Colombo, Natalia H.; Chiba, Fernando Y.; Garbin, Clea A. S.; Jardim, Elerson G., Jr.; Antoniali, Cristina; Sumida, Doris H.	2013	JOURNAL OF PERIODONTOLOGY	11
	228	systematic review	A meta-analysis of randomized controlled trials shows no evidence that periodontal treatment during pregnancy prevents adverse pregnancy outcomes	10.14219/jada.archive.2011.0089	Baccaglini, Lorena	2011	JOURNAL OF THE AMERICAN DENTAL ASSOCIATION	11
	229	nonrandomized intervention study	Periodontal Therapy and Low Birth Weight: Preliminary Results From an Alternative Methodologic Strategy	10.1902/jop.2010.100041	Gomes-Filho, Isaac S.; Cruz, Simone S.; Costa, Maria da Conceicao N.; Passos, Johelle S.; Cerqueira, Eneida M. M.; Sampaio, Fabio P.; Pereira, Eliesita C.; Miranda, Lituania F.	2010	JOURNAL OF PERIODONTOLOGY	11
	230	systematic review	Periodontal Disease and Pregnancy: Correlation with Underweight Birth	10.1055/s-0042-1757906	Minervini, Giuseppe; Basili, Manuele; Franco, Rocco; Bollero, Patrizio; Mancini, Maura; Gozzo, Lucia; Romano, Giovanni Luca; Marrapodi, Maria Maddalena; Gorassini, Francesca; D'Amico, Cesare; Pedulla, Eugenio; Fiorillo, Luca	2023	EUROPEAN JOURNAL OF DENTISTRY	10
	231	review	Periodontal Pathogens and Adverse Pregnancy Outcomes: A Narrative Review	10.3390/life13071559	AlSharief, Mishali; Alabdurubalnabi, Esraa	2023	LIFE-BASEL	10
	232	retrospective cohort study	Association between maternal periodontal disease and adverse pregnancy outcomes: an analysis of claims data	10.1093/fampra/cmab037	Choi, Sung Eun; Choudhary, Abhishek; Ahern, John M.; Palmer, Nathan; Barrow, Jane R.	2021	FAMILY PRACTICE	10
	233	case-control study	Periodontal condition is associated with adverse perinatal outcomes and premature rupture of membranes in low-income pregnant women in Bogota, Colombia: a case?control study	10.1080/14767058.2018.1484092	Ines Lafaurie, Gloria; Amparo Gomez, Luz; Antonio Montenegro, Daniel; De Avila, Juliette; Cecilia Tamayo, Martha; Cristina Lancheros, Maria; Quiceno, Johanna; Goretty Trujillo, Tamy; Antonio Noriega, Luis; Lucia Grueso, Maria; Cepeda, Kelly	2020	JOURNAL OF MATERNAL-FETAL & NEONATAL MEDICINE	10
	234	case-control study	Maternal periodontal disease and adverse perinatal outcomes: is there an association? A hospital-based case-control study	10.1080/14767058.2018.1464554	da Mota Kruger, Marta Silveira; Casarin, Renata Picanco; Pinto, Gabriela dos Santos; Pappen, Fernanda Geraldo; Junqueira Camargo, Maria Beatriz; Bello Correa, Fernanda Oliveira; Romano, Ana Regina	2019	JOURNAL OF MATERNAL-FETAL & NEONATAL MEDICINE	10
	235	case-control study	Preterm birth associated with periodontal and dental indicators: a pilot case-control study in a developing country	10.1080/14767058.2019.1613363	De Lourdes Marquez-Corona, Maria; Tellez-Giron-Valdez, Aldo; Patricia Pontigo-Loyola, America; Islas-Zarazua, Rosalina; Leticia Robles-Bermeo, Norma; Silvia Gonzalez-Lopez, Blanca; Eduardo Medina-Solis, Carlo	2021	JOURNAL OF MATERNAL-FETAL & NEONATAL MEDICINE	10
	236		Phosphatidylinositol 3-Kinase/Akt signal pathway resists the apoptosis and inflammation in human extravillous trophoblasts induced by <i>Porphyromonas gingivalis</i>	10.1016/j.molimm.2018.10.008	Guo, Haiying; Ren, Hongyu; Liang, Shanshan; Ji, Yaoting; Jiang, Han; Zhang, Ping; Du, Minquan	2018	MOLECULAR IMMUNOLOGY	10
	237	animal study	Inhibition of gingipains prevents <i>Porphyromonas gingivalis</i>-induced preterm birth and fetal death in pregnant mice	10.1016/j.ejphar.2018.01.028	Takii, Ryosuke; Kadowaki, Tomoko; Tsukuba, Takayuki; Yamamoto, Kenji	2018	EUROPEAN JOURNAL OF PHARMACOLOGY	10
	238	animal study	Maternal periodontitis decreases plasma membrane GLUT4 content in skeletal muscle of adult offspring	10.1016/j.lfs.2016.02.010	de Lima Coutinho Mattera, Maria Sara; Chiba, Fernando Yamamoto; de Oliveira da Mota, Max Sander; Pereira, Renato Felipe; Ervolino, Edilson; Chaves Neto, Antonio Hernandes; Pescinini Salzedas, Leda Maria; Scaramele, Natalia Francisco; Silva, Cristina Antoniali; Okamoto, Maristela Mitiko; Machado, Ubiratan Fabres; Sumida, Doris Hissako	2016	LIFE SCIENCES	10
	239	Comparative Study	Longitudinal study on clinical and microbial analysis of periodontal status in pregnancy	10.1590/1807-3107BOR-2016.vol30.0087	Machado, Fernanda Campos; Cesar, Dioneia Evangelista; Morais Apolonio, Ana Carolina; Ribeiro, Luiz Claudio; Ribeiro, Rosangela Almeida	2016	BRAZILIAN ORAL RESEARCH	10
	240	RCT	Use of mouth rinse during pregnancy to improve birth and neonatal outcomes: a randomized controlled trial	10.1186/s12884-015-0761-3	Jiang, Hong; Xiong, Xu; Buekens, Pierre; Su, Yi; Qian, Xu	2015	BMC PREGNANCY AND CHILDBIRTH	10
	241	review	Periodontitis, cardiovascular disease and pregnancy outcome - focal infection revisited?	10.1038/sj.bdj.2014.903	Ide, M.; Linden, G. J.	2014	BRITISH DENTAL JOURNAL	10
	242		<i>Porphyromonas Gingivalis</i> and <i>E-coli</i> Induce Different Cytokine Production Patterns in Pregnant Women	10.1371/journal.pone.0086355	Faas, Marijke M.; Kunnen, Alina; Dekker, Daphne C.; Harmsen, Hermie J. M.; Aarnoudse, Jan G.; Abbas, Frank; De Vos, Paul; Van Pampus, Maria G.	2014	PLOS ONE	10
	243		Is there any association between periodontitis and preterm low birth weight?	10.3109/14767051003615467	Calabrese, Nicolino; Calabrese, Antonio; Nibali, Luigi; Rosati, Alessia; Fiengo, Stefania; Di Renzo, Gian C.	2010	JOURNAL OF MATERNAL-FETAL & NEONATAL MEDICINE	10
	244	prospective cohort study	Periodontal Disease Activity Measured by the Benzoyl-DL-Arginine-Naphthylamide Test Is Associated With Preterm Births	10.1902/jop.2010.090532	Chan, Hui-Chen; Wu, Chen-Tsai; Welch, Kathleen B.; Loesche, Walter J.	2010	JOURNAL OF PERIODONTOLOGY	10
	245	case-control study	Periodontal status as predictor of prematurity and low birth weight	10.1111/j.1752-7325.2006.tb04088.x	Gomes-Filho, Isaac S.; da Cruz, Simone S.; Rezende, Edson J. C.; da Silveira, Bruno B. de B.; Trindade, Soraya C.; Passos, Johelle S.; de Freitas, Camila O. T.; Cerqueira, Eneida M. M.; de Souza Teles Santos, Carlos Antonio	2006	JOURNAL OF PUBLIC HEALTH DENTISTRY	10
	246	systematic review	Association of Chlorhexidine Use and Scaling and Root Planing With Birth Outcomes in Pregnant Individuals With Periodontitis: A Systematic Review and Meta-analysis	10.1001/jamanetworkopen.2022.47632	Merchant, Anwar T.; Das Gupta, Rajat; Akonde, Maxwell; Reynolds, Mark; Smith-Warner, Stephanie; Liu, Jihong; Tarannum, Fouzia; Beck, James; Mattison, Donald	2022	JAMA NETWORK OPEN	9
	247	cross-sectional study	Oral Hygiene Practices and Awareness of Pregnant Women about the Effects of Periodontal Disease on Pregnancy Outcomes	10.1155/2022/5195278	Bushehab, Noora Mohammed Eissa; Sreedharan, Jayadevan; Reddy, Sesha; D'souza, Jovita; Abdelmagyd, Hossam	2022	INTERNATIONAL JOURNAL OF DENTISTRY	9
	248	RCT	Calcium and vitamin D supplementation and/or periodontal therapy in the treatment of periodontitis among Brazilian pregnant women: protocol of a feasibility randomised controlled trial (the IMPROVE trial)	10.1186/s40814-019-0417-6	Cocate, Paula Guedes; Kac, Gilberto; Heitmann, Berit L.; Nadanovsky, Paulo; da Veiga Soares Carvalho, Maria Claudia; Benaim, Camila; Schlussel, Michael Maia; Trindade de Castro, Maria Beatriz; Alves-Santos, Nadya Helena; Baptista, Amanda Farnum; Holick, Michael F.; Mokhtar, Rana R.; Bomfim, Alessandra Raymundo; Amorim Adegboye, Amanda Rodrigues	2019	PILOT AND FEASIBILITY STUDIES	9
	249	case-control study	Gestational diabetes mellitus increases the detection rate and the number of oral bacteria in pregnant women	10.1097/MD.0000000000014903	Yao, Han; Xu, Dan; Zhu, Zhichao; Wang, Guoyun	2019	MEDICINE	9
	250	case-control study	Periodontal pathogens in the placenta and membranes in term and preterm birth	10.1016/j.placenta.2018.06.310	McCuaig, Ruth; Wong, Diana; Gardiner, Fergus W.; Rawlinson, William; Dahlstrom, Jane E.; Robson, Stephen	2018	PLACENTA	9
	251	Cross-sectional study	Relationship among Hypovitaminosis D, Maternal Periodontal Disease, and Low Birth Weight	10.29271/jcpsp.2018.01.36	Khan, Farhan Raza; Ahmad, Tashfeen; Hussain, Rabia; Bhutta, Zulfiqar Ahmed	2018	JCPSP-JOURNAL OF THE COLLEGE OF PHYSICIANS AND SURGEONS PAKISTAN	9
	252		<i>Porphyromonas gingivalis</i> lipopolysaccharide inhibits trophoblast invasion in the presence of nicotine	10.1016/j.placenta.2014.10.015	Komine-Aizawa, S.; Hirohata, N.; Aizawa, S.; Abiko, Y.; Hayakawa, S.	2015	PLACENTA	9
	253	Cross-sectional study	Periodontal Disease as a Potential Risk Factor for Low Birth Weight and Reduced Maternal Haemoglobin Levels	10.3290/j.ohpd.a31224	Kothiwale, Shaila V.; Desai, Babasaheb R.; Kothiwale, Veerappa A.; Gandhi, Megha; Konin, Savita	2014	ORAL HEALTH & PREVENTIVE DENTISTRY	9
	254	Comparative Study	Interieukin-6-174 genotype, periodontal disease and adverse pregnancy outcomes: A pilot study	10.1007/s10875-007-9162-3	Dashash, M.; Nugent, J.; Baker, P.; Tansinda, D.; Blinkhorn, F.	2008	JOURNAL OF CLINICAL IMMUNOLOGY	9
	255	review	Should we treat periodontal disease during gestation to improve pregnancy outcomes?	10.1097/GRF.0b013e31804c9f05	Ferguson, James E., II; Hansen, Wendy F.; Novak, Karen F.; Novak, M. John	2007	CLINICAL OBSTETRICS AND GYNECOLOGY	9
	256	review	Periodontal Disease and Other Adverse Health Outcomes Share Risk Factors, including Dietary Factors and Vitamin D Status	10.3390/nu15122787	Grant, William B.; van Amerongen, Barbara M.; Boucher, Barbara J.	2023	NUTRIENTS	8
	257	Comparative Study	Subgingival Microbiome in Pregnancy and a Potential Relationship to Early Term Birth	10.3389/fcimb.2022.873683	Yang, Irene; Claussen, Henry; Arthur, Robert Adam; Hertzberg, Vicki Stover; Geurs, Nicolaas; Corwin, Elizabeth J.; Dunlop, Anne L.	2022	FRONTIERS IN CELLULAR AND INFECTION MICROBIOLOGY	8
	258	prospective cohort study	Periodontal disease and preterm delivery: a nationwide population-based cohort study of Taiwan	10.1038/s41598-022-07425-8	Lee, Ya-Ling; Hu, Hsiao-Yun; Chou, Sin-Yi; Lin, Chen-Li; Cheng, Feng-Shiang; Yu, Chia-Yi; Chu, Dachen	2022	SCIENTIFIC REPORTS	8
	259	review	Periodontal disease and its impact on general health in Latin America. Section II: Introduction part II	10.1590/1807-3107bor-2020.vol34.0023	Carvajal, Paola; Vernal, Rolando; Reinero, Daniela; Malheiros, Zilson; Stewart, Bernal; Pannuti, Claudio Mendes; Romito, Giuseppe Alexandre	2020	BRAZILIAN ORAL RESEARCH	8
	260	case-control study	Periodontopathogenic microbiota, infectious mechanisms and preterm birth: analysis with structural equations (cohort-BRISA)	10.1007/s00404-019-05355-x	Costa, Elisa Miranda; de Araujo Figueiredo, Camilla Silva; Marao Martins, Rafiza Felix; Costa Ribeiro, Cecilia Claudia; Coelho Alves, Claudia Maria; Talarico Sesso, Maria Lucia; Nogueira, Ruchele Dias; Saraiva, Maria da Conceicao; Barbieri, Marco Antonio; Bettiol, Heloisa; Moura da Silva, Antonio Augusto; Abreu Fonseca Thomaz, Erika Barbara	2019	ARCHIVES OF GYNECOLOGY AND OBSTETRICS	8
	261	case-control study	Detection of periodontal pathogens in mothers of preterm birth and/or low weight	10.4317/medoral.23135	Vasconcelos Calixto, Nayra Rodrigues; Coelho Alves, Claudia Maria; Gomes Abreu, Luciene Maria; Abreu Fonseca Thomaz, Erika Barbara; Branco Vidal, Flavia Castello; Gomes Filho, Isaac Suzart; Lopes, Fernanda Ferreira	2019	MEDICINA ORAL PATOLOGIA ORAL Y CIRUGIA BUCAL	8
	262	animal study	Fetal Weight Outcomes in C57BL/6J and C57BL/6NCrl Mice after Oral Colonization with <i>Porphyromonas gingivalis</i>	10.1128/IAI.00280-19	Fischer, Lori A.; Bittner-Eddy, Peter D.; Costalonga, Massimo	2019	INFECTION AND IMMUNITY	8
	263	Cross-sectional study	Periodontal disease and intra-amniotic complications in women with preterm prelabor rupture of membranes	10.1080/14767058.2017.1358265	Radochova, Vladimira; Kacerovska Musilova, Ivana; Stepan, Martin; Vescicik, Peter; Slezak, Radovan; Jacobsson, Bo; Kacerovsky, Marian	2018	JOURNAL OF MATERNAL-FETAL & NEONATAL MEDICINE	8
	264	prospective cohort study	Correlation among periodontal health status, maternal age and pre-term low birth weight	PMID: 29178747	Capasso, Francesca; Vozza, Iole; Capuccio, Veronica; Vestri, Anna Rita; Polimeni, Antonella; Ottolenghi, Livia	2016	AMERICAN JOURNAL OF DENTISTRY	8
	265	Comparative Study	Oral Neutrophil Levels: A Screening Test for Oral Inflammatory Load in Pregnancy in a Medical Setting	10.1902/jop.2014.140116	Huda, Sabrina; Doering, Hendrik; Tenenbaum, Howard C.; Whittle, Wendy; Sigal, Michael J.; Glogauer, Michael	2015	JOURNAL OF PERIODONTOLOGY	8
	266	case-control study	Association between preterm and low-birth weight with periodontal disease: a case-control study	PMID: 25246927	Khadem, Nayyereh; Rahmani, Mohammad Ebrahim; Sanaei, Alireza; Afiat, Mliheh	2012	IRANIAN JOURNAL OF REPRODUCTIVE MEDICINE	8
	267	case-control study	Effect of Oral Diseases on Mothers Giving Birth to Preterm Infants	10.1159/000329887	Ryalat, Soukaina; Sawair, Faleh; Baqain, Zaid; Barghout, Nicola; Amin, Wala; Badran, Darwish; Badran, Eman	2011	MEDICAL PRINCIPLES AND PRACTICE	8
	268	review	Periodontal diseases and adverse pregnancy outcomes. Present and future	10.1111/prd.12486	Bobetsis, Yiorgos A.; Ide, Mark; Gursoy, Mervi; Madianos, Phoebus N.	2023	PERIODONTOLOGY 2000	7
	269	case-control study	Diversity of the gut, vaginal and oral microbiome among pregnant women in South Africa with and without pre-eclampsia	10.3389/fgwh.2022.810673	Geldenhuys, Janri; Redelinghuys, Mathys J.; Lombaard, Hendrik A.; Ehlers, Marthie M.; Cowan, Don; Kock, Marleen M.	2022	FRONTIERS IN GLOBAL WOMENS HEALTH	7
	270	case reports	Maternal septicemia caused by <i>Streptococcus mitis</i>: a possible link between intra-amniotic infection and periodontitis. Case report and literature review	10.1186/s12879-022-07530-z	Chaemsaithong, Piya; Lertrut, Waranyu; Kamlungkuea, Threebhorn; Santanirand, Pitak; Singsaneh, Arunee; Jaovisidha, Adithep; Pakdeeto, Sasikarn; Mongkolsuk, Paninee; Pongchaikul, Pisut	2022	BMC INFECTIOUS DISEASES	7
	271	systematic review	DIFFERENTIAL IMPACT OF PERIODONTAL TREATMENT STRATEGIES DURING PREGNANCY ON PERINATAL OUTCOMES: A SYSTEMATIC REVIEW AND META-ANALYSIS	10.1016/j.jebdp.2021.101666	Quynh-Anh Le; Eslick, Guy D.; Coulton, Kimberly Mathieu; Akhter, Rahena; Lain, Samantha; Nassar, Natasha; Yaacoub, Albert; Condous, George; Leonardi, Mathew; Eberhard, Jorg; Nanan, Ralph	2022	JOURNAL OF EVIDENCE-BASED DENTAL PRACTICE	7
	272	systematic review	Meta-regression Analysis of Study Heterogeneity for Systemic Outcomes after Periodontal Therapy	10.1177/23800844211070467	Oates, T. W.; Guy, V; Ni, K.; Ji, C.; Saito, H.; Shiau, H.; Shah, R.; Williams, M. A.; Blasi, G.; Goloubeva, O.	2023	JDR CLINICAL & TRANSLATIONAL RESEARCH	7
	273	review	<i>Fusobacterium nucleatum</i> and alteration of the oral microbiome: from pregnancy to SARS-COV-2 infection	10.26355/eurrev_202107_26251	Dessi, A.; Bosco, A.; Pintus, R.; Orru, G.; Fanos, V	2021	EUROPEAN REVIEW FOR MEDICAL AND PHARMACOLOGICAL SCIENCES	7
	274	Cross-sectional study	Self-reported and clinical periodontal conditions in a group of Eastern European postpartum women	10.1371/journal.pone.0237510	Micu, Iulia C.; Bolboaca, Sorana D.; Caracostea, Gabriela, V; Gligor, Diana; Ciurea, Andreea; Iozon, Sofia; Soanca, Andrada; Muresan, Daniel; Roman, Alexandra	2020	PLOS ONE	7
	275	Case-Control Study	Comparisons of Periodontal Status between Females Referenced for Fertility Treatment and Fertile Counterparts: A Pilot Case-Control Study	10.3390/ijerph17155281	Machado, Vanessa; Botelho, Joao; Proenca, Luis; Mendes, Jose Joao	2020	INTERNATIONAL JOURNAL OF ENVIRONMENTAL RESEARCH AND PUBLIC HEALTH	7
	276	Case-Control Study	The relationship between the anti-<i>Porphyromonas gingivalis</i>immunoglobulin G subclass antibody and small for gestational age delivery: a longitudinal study in pregnant Japanese women	10.1111/idj.12548	Ye, Changchang; Kobayashi, Hiroaki; Katagiri, Sayaka; Miyasaka, Naoyuki; Takeuchi, Yasuo; Kuraji, Ryutaro; Izumi, Yuichi	2020	INTERNATIONAL DENTAL JOURNAL	7
	277	Cross-sectional study	Relationship between preterm birth and post-partum periodontal maternal status: a hospital-based Romanian study	10.1007/s00404-020-05521-6	Micu, I. C.; Roman, A.; Ticala, F.; Soanca, A.; Ciurea, A.; Objelean, A.; Iancu, M.; Muresan, D.; Caracostea, G., V	2020	ARCHIVES OF GYNECOLOGY AND OBSTETRICS	7
	278	Case-Control Study	Quantitative analysis of key periodontopathic bacteria in gestational diabetic and non-diabetic women	10.1007/s40200-019-00420-3	Ganiger, Kavitha; Sridharan, Srirangarajan; Rahul, Aparna; Satyanarayana, Aparna	2019	JOURNAL OF DIABETES AND METABOLIC DISORDERS	7
	279		<i>Porphyromonas gingivalis</i> Suppresses Trophoblast Invasion by Soluble Factors	10.1902/jop.2017.170193	Hirohata, Naoko; Komine-Aizawa, Shihoko; Tamura, Muneaki; Ochiai, Kuniyasu; Sugitani, Masahiko; Hayakawa, Satoshi	2017	JOURNAL OF PERIODONTOLOGY	7
	280	Case-Control Study	Effect of Periodontal Disease on Preeclampsia	PMID: 23113094	Sayar, F.; Hoseini, M. Sadat; Abbaspour, S.	2011	IRANIAN JOURNAL OF PUBLIC HEALTH	7
	281	review	Association between the Risk of Preterm Birth and Low Birth Weight with Periodontal Disease in Pregnant Women: An Umbrella Review	10.3390/dj11030074	Padilla-Caceres, Tania; Arbildo-Vega, Heber Isac; Caballero-Apaza, Luz; Cruzado-Oliva, Fredy; Mamani-Cori, Vilma; Cervantes-Alagon, Sheyla; Munayco-Pantoja, Evelyn; Panda, Saurav; Vasquez-Rodrigo, Hernan; Castro-Mejia, Percy; Huaita-Acha, Delsi	2023	DENTISTRY JOURNAL	6
	282	systematic review	Association between the Risk of Preterm Birth and Low Birth Weight with Periodontal Disease in Pregnant Women: An Umbrella Review	10.3390/dj11030074	Padilla-Caceres, Tania; Arbildo-Vega, Heber Isac; Caballero-Apaza, Luz; Cruzado-Oliva, Fredy; Mamani-Cori, Vilma; Cervantes-Alagon, Sheyla; Munayco-Pantoja, Evelyn; Panda, Saurav; Vasquez-Rodrigo, Hernan; Castro-Mejia, Percy; Huaita-Acha, Delsi	2023	DENTISTRY JOURNAL	6
	283	review	The bidirectional relationship between periodontal disease and pregnancy <i>via</i> the interaction of oral microorganisms, hormone and immune response	10.3389/fmicb.2023.1070917	Wen, Xingyue; Fu, Xiangqing; Zhao, Chongjun; Yang, Lei; Huang, Ruijie	2023	FRONTIERS IN MICROBIOLOGY	6
	284	animal study	<i>Porphyromonas gingivalis</i> Administration Induces Gestational Obesity, Alters Gene Expression in the Liver and Brown Adipose Tissue in Pregnant Mice, and Causes Underweight in Fetuses	10.3389/fcimb.2021.745117	Yoshida, Sumiko; Hatasa, Masahiro; Ohsugi, Yujin; Tsuchiya, Yosuke; Liu, Anhao; Niimi, Hiromi; Morita, Kazuki; Shimohira, Tsuyoshi; Sasaki, Naoki; Maekawa, Shogo; Shiba, Takahiko; Hirota, Tomomitsu; Okano, Tokuju; Hirose, Asuka; Ibi, Rinko; Noritake, Kanako; Tomiga, Yuki; Nitta, Hiroshi; Suzuki, Toshihiko; Takahashi, Hirokazu; Miyasaka, Naoyuki; Iwata, Takanori; Katagiri, Sayaka	2022	FRONTIERS IN CELLULAR AND INFECTION MICROBIOLOGY	6
	285	animal study	<i>Porphyromonas gingivalis</i>, a cause of preterm birth in mice, induces an inflammatory response in human amnion mesenchymal cells but not epithelial cells	10.1016/j.placenta.2020.07.016	Konishi, Haruhisa; Urabe, Satoshi; Teraoka, Yuko; Morishita, Yoshito; Koh, Iemasa; Sugimoto, Jun; Sakamoto, Shinnichi; Miyoshi, Hiroshi; Miyauchi, Mutsumi; Takata, Takashi; Kajioka, Shunichi; Kudo, Yoshiki	2020	PLACENTA	6
	286		Choosing the left fork: Steven Offenbacher and understanding maternal periodontal disease and adverse pregnancy outcomes	10.1002/JPER.20-0090	Boggess, Kim A.	2020	JOURNAL OF PERIODONTOLOGY	6
	287	cross-sectional study	Influence of Periodontal Infection as a Possible Risk Factor for Preterm Low Birth Weight	10.4103/jpbs.JPBS_73_20	Thakur, Rajesh K.; Yadav, Bipin K.; Sultana, Rafat; Afridi, Shakeb K.; Das, Debasmita; Sahoo, Sheetal K.	2020	JOURNAL OF PHARMACY AND BIOALLIED SCIENCES	6
	288		Knowledge, Attitudes and Practice Behaviour of Midwives Concerning Periodontal Health of Pregnant Patients	10.3390/ijerph17072246	Nguyen, Jennifer Gia-linh; Nanayakkara, Shanika; Holden, Alexander C. L.	2020	INTERNATIONAL JOURNAL OF ENVIRONMENTAL RESEARCH AND PUBLIC HEALTH	6
	289	Case-Control Study	Could Poor Periodontal Status be a Warning Sign for Worse Pregnancy Outcome?	10.3290/j.ohpd.a43356	Novak, Tibor; Nemeth, Gabor; Kozinszky, Zoltan; Urban, Edit; Gorzo, Istvan; Radnai, Marta	2020	ORAL HEALTH & PREVENTIVE DENTISTRY	6
	290		Maternal Periodontal Disease is Associated with Oxidative Stress during Pregnancy	10.1055/s-0030-1268706	Hickman, M. Ashley; Boggess, Kim A.; Moss, Kevin L.; Beck, James D.; Offenbacher, Steven	2011	AMERICAN JOURNAL OF PERINATOLOGY	6
	291	review	The potential role of the gingival crevicular fluid biomarkers in the prediction of pregnancy complications	10.3389/fmed.2023.1168625	Abouzaid, Maryam; Howidi, Nourhan; Badran, Zahi; Mohammed, Ghada; Mousa, Noha A.	2023	FRONTIERS IN MEDICINE	5
	292		Oral and periodontal assessment at the first trimester of pregnancy: The PERISCOPE longitudinal study	10.1111/aogs.14529	Thomas, Charlotte; Timofeeva, Inessa; Bouchoucha, Elyes; Canceill, Thibault; Champion, Camille; Groussolles, Marion; Arnaud, Catherine; Vayssiere, Christophe; Nabet, Cathy; Laurencin-Dalicieux, Sara	2023	ACTA OBSTETRICIA ET GYNECOLOGICA SCANDINAVICA	5
	293	systematic review	Treatment of periodontal disease in pregnancy for the prevention of adverse pregnancy outcomes: a systematic review of systematic reviews	10.47391/JPMA.6432	Khan, Najia Sajjad; Craven, Rebecca; Rafiq, Ayesha; Rafiq, Anam	2023	JOURNAL OF THE PAKISTAN MEDICAL ASSOCIATION	5
	294	prospective cohort study	Relationship between Periodontal Condition of the Pregnant Woman with Preterm Birth and Low Birth Weight	10.3390/jcm11226857	Gallagher-Cobos, Guillermo; Almerich-Torres, Teresa; Maria Montiel-Company, Jose; Enrique Iranzo-Cortes, Jose; Bellot-Arcis, Carlos; Carmelo Ortola-Siscar, Jose; Almerich-Silla, Jose Manuel	2022	JOURNAL OF CLINICAL MEDICINE	5
	295		Oral Status in Pregnant Women from Post-Industrial Areas of Upper Silesia in Reference to Occurrence of: Preterm Labors, Low Birth Weight and Type of Labor	10.3390/healthcare8040528	Katarzynska-Konwa, Marta; Obersztyn, Izabela; Trzcionka, Agata; Mocny-Pachonska, Katarzyna; Mosler, Bartosz; Tanasiewicz, Marta	2020	HEALTHCARE	5
	296	cross-sectional study	A relationship between maternal periodontal disease and preterm low birth weight: A cross-sectional study	10.1016/j.cegh.2020.04.007	Vidhale, Priya; Puri, Sneha; Bhongade, M. L.	2020	CLINICAL EPIDEMIOLOGY AND GLOBAL HEALTH	5
	297		Interferon-Gamma and Fas Are Involved in <i>Porphyromonas gingivalis</i>-Induced Apoptosis of Human Extravillous Trophoblast-Derived HTR8/SVneo Cells via Extracellular Signal-Regulated Kinase 1/2 Pathway	10.1902/jop.2016.160259	Ren, Hongyu; Li, Yuhong; Jiang, Han; Du, Minquan	2016	JOURNAL OF PERIODONTOLOGY	5
	298	RCT	Periodontal treatment outcomes during pregnancy and postpartum	10.1007/s00784-014-1386-z	Cunha Moreira, Carlos Heitor; Weidlich, Patricia; Fiorini, Tiago; da Rocha, Jose Mariano; Musskopf, Marta Liliana; Susin, Cristiano; Oppermann, Rui Vicente; Roesing, Cassiano Kuchenbecker	2015	CLINICAL ORAL INVESTIGATIONS	5
	299		Increased Risks of Preterm Birth and a Low-Birth-Weight Baby in Thai Human Immunodeficiency Virus-Positive Pregnant Women With Periodontitis	10.1902/jop.2012.110500	Pattrapornnan, Pakkaporn; DeRouen, Timothy A.; Songpaisan, Yupin	2012	JOURNAL OF PERIODONTOLOGY	5
	300		The respiratory enzyme complex Rnf is vital for metabolic adaptation and virulence in <i>Fusobacterium nucleatum</i>	10.1128/mbio.01751-23	Britton, Timmie A.; Wu, Chenggang; Chen, Yi-Wei; Franklin, Dana; Chen, Yimin; Camacho, Martha I.; Luong, Truc T.; Das, Asis; Ton-That, Hung; Biswas, Indranil; Yilmaz, Ozlem	2024	MBIO	4
	301	systematic review	The association between periodontal disease and risk of adverse maternal or neonatal outcomes: A systematic review and meta-analysis of analytical observational studies	10.1002/hsr2.1630	Karimi, Newsha; Samiee, Negin; Moradi, Yousef	2023	HEALTH SCIENCE REPORTS	4
	302	case-control study	Oral microbiome and preterm birth	10.3389/fmed.2023.1177990	Simic, Marijana Vidmar; Maver, Ales; Zimani, Ana Nyasha; Hocevar, Keli; Peterlin, Borut; Kovanda, Anja; Premru-Srsen, Tanja	2023	FRONTIERS IN MEDICINE	4
	303	animal study	Progesterone Suppresses Uterine Contraction by Reducing Odontogenic <i>Porphyromonas gingivalis</i> Induced Chronic Inflammation in Mice	10.3390/biom12081029	Teraoka, Yuko; Sugimoto, Jun; Konishi, Haruhisa; Miyoshi, Hiroshi; Furusho, Hisako; Miyauchi, Mutsumi; Kajioka, Shunichi; Koh, Iemasa; Kudo, Yoshiki	2022	BIOMOLECULES	4
	304	cross-sectional study	Association of periodontal disease with depression and adverse birth outcomes: Results from the Perinatal database; Finger Lakes region, New York State	10.1371/journal.pone.0215440	Kopycka-Kedzierawski, Dorota T.; Li, Dongmei; Xiao, Jin; Billings, Ronald J.; Dye, Timothy D.	2019	PLOS ONE	4
	305	case-control study	C-Reactive Protein Levels and Periodontal Diseases During Pregnancy in Malaysian Women	10.3290/j.ohpd.a40759	Ahmad, Aisah; Nazar, Zeyad; Swaminathan, Dasan	2018	ORAL HEALTH & PREVENTIVE DENTISTRY	4
	306	case-control study	Relationship between maternal periodontal disease and Apgar score of newborns	10.5051/jpis.2012.42.6.212	Shirmohammadi, Adileh; Abdollahifard, Sedigeh; Chitsazi, Mohammad-Taghi; Behlooli, Sepideh	2012	JOURNAL OF PERIODONTAL AND IMPLANT SCIENCE	4
	307		Type IV pili facilitated natural competence in<i> Fusobacterium</i><i> nucleatum</i>	10.1016/j.anaerobe.2023.102760	Sanders, Blake E.; Umana, Ariana; Nguyen, Tam T. D.; Williams, Kevin J.; Yoo, Christopher C.; Casasanta, Michael A.; Wozniak, Bryce; Slade, Daniel J.	2023	ANAEROBE	3
	308	review	The oral microbiota and gestational diabetes mellitus	10.3389/fcdhc.2023.1120920	Correa, Joice Dias; Faria, Giovanna Araujo; Fernandes, Leticia Ladeia	2023	FRONTIERS IN CLINICAL DIABETES AND HEALTHCARE	3
	309	prospective cohort study	Microorganisms of maternal periodontitis cause adverse pregnancy outcomes in gestational diabetic individuals: a preliminary observational report	10.3290/j.qi.b3418267	Choudhury, Pallabi; Rao, Ravl. J.; Prabhu, Srikumar; Srirangarajan, Sridharan; Rudresh, Vinaya	2022	QUINTESSENCE INTERNATIONAL	3
	310	review	Assessment of the Association of Periodontal Diseases in Pregnant Women and the Efficacy of Periodontal Treatment in the Context of Premature Births and Pregnancy Complications - a Narrative Review	10.1055/a-1868-4693	Kranz, Angela; Feierabend, Nathalie; Sliwka, Doreen; Wiesegart, Anja; Abele, Harald; Graf, Joachim	2022	GEBURTSHILFE UND FRAUENHEILKUNDE	3
	311	case-control study	Mothers' high glycemic levels and the association between periodontitis and low birth weight	10.1002/JPER.21-0406	Gomes-Filho, Isaac Suzart; Trindade, Soraya Castro; da Cruz, Simone Seixas; Morais Godoy Figueiredo, Ana Claudia; Hintz, Alexandre Marcelo; Fernandes Adan, Luis Fernando; Marcilio Cerqueira, Eneida de Moraes; Passos-Soares, Johelle de Santana; Pereira Vianna, Maria Isabel; Freitas Coelho, Julita Maria; Coelho Alves, Claudia Maria; Barreto, Mauricio Lima; Seymour, Gregory John; Loomer, Peter Micha…	2022	JOURNAL OF PERIODONTOLOGY	3
	312	case-control study	Impact of Scaling and Periodontal Treatment during Pregnancy on the Risk of Adverse Birth Outcomes	10.3390/jpm12020137	Chen, Jhih-Jhen; Wu, Dai-Rong; Lin, Wei-Szu; Chen, I-Chieh; Liu, Jeng-Fen; Chen, Hui-Ling; Lin, Ching-Heng	2022	JOURNAL OF PERSONALIZED MEDICINE	3
	313		Receptor-interacting protein kinase 2 contributes to host innate immune responses against <i>Fusobacterium nucleatum</i> in macrophages and decidual stromal cells	10.1111/aji.13403	Park, Ji-Yeon; Lee, Tae-Sung; Noh, Eui Jeong; Jang, Ah-Ra; Ahn, Jae-Hun; Kim, Dong-Yeon; Jung, Do-Hyeon; Song, Eun-Jung; Lee, Yeon-Ji; Lee, Yun-Ji; Lee, Sung Ki; Park, Jong-Hwan	2021	AMERICAN JOURNAL OF REPRODUCTIVE IMMUNOLOGY	3
	314		Radiological screening of maternal periodontitis for predicting adverse pregnancy and neonatal outcomes	10.1038/s41598-020-78385-0	Heo, Ju Sun; Ahn, Ki Hoon; Park, Jung Soo	2020	SCIENTIFIC REPORTS	3
	315	RCT	Quantile regression to estimate the survivor average causal effect (SACE) of periodontal treatment effects on birthweight and gestational age	10.1002/JPER.20-0376	Merchant, Anwar T.; Liu, Jihong; Reynolds, Mark A.; Beck, James D.; Zhang, Jiajia	2021	JOURNAL OF PERIODONTOLOGY	3
	316	animal study	Porphyromonas gingivalis outer membrane vesicles shape trophoblast cell metabolism impairing functions associated to adverse pregnancy outcome	10.1002/jcp.31138	Lara, Brenda; Loureiro, Inaki; Gliosca, Laura; Castagnola, Lara; Merech, Fatima; Gallino, Lucila; Calo, Guillermina; Sassot, Matias; Ramhorst, Rosanna; Vota, Daiana; Perez Leiros, Claudia; Hauk, Vanesa	2023	JOURNAL OF CELLULAR PHYSIOLOGY	2
	317		Extracellular Vesicles of Porphyromonas gingivalis Disrupt Trophoblast Cell Interaction with Vascular and Immune Cells in an In Vitro Model of Early Placentation	10.3390/life13101971	Lara, Brenda; Sassot, Matias; Calo, Guillermina; Paparini, Daniel; Gliosca, Laura; Chaufan, Gabriela; Loureiro, Inaki; Vota, Daiana; Ramhorst, Rosanna; Leiros, Claudia Perez; Hauk, Vanesa	2023	LIFE-BASEL	2
	318	prospective cohort study	Maternal periodontal diseases affect the leukocyte profiles of umbilical cord blood: A cohort study	10.1111/odi.14683	Zhao, Dan; Cheng, Tianfan; Hu, Dangli; Xu, Xiaoyi; Zhang, Feng; Yu, Rong; Li, Huijun; Wen, Ping; Chen, Lihua; Fu, Mali; Yang, Hong; Zhang, Hanyu; Yao, Jilong; Jin, Lijian	2024	ORAL DISEASES	2
	319	case-control study	Red-Complex Bacterial Levels in Pregnant Women With Preeclampsia and Chronic Periodontitis	10.1016/j.identj.2022.10.003	Mahendra, Jaideep; Mahendra, Little; Sharma, Vivek; Alamoudi, Ahmed; Bahammam, Hammam Ahmed; Mugri, Maryam H.; Bahammam, Sarah Ahmed; Bahammam, Maha A.; Zidane, Bassam; Nayaki, Rao P. Abirami; Muralidharan, Janani; Dave, Pavithra H.; Balaji, Thodur Madapusi; Bhandi, Shilpa; Patil, Shankargouda	2023	INTERNATIONAL DENTAL JOURNAL	2
	320		HicA Toxin-Based Counterselection Marker for Allelic Exchange Mutations in <i>Fusobacterium nucleatum</i>	10.1128/aem.00091-23	Bibek, G. C.; Zhou, Peng; Wu, Chenggang	2023	APPLIED AND ENVIRONMENTAL MICROBIOLOGY	2
	321	Cross-Sectional Study	Systemic Profile and Periodontal Condition of Hospitalized Women with High-Risk Pregnancy: A Cross-Sectional Study	10.1007/s10995-023-03659-8	Schievelbein, Bruna Silva; Casarin, Renata Picanco; Kruger, Marta Silveira da Mota; Fernandes e Silva, Caroline; da Silveira, Taciane Menezes; Romano, Ana Regina; Pappen, Fernanda Geraldo; Pola, Natalia Marcumini	2023	MATERNAL AND CHILD HEALTH JOURNAL	2
	322	review	Periodontitis, female fertility and conception (Review)	10.3892/br.2022.1569	Ricci, Elena; Ciccarelli, Simone; Agnese Mauri, Paola; Gerli, Sandro; Favilli, Alessandro; Cipriani, Sonia; Fedele, Francesco; Roncella, Elena; Esposito, Giovanna; Parazzini, Fabio; Vignali, Michele	2022	BIOMEDICAL REPORTS	2
	323	case reports	Fulminant Sepsis and Perinatal Death at 23 Weeks Due to <i>Fusobacterium nucleatum</i>	10.1080/15513815.2022.2131487	Bonasoni, Maria Paola; Comitini, Giuseppina; Pati, Mariangela; Bardaro, Marcellino; Russello, Giuseppe; Carretto, Edoardo; Dalla Dea, Giulia; Palicelli, Andrea; Bernardelli, Giuditta; Chesi, Elena; Gargano, Giancarlo	2023	FETAL AND PEDIATRIC PATHOLOGY	2
	324	Cross-Sectional Study	Maternal Periodontal Disease: A Possible Risk Factor for Adverse Pregnancy Outcomes in the Qassim Region of Saudi Arabia	10.4103/jpbs.JPBS_838_20	Alrumayh, Abdulwahab; Alfuhaid, Fahad; Sayed, Arshad Jamal; Tareen, Sabahat Ullah Khan; Alrumayh, Ibtehal; Habibullah, Mohammed Ali	2021	JOURNAL OF PHARMACY AND BIOALLIED SCIENCES	2
	325	systematic review	Dental Considerations in Pregnancy - A Systematic Review	10.9734/JPRI/2021/v33i40A32224	Bashir, Sana; Menon, Ipseeta; Gupta, Ritu; Sharma, Anubhav; Arora, Vikram; Varshney, Shivangi	2021	JOURNAL OF PHARMACEUTICAL RESEARCH INTERNATIONAL	2
	326	prospective cohort study	A simple point of care test can indicate the need for periodontal therapy to reduce the risk for adverse pregnancy outcomes in mothers attending antenatal clinics	10.1080/1354750X.2017.1334151	Turton, Mervyn Sydney; Henkel, Ralf Reinhold; Africa, Charlene Wilma Joyce	2017	BIOMARKERS	2
	327	case-control study	Interleukin 1 beta and its association with the periodontal health of pregnant women	10.1016/j.jtumed.2023.05.012	El Hassan, Nawal K. B.; Ramadan, AbdelRahman M.	2023	JOURNAL OF TAIBAH UNIVERSITY MEDICAL SCIENCES	1
	328	Case Control Study	The Association of Periodontal Disease with Low Birth Weight Infants: A Case Control Study	10.1007/s10995-023-03620-9	Hussain, Varda; Waseem, Anoosha; Husain, Irtaza; Waseem, Uzma; Shahbaz, Maliha; Qureshi, Fauzia	2023	MATERNAL AND CHILD HEALTH JOURNAL	1
	329	Case Control Study	Relationship Between the Periodontal Status of Pregnant Women and the Incidence and Severity of Pre-term and/or Low Birth Weight Deliveries: A Retrospective Observational Case-Control Study	10.7759/cureus.31735	Sinha, Abhishek; Singh, Neha; Gupta, Anamika; Bhargava, Triveni; Mahesh, P. C.; Kumar, Pratiksha	2022	CUREUS JOURNAL OF MEDICAL SCIENCE	1
	330	animal study	Effect of maternal true combined endodontic-periodontal lesion on insulin and inflammatory pathway in adult offspring	10.1002/JPER.22-0139	Belardi, Bianca Elvira; de Lima Coutinho Mattera, Maria Sara; Saori Tsosura, Thais Veronica; Dos Santos, Rodrigo Martins; Cantiga-Silva, Cristiane; Angelo Cintra, Luciano Tavares; Chiba, Fernando Yamamoto; Bravo, Lara Teschi; Carvalho, Nubia Ramos; Nascimento Carnevali, Ana Carolina; Fujii de Oliveira, Renan Akira; Ervolino, Edilson; Matsushita, Doris Hissako	2023	JOURNAL OF PERIODONTOLOGY	1
	331	Cross-Sectional Study	Evaluation of the Knowledge Level, Behavior, and Attitudes of Obstetrics and Gynecology Specialists on the Relationship Between Periodontal Diseases and Pregnancy Outcomes	10.4274/meandros.galenos.2021.24381	Ustaoglu, Gulbahar; Ural, Ulku Mete; Paksoy, Tugce; Ankarali, Handan	2022	MEANDROS MEDICAL AND DENTAL JOURNAL	1
	332	cohort study	Decreasing Tryptophan and Increasing Neopterin Plasma Levels During Pregnancy are Associated with High First Trimester <i>Porphyromonas gingivalis</i> K-Serotype IgG Serointensity in a Cohort of Hispanic Women	10.2174/1568026622666220404115543	Postolache, Teodor T. T.; Upadhyaya, Sanjaya K. K.; Spector, Anna M. M.; Mohyuddin, Iqra; Constantine, Niel; Ernst, Robert K. K.; Wadhawan, Abhishek; Dutra, Samia Valeria Ozorio; Dagdag, Aline; Makkar, Hina; Lowry, Christopher A. A.; Akram, Faisal; Fuchs, Dietmar; Brenner, Lisa A. A.; Groer, Maureen W. W.; Reynolds, Mark A. A.	2022	CURRENT TOPICS IN MEDICINAL CHEMISTRY	1
	333		Periodontal Infections and Adverse Pregnancy Outcomes		Bobetsis, Yorgos A.; Borgnakke, Wenche S.; Papapanou, Panos N.	2019	ORAL-SYSTEMIC HEALTH CONNECTION: A GUIDE TO PATIENT CARE, SECOND EDITION	1
	334		Periodontal Infections and Adverse Pregnancy Outcomes		Bobetsis, Yiorgos A.; Borgnakke, Wenche S.; Papapanou, Panos N.	2014	ORAL-SYSTEMIC HEALTH CONNECTION: A GUIDE TO PATIENT CARE	1
	335		Periodontal Health Isn't Yet the Answer to Preterm Birth		Fahey, Meriah	2012	JOURNAL OF THE CANADIAN DENTAL ASSOCIATION	1
	336	cross sectional study	Knowledge, attitude and practice towards periodontal diseases among gynaecologists: A pilot study	10.3109/01443615.2011.617850	Nagarakanti, S.	2012	JOURNAL OF OBSTETRICS AND GYNAECOLOGY	1
	337	Case Control Study	Periodontal Disease in Pregnant Patients with Rheumatic Valvular Disease - Clinical and Microbiological Study	10.1590/S0066-782X2011005000034	Avila, Walkiria Samuel; Timerman, Lilia; Romito, Giuseppe Alexandre; Marcelino, Silvia Linard; Lucia, Itamara; Neves, Itagiba; Zugaib, Marcelo; Grinberg, Max	2011	ARQUIVOS BRASILEIROS DE CARDIOLOGIA	1
	338		Relationship between Maternal Periodontal Condition and Body Size of Newborns		Shirmohammadi, Adileh; Pourabbas, Reza; Bilan, Naemat; Chitsazi, Mohammad-Taghi	2009	IRANIAN JOURNAL OF PEDIATRICS	1
	339	animal study	Alterations and potential roles of microbial population of pregnant mouse saliva and amniotic fluid	10.1111/aji.13782	Jia, Bei; Tang, Lijun; Liu, Huibing; Zhu, Yan; Chen, Wenqian; Chen, Qian; Li, Jing; Zhong, Mei; Yin, Ailan	2023	AMERICAN JOURNAL OF REPRODUCTIVE IMMUNOLOGY	0
	340		Development of a xylose-inducible promoter and riboswitch combination system for manipulating gene expression in <i>Fusobacterium nucleatum</i>	10.1128/aem.00667-23	Bibek, G. C.; Zhou, Peng; Naha, Arindam; Gu, Jianhua; Wu, Chenggang	2023	APPLIED AND ENVIRONMENTAL MICROBIOLOGY	0
	341	Case-Control Study	The Relationship between Periodontal Disease, Preterm Delivery, and Low Birth Weight of Infants: A Case-Control Study	10.22038/ijp.023.69847.5150	Akbari, Narjes; Keyvanfar, Sanaz; Hajipour, Elahe; Ghanbarzadeh, Nahid; Salehiniya, Hamid	2023	INTERNATIONAL JOURNAL OF PEDIATRICS-MASHHAD	0
	342	prospective cohort study	Maternal Periodontal Status as a Factor Influencing Obstetrical Outcomes	10.3390/medicina59030621	Volgyesi, Petra; Radnai, Marta; Nemeth, Gabor; Boda, Krisztina; Bernad, Elena; Novak, Tibor	2023	MEDICINA-LITHUANIA	0
	343	prospective cohort study	Association between periodontitis and preterm low birth weight in human immunodeficiency virus seropositive pregnant women in India: A cohort study	10.4103/jfmpc.jfmpc_1203_22	Kiran, Sunkavilli Ravi; Karnam, Yudheera; Ramya, Yella; Niharika, Bammidi; Rani, Ponnaganti Durga; Sarma, Sankar Narayana	2022	JOURNAL OF FAMILY MEDICINE AND PRIMARY CARE	0
	344	cross-sectional study	Awareness, knowledge and attitude toward the relationship between periodontal health and pregnancy outcomes among obstetrician-gynecologist healthcare professionals in Turkey: Results of 11<SUP>th</SUP> Turkish-German Gynecological Association Congress based survey	10.4274/jtgga.galenos.2022.2021-9-13	Turabi, Resul; Agrali, Omer Birkan; Dogan, Basak	2022	JOURNAL OF THE TURKISH-GERMAN GYNECOLOGICAL ASSOCIATION	0
	345	Case Control Study	A Nested Case-Control Study of the Relationship between Salivary Inflammatory Mediators, Periodontal Parameters, and Preterm Birth in a Chinese Population	10.1155/2022/8629680	Wu, Min; Ye, Chanjuan; Li, Huijun; Yang, Xiuqiao; Zhu, Sujun; Zhou, Fangming; Hao, Ying; Chen, Shaowu; Jiang, Shaoyun	2022	BIOMED RESEARCH INTERNATIONAL	0
	346	Cross-Sectional Study	Prevalence and Association of Preterm Birth and Low Birth Weight with Maternal Periodontitis and Gingivitis in Bahrain- A Cross-Sectional Study		Panjwani, Mehek; Bokade, Neeta; Alamanda, Madhavi; S. Hadi, Alaa; Alkhashram, Manar; Alwadaei, Manahel; Sarhan, Mai; Alwadaei, Manal	2021	BAHRAIN MEDICAL BULLETIN	0
	347	Prospective Cohort Study	The Role of Periodontal Disease in Preterm Labour - A Prospective Cohort Study (A Path Analysis) from Iran	10.14260/jemds/2021/262	Farshad, Mohammad Mahdi; Khorsand, Afshin; Kheirkhah, Masoomeh; Shamshiri, Ahmad Reza; Farshad, Fatemeh	2021	JOURNAL OF EVOLUTION OF MEDICAL AND DENTAL SCIENCES-JEMDS	0
	348		Oral Health: A Guide for Your Health as a Periodontist's Point of View	10.9734/JPRI/2021/v33i32A31716	Vadvadgi, Vinay H.; Mani, Amit; Padmawar, Neeta S.; Harihar, Lingraj	2021	JOURNAL OF PHARMACEUTICAL RESEARCH INTERNATIONAL	0
	349	case-control study	Microbiological findings of the maternal periodontitis associated to low birthweight	10.31744/einstein_journal/2020AO4209	de Oliveira, Mariana Cedraz; Gomes-Filho, Isaac Suzart; Stocker, Andreas; Barreto Neto, Laerte Oliveira; Santos, Andre do Nascimento; da Cruz, Simone Seixas; Passos-Soares, Johelle Santana; Lopes Falcao, Michelle Miranda; Cardoso Meireles, Jose Roberto; Seymour, Gregory John; Meyer, Roberto; Trindade, Soraya Castro	2020	EINSTEIN-SAO PAULO	0
	350		Women's Health		Niessen, Linda C.	2016	ADA PRACTICAL GUIDE TO PATIENTS WITH MEDICAL CONDITIONS, 2ND EDITION	0
	351		Plasma Fibronectin in Saliva of Women with History of Miscarriage(s) and Periodontal Disease - a Pilot Study		Ariffin, Farha; Kamin, Salmah; Hassan, Jamiyah; Hasan, Haliza	2013	SAINS MALAYSIANA	0
	352		Maternal Periodontal Disease and Preterm Low Birth Weight		Izumi, Yuichi; Hasegawa-Nakamura, Kozue; Noguchi, Kazuyuki; Furuichi, Yasushi	2012	AT THE FOREFRONT: ILLUSTRATED TOPICS IN DENTAL RESEARCH AND CLINICAL PRACTICE	0
	353		Interrelationships Between Periodontal Disease and Adverse Pregnancy Outcomes, Respiratory Disease, Rheumatoid Arthritis, Renal Disease, Cancer, Inflammatory Bowel Disease, Alzheimer Disease; Assessing Confounding and Effect Modification	10.1007/978-3-642-03010-9_5	Dumitrescu, Alexandrina L.; Inagaki, Koji	2010	ETIOLOGY AND PATHOGENESIS OF PERIODONTAL DISEASE	0
	354		Infection with <i>Porphyromonas gingivalis</i>, a Potential Risk Factor for Chronic Systemic Disease		Joly, Sophie; Belanger, Myriam; Johnson, Georgia K.; Progulske-Fox, Ann; Brogden, Kim A.	2009	SEQUELAE AND LONG-TERM CONSEQUENCES OF INFECTIOUS DISEASES	0
	355	Cross Sectional Survey	Periodontal Diseases among Pregnant Women in Kuching, Sarawak	10.21315/aos2022.17S1.OA03	Ahmad, Aisah; Jaafar, Mohamad Adib	2022	ARCHIVES OF OROFACIAL SCIENCE	0
	356	Case Control Study	Association between Porphyromonas gingivalis bacteria in infra-gingival plaque and premature labor with low birth weight	10.4103/jnms.jnms_93_21	Maboudi, Avideh; Ahmadi, Arezoo; Heidari, Mohadese; Rafiei, Alireza; Rahmani, Zahra; Moosazadeh, Mahmood; Valadan, Reza; Kardan, Mostafa; Shiva, Atena	2022	JOURNAL OF NURSING AND MIDWIFERY SCIENCES	0

## Sheet: Sheet2
Articles on the role of each key pathogen in APOs Types of studies and quantitative statistics
Note : There are specific article statistics below
Microorganism sort	Amounts	Complex sorts
Porphyromonas gingivalis	72	Red Complex
Fusobacterium nucleatum	50	Orange Complex
Tannerella forsythia	20	Red Complex
Aggregatibacter actinomycetemcomitans / Actinobacillus actinomycetemcomitans	19	Green Complex
Prevotella intermedia	16	Orange Complex
Campylobacter rectus	16
Treponema denticola	14	Red Complex
Streptococcus mutans	6
Eikenella corrodens	4
Filifactor alocis	4
Escherichia coli	4
Prevotella nigrescens	3
Parvimonas micra/Peptostreptococcus micros	3
Actinobacteria	3
P. intermedia	3
Streptococcus intermedius	2
Streptococcus sanguinis	2
Capnocytophaga ochracea	2
Capnocytophaga sputigena	2
Prevotella melaninogenica	2
Eubacterium saburreum	2
Lactobacillus acidophilus	2
Selenomonas noxia	2
Neisseria mucosa	2
Epstein-Barr (EBV)	2
Streptococcus oralis	1
Veillonella parvula	1
Prevotella bivia	1
Bacteroides forsythus	1
Streptococcus anginosus	1
Bergeyella Bergeyella sp.	1
Leptotrichia buccalis	1
Staphylococcus aureus	1
Lactobacillus casei	1
Fretibacterium sp. human oral taxon（HOT） 360	1
TM7 sp. HOT 356	1
Rothia dentocariosa	1
Herpes Simplex Virus (HSV)	1
Human Cytomegalovirus (HCMV)	1
Oral microbiome category	Complex	Sorts	Rank	Document Types	Title	DOI	Authors	Year	Journal	Citations
Bacteria	Red Complex	Porphyromonas gingivalis	1	review	Association between periodontal pathogens and systemic disease	10.1016/j.bj.2018.12.001	Bui, Fiona Q.; Coutinho Almeida-da-Silva, Cassio Luiz; Huynh, Brandon; Trinh, Alston; Liu, Jessica; Woodward, Jacob; Asadi, Homer; Ojcius, David M.	2019	BIOMEDICAL JOURNAL	438
			2	review	Mobile Microbiome: Oral Bacteria in Extra-oral Infections and Inflammation	10.1177/0022034513487559	Han, Y. W.; Wang, X.	2013	JOURNAL OF DENTAL RESEARCH	345
			3	review	Pathogen-induced inflammation at sites distant from oral infection: bacterial persistence and induction of cell-specific innate immune inflammatory pathways	10.1111/j.2041-1014.2010.00582.x	Hayashi, C.; Gudino, C. V.; Gibson, F. C., III; Genco, C. A.	2010	MOLECULAR ORAL MICROBIOLOGY	186
			4	case reports	Localization of <i>P</i>. <i>gingivalis</i> in Preterm Delivery Placenta	10.1177/0022034509338032	Katz, J.; Chegini, N.; Shiverick, K. T.; Lamont, R. J.	2009	JOURNAL OF DENTAL RESEARCH	136
			5	case-control study	Periodontal infections and pre-term low birth weight:: a case-control study	10.1111/j.1600-051X.2005.00670.x	Buduneli, N; Baylas, H; Buduneli, E; Türkoglu, O; Köse, T; Dahlen, G	2005	JOURNAL OF CLINICAL PERIODONTOLOGY	100
			6	review	<i>Porphyromonas gingivalis</i> and Its Systemic Impact: Current Status	10.3390/pathogens9110944	Mei, Feng; Xie, Mengru; Huang, Xiaofei; Long, Yanlin; Lu, Xiaofeng; Wang, Xiaoli; Chen, Lili	2020	PATHOGENS	84
			7	RCT	Persistently high levels of periodontal pathogens associated with preterm pregnancy outcome	10.1902/jop.2007.060201	Lin, Dongming; Moss, Kevin; Beck, James D.; Hefti, Arthur; Offenbacher, Steven	2007	JOURNAL OF PERIODONTOLOGY	77
			8	Comparative Study	The association between <i>Porphyromonas gingivalis</i>-specific maternal serum IgG and low birth weight	10.1902/jop.2001.72.11.1491	Dasanayake, AP; Boyd, D; Madianos, PN; Offenbacher, S; Hills, E	2001	JOURNAL OF PERIODONTOLOGY	77
			9	Comparative Study	Does Pregnancy Have an Impact on the Subgingival Microbiota?	10.1902/jop.2009.080012	Adriaens, Laurence A.; Alessandri, Regina; Spoerri, Stefan; Lang, Niklaus P.; Persson, G. Rutger	2009	JOURNAL OF PERIODONTOLOGY	71
			10	RCT	Periodontal Bacterial Profiles in Pregnant Women: Response to Treatment and Associations With Birth Outcomes in the Obstetrics and Periodontal Therapy (OPT) Study	10.1902/jop.2008.070554	Novak, M. John; Novak, Karen F.; Hodges, James S.; Kirakodu, Sreenatha; Govindaswami, Meera; DiAngelis, Anthony; Buchanan, William; Papapanou, Panos N.; Michalowicz, Bryan S.	2008	JOURNAL OF PERIODONTOLOGY	61
			11	animal model	Increased TLR4 Expression in Murine Placentas after Oral Infection with Periodontal Pathogens	10.1016/j.placenta.2008.11.017	Arce, R. M.; Barros, S. P.; Wacker, B.; Peters, B.; Moss, K.; Offenbacher, S.	2009	PLACENTA	59
			12	systematic review	Oral microflora and pregnancy: a systematic review and meta-analysis	10.1038/s41598-021-96495-1	Jang, Hoonji; Patoine, Alexa; Wu, Tong Tong; Castillo, Daniel A.; Xiao, Jin	2021	SCIENTIFIC REPORTS	55
			13	case-control study	<i>Porphyromonas gingivalis</i> within Placental Villous Mesenchyme and Umbilical Cord Stroma Is Associated with Adverse Pregnancy Outcome	10.1371/journal.pone.0146157	Vanterpool, Sizzle F.; Been, Jasper V.; Houben, Michiel L.; Nikkels, Peter G. J.; De Krijger, Ronald R.; Zimmermann, Luc J. I.; Kramer, Boris W.; Progulske-Fox, Ann; Reyes, Leticia	2016	PLOS ONE	54
			14		Bacterial Modulation of Human Fetal Membrane Toll-like Receptor Expression	10.1111/aji.12016	Abrahams, Vikki M.; Potter, Julie A.; Bhat, Geeta; Peltier, Morgan R.; Saade, George; Menon, Ramkumar	2013	AMERICAN JOURNAL OF REPRODUCTIVE IMMUNOLOGY	49
			15	cross-sectional study	Evaluation of periodontal pathogens in amniotic fluid and the role of periodontal disease in pre-term birth and low birth weight	10.3109/00016357.2012.697576	Ercan, Esra; Eratalay, Kenan; Deren, Ozgur; Gur, Deniz; Ozyuncu, Ozgur; Altun, Belgin; Kanli, Ceyda; Ozdemir, Pinar; Akincibay, Hakan	2013	ACTA ODONTOLOGICA SCANDINAVICA	48
			16	Comparative Stud	Systemic Immune Responses in Pregnancy and Periodontitis: Relationship to Pregnancy Outcomes in the Obstetrics and Periodontal Therapy (OPT) Study	10.1902/jop.2009.080464	Ebersole, Jeffrey L.; Novak, M. John; Michalowicz, Bryan S.; Hodges, James S.; Steffen, Michelle J.; Ferguson, James E.; DiAngelis, Anthony; Buchanan, William; Mitchell, Dennis A.; Papapanou, Panos N.	2009	JOURNAL OF PERIODONTOLOGY	45
			17	review	Oral bacteria, oral health, and adverse pregnancy outcomes	10.1111/prd.12436	Xu, Biyang; Han, Yiping W.	2022	PERIODONTOLOGY 2000	44
			18		The possible mechanism of preterm birth associated with periodontopathic <i>Porphyromonas gingivalis</i>	10.1111/j.1600-0765.2011.01366.x	Hasegawa-Nakamura, K.; Tateishi, F.; Nakamura, T.; Nakajima, Y.; Kawamata, K.; Douchi, T.; Hatae, M.; Noguchi, K.	2011	JOURNAL OF PERIODONTAL RESEARCH	40
			19	Comparative Study	Increased infection with key periodontal pathogens during gestational diabetes mellitus	10.1111/jcpe.12418	Gogeneni, Himabindu; Buduneli, Nurcan; Ceyhan-Ozturk, Banu; Gumus, Pinar; Akcali, Aliye; Zeller, Iris; Renaud, Diane E.; Scott, David A.; Ozcaka, Ozgun	2015	JOURNAL OF CLINICAL PERIODONTOLOGY	38
			20	case-control study	<i>Porphyromonas gingivalis</i>, <i>Treponema denticola</i> and toll-like receptor 2 are associated with hypertensive disorders in placental tissue: a case-control study	10.1111/jre.12074	Chaparro, A.; Blanlot, C.; Ramirez, V.; Sanz, A.; Quintero, A.; Inostroza, C.; Bittner, M.; Navarro, M.; Illanes, S. E.	2013	JOURNAL OF PERIODONTAL RESEARCH	37
			21		Identification of Signaling Pathways Mediating Cell Cycle Arrest and Apoptosis Induced by <i>Porphyromonas gingivalis</i> in Human Trophoblasts	10.1128/IAI.00258-12	Inaba, Hiroaki; Kuboniwa, Masae; Sugita, Hideyuki; Lamont, Richard J.; Amano, Atsuo	2012	INFECTION AND IMMUNITY	37
			22	animal model	The effects of intra-amniotic injection of periodontopathic lipopolysaccharides in sheep	10.1016/j.ajog.2005.03.065	Newnham, JP; Shub, A; Jobe, AH; Bird, PS; Ikegami, M; Nitsos, I; Moss, TJM	2005	AMERICAN JOURNAL OF OBSTETRICS AND GYNECOLOGY	36
			23		PERIODONTAL BACTERIA IN THE GENITAL TRACT: ARE THEY RELATED TO ADVERSE PREGNANCY OUTCOME?	10.1177/039463201302600411	Cassini, M. A.; Pilloni, A.; Condo, S. G.; Vitali, L. A.; Pasquantonio, G.; Cerroni, L.	2013	INTERNATIONAL JOURNAL OF IMMUNOPATHOLOGY AND PHARMACOLOGY	35
			24		Amniotic fluid and maternal race influence responsiveness of fetal membranes to bacteria	10.1016/j.jri.2012.07.006	Peltier, Morgan R.; Drobek, Cayce O.; Bhat, Geeta; Saade, George; Fortunato, Stephen J.; Menon, Ramkumar	2012	JOURNAL OF REPRODUCTIVE IMMUNOLOGY	35
			25	animal model	Colonization of maternal and fetal tissues by <i>Porphyromonas gingivalis</i> is strain-dependent in a rodent animal model	10.1016/j.ajog.2007.11.067	Belanger, Myriam; Reyes, Leticia; von Deneen, Karen; Reinhard, Mary K.; Progulske-Fox, Ann; Brown, Mary B.	2008	AMERICAN JOURNAL OF OBSTETRICS AND GYNECOLOGY	35
			26	review	<i>Porphyromonas gingivalis</i> and adverse pregnancy outcomes: a review on its intricate pathogenic mechanisms	10.1080/1040841X.2020.1747392	Chopra, Aditi; Radhakrishnan, Raghu; Sharma, Mohit	2020	CRITICAL REVIEWS IN MICROBIOLOGY	31
			27	animal model	Galectin-3 Plays an Important Role in Preterm Birth Caused by Dental Infection of <i>Porphyromonas gingivalis</i>	10.1038/s41598-018-21072-y	Miyauchi, Mutsumi; Ao, Min; Furusho, Hisako; Chea, Chanbora; Nagasaki, Atsuhiro; Sakamoto, Shinnichi; Ando, Toshinori; Inubushi, Toshihiro; Kozai, Katsuyuki; Takata, Takashi	2018	SCIENTIFIC REPORTS	27
			28	prospective cohort study	Unculturable and culturable periodontal-related bacteria are associated with periodontal inflammation during pregnancy and with preterm low birth weight delivery	10.1038/s41598-020-72807-9	Ye, Changchang; Xia, Zhongyi; Tang, Jing; Khemwong, Thatawee; Kapila, Yvonne; Kuraji, Ryutaro; Huang, Ping; Wu, Yafei; Kobayashi, Hiroaki	2020	SCIENTIFIC REPORTS	25
			29	animal study	The effect of <i>Porphyromonas gingivalis</i> lipopolysaccharide on pregnancy in the rat	10.1111/odi.12177	Kunnen, A.; van Pampus, M. G.; Aarnoudse, J. G.; van der Schans, C. P.; Abbas, F.; Faas, M. M.	2014	ORAL DISEASES	25
			30	animal study	Periodontal infection with <i>Porphyromonas gingivalis</i> induces preterm birth and lower birth weight in rats	10.1111/omi.12227	Liang, S.; Ren, H.; Guo, H.; Xing, W.; Liu, C.; Ji, Y.; Jiang, H.; Zhang, P.; Du, M.	2018	MOLECULAR ORAL MICROBIOLOGY	23
			31	Comparative Study	Role of Periodontal Bacteria, Viruses, and Placental <i>mir155</i> in Chronic Periodontitis and Preeclampsia-A Genetic Microbiological Study	10.3390/cimb43020060	Mahendra, Jaideep; Mahendra, Little; Mugri, Maryam H.; Sayed, Mohammed E.; Bhandi, Shilpa; Alshahrani, Rahaf Turki; Balaji, Thodur Madapusi; Varadarajan, Saranya; Tanneeru, Swetha; Rao, Abirami Nayaki P.; Srinivasan, Sruthi; Reda, Rodolfo; Testarelli, Luca; Patil, Shankargouda	2021	CURRENT ISSUES IN MOLECULAR BIOLOGY	22
			32		<i>Porphyromonas gingivalis</i> Placental Atopobiosis and Inflammatory Responses in Women With Adverse Pregnancy Outcomes	10.3389/fmicb.2020.591626	Gomez, Luz Amparo; De Avila, Juliette; Castillo, Diana Marcela; Montenegro, Daniel Antonio; Trujillo, Tammy Gorety; Suarez, Lina J.; Lafaurie, Gloria Ines	2020	FRONTIERS IN MICROBIOLOGY	20
			33	animal study	Effect of <i>Porphyromonas gingivalis</i> infection in the placenta and umbilical cord in pregnant mice with low birth weight	10.1080/00016357.2018.1426876	Udagawa, Sayuri; Katagiri, Sayaka; Maekawa, Shogo; Takeuchi, Yasuo; Komazaki, Rina; Ohtsu, Anri; Sasaki, Naoki; Shiba, Takahiko; Watanabe, Kazuki; Ishihara, Kazuyuki; Sato, Noriko; Miyasaka, Naoyuki; Izumi, Yuichi	2018	ACTA ODONTOLOGICA SCANDINAVICA	20
			34	animal study	Abnormal Pregnancy Outcomes in Mice Using an Induced Periodontitis Model and the Haematogenous Migration of <i>Fusobacterium nucleatum</i> Sub-Species to the Murine Placenta	10.1371/journal.pone.0120050	Stockham, Sara; Stamford, Justine E.; Roberts, Claire T.; Fitzsimmons, Tracy R.; Marchant, Ceilidh; Bartold, P. Mark; Zilm, Peter S.	2015	PLOS ONE	20
			35	prospective cohort study	Association between maternal periodontitis and preterm and/or low birth weight infants in normal pregnancies	10.3109/14767058.2014.987751	Matilde Usin, Maria; Menso, Julieta; Ines Rodriguez, Veronica; Gonzalez, Analia; Tabares, Sandra; Parodi, Ricardo; Sembaj, Adela	2016	JOURNAL OF MATERNAL-FETAL & NEONATAL MEDICINE	19
			36		The anti-phospholipid antibody-dependent and independent effects of periodontopathic bacteria on threatened preterm labor and preterm birth	10.1007/s00404-013-2741-z	Ye, Changchang; Katagiri, Sayaka; Miyasaka, Naoyuki; Bharti, Pariksha; Kobayashi, Hiroaki; Takeuchi, Yasuo; Momohara, Yoshihito; Sekiguchi, Masaki; Takamine, Satoko; Nagasawa, Toshiyuki; Izumi, Yuichi	2013	ARCHIVES OF GYNECOLOGY AND OBSTETRICS	19
			37		Levels of periodontal pathogens in neonatal gastric aspirates and possible maternal sites of origin	10.1111/j.2041-1014.2011.00616.x	Gonzales-Marin, C.; Spratt, D. A.; Millar, M. R.; Simmonds, M.; Kempley, S. T.; Allaker, R. P.	2011	MOLECULAR ORAL MICROBIOLOGY	19
			38		<i>Porphyromonas gingivalis</i> induces IL-8 and IFN-gamma secretion and apoptosis in human extravillous trophoblast derived HTR8/SVneo cells via activation of ERK1/2 and p38 signaling pathways	10.1016/j.placenta.2016.06.010	Ren, Hongyu; Li, Yuhong; Jiang, Han; Du, Minquan	2016	PLACENTA	18
			39	animal study	Systemic inflammatory responses in progressing periodontitis during pregnancy in a baboon model	10.1111/j.1365-2249.2010.04202.x	Ebersole, J. L.; Steffen, M. J.; Holt, S. C.; Kesavalu, L.; Chu, L.; Cappelli, D.	2010	CLINICAL AND EXPERIMENTAL IMMUNOLOGY	18
			40	case-control study	Association between periodontitis and spontaneous abortion: A case-control study	10.1002/JPER.18-0174	Chanomethaporn, Anchana; Chayasadom, Anek; Wara-Aswapati, Nawarat; Kongwattanakul, Kiattisak; Suwannarong, Waraporn; Tangwanichgapong, Kamonchanok; Sumanonta, Gunniga; Matangkasombut, Oranart; Dasanayake, Ananda P.; Pitiphat, Waranuch	2019	JOURNAL OF PERIODONTOLOGY	17
			41		Cell Cycle Arrest and Apoptosis Induced by <i>Porphyromonas</i> <i>gingivalis</i> Require Jun N-Terminal Protein Kinase- and p53-Mediated p38 Activation in Human Trophoblasts	10.1128/IAI.00923-17	Inaba, Hiroaki; Amano, Atsuo; Lamont, Richard J.; Murakami, Yukitaka; Matsumoto-Nakano, Michiyo	2018	INFECTION AND IMMUNITY	15
			42	animal study	Porphyromonas gingivalis infection at different gestation periods on fetus development and cytokines profile	10.1111/j.1601-0825.2012.01917.x	Michelin, M. C. A. N.; Teixeira, S. R. L.; Ando-Suguimoto, E. S.; Lucas, S. R. R.; Mayer, M. P. A.	2012	ORAL DISEASES	15
			43		The association of Aggregatibacter actinomycetemcomitans with preeclampsia in a subset of Japanese pregnant women	10.1111/j.1600-051X.2011.01845.x	Hirano, Emi; Sugita, Noriko; Kikuchi, Akira; Shimada, Yasuko; Sasahara, Jun; Iwanaga, Ruriko; Tanaka, Kenichi; Yoshie, Hiromasa	2012	JOURNAL OF CLINICAL PERIODONTOLOGY	14
			44	case-control study	Antibody responses to <i>Porphyromonas gingivalis</i> outer membrane protein in the first trimester	10.1111/j.1479-828X.2009.00958.x	Sasahara, Jun; Kikuchi, Akira; Takakuwa, Koichi; Sugita, Noriko; Abiko, Yoshimitsu; Yoshie, Hiromasa; Tanaka, Kenichi	2009	AUSTRALIAN & NEW ZEALAND JOURNAL OF OBSTETRICS & GYNAECOLOGY	13
			45	prospective cohort study	Clinical study showing a lower abundance of <i>Neisseria</i> in the oral microbiome aligns with low birth weight pregnancy outcomes	10.1007/s00784-021-04214-x	Ye, Changchang; You, Meng; Huang, Ping; Xia, Zhongyi; Radaic, Allan; Tang, Jing; Wu, Wanhong; Wu, Yafei; Kapila, Yvonne	2022	CLINICAL ORAL INVESTIGATIONS	12
			46	review	Association between <i>Porphyromonas Gingivalis</i> and systemic diseases: Focus on T cells-mediated adaptive immunity	10.3389/fcimb.2022.1026457	Li, Cheng; Yu, Ran; Ding, Yumei	2022	FRONTIERS IN CELLULAR AND INFECTION MICROBIOLOGY	11
			47	animal study	Enhanced Expression of Contractile-Associated Proteins and Ion Channels in Preterm Delivery Model Mice With Chronic Odontogenic Porphyromonas Gingivalis Infection	10.1177/1933719115620497	Miyoshi, Hiroshi; Konishi, Haruhisa; Teraoka, Yuko; Urabe, Satoshi; Furusho, Hisako; Miyauchi, Mutsumi; Takata, Takashi; Kudo, Yoshiki	2016	REPRODUCTIVE SCIENCES	11
			48	case-control study	RETRACTED: Can <i>Porphyromonas</i> <i>gingivalis</i> be a novel aetiology for recurrent miscarriage? (Retracted Article)	10.3109/13625187.2014.962651	Ibrahim, Moustafa I.; Abdelhafeez, Mohamed A.; Ellaithy, Mohamed I.; Salama, Ahmed H.; Amin, Adel S.; Eldakrory, Hesham; Elhadad, Nagwa I.	2015	EUROPEAN JOURNAL OF CONTRACEPTION AND REPRODUCTIVE HEALTH CARE	11
			49		Phosphatidylinositol 3-Kinase/Akt signal pathway resists the apoptosis and inflammation in human extravillous trophoblasts induced by <i>Porphyromonas gingivalis</i>	10.1016/j.molimm.2018.10.008	Guo, Haiying; Ren, Hongyu; Liang, Shanshan; Ji, Yaoting; Jiang, Han; Zhang, Ping; Du, Minquan	2018	MOLECULAR IMMUNOLOGY	10
			50	animal study	Inhibition of gingipains prevents <i>Porphyromonas gingivalis</i>-induced preterm birth and fetal death in pregnant mice	10.1016/j.ejphar.2018.01.028	Takii, Ryosuke; Kadowaki, Tomoko; Tsukuba, Takayuki; Yamamoto, Kenji	2018	EUROPEAN JOURNAL OF PHARMACOLOGY	10
			51	Comparative Study	Longitudinal study on clinical and microbial analysis of periodontal status in pregnancy	10.1590/1807-3107BOR-2016.vol30.0087	Machado, Fernanda Campos; Cesar, Dioneia Evangelista; Morais Apolonio, Ana Carolina; Ribeiro, Luiz Claudio; Ribeiro, Rosangela Almeida	2016	BRAZILIAN ORAL RESEARCH	10
			52		<i>Porphyromonas Gingivalis</i> and <i>E-coli</i> Induce Different Cytokine Production Patterns in Pregnant Women	10.1371/journal.pone.0086355	Faas, Marijke M.; Kunnen, Alina; Dekker, Daphne C.; Harmsen, Hermie J. M.; Aarnoudse, Jan G.; Abbas, Frank; De Vos, Paul; Van Pampus, Maria G.	2014	PLOS ONE	10
			53	animal study	Fetal Membrane Inflammation Induces Preterm Birth Via Toll-Like Receptor 2 in Mice With Chronic Gingivitis	10.1177/1933719118792097	Konishi, Haruhisa; Urabe, Satoshi; Miyoshi, Hiroshi; Teraoka, Yuko; Maki, Tomoko; Furusho, Hisako; Miyauchi, Mutsumi; Takata, Takashi; Kudo, Yoshiki; Kajioka, Shunichi	2019	REPRODUCTIVE SCIENCES	9
			54	case-control study	Detection of periodontal pathogens in mothers of preterm birth and/or low weight	10.4317/medoral.23135	Vasconcelos Calixto, Nayra Rodrigues; Coelho Alves, Claudia Maria; Gomes Abreu, Luciene Maria; Abreu Fonseca Thomaz, Erika Barbara; Branco Vidal, Flavia Castello; Gomes Filho, Isaac Suzart; Lopes, Fernanda Ferreira	2019	MEDICINA ORAL PATOLOGIA ORAL Y CIRUGIA BUCAL	8
			55	animal study	Fetal Weight Outcomes in C57BL/6J and C57BL/6NCrl Mice after Oral Colonization with <i>Porphyromonas gingivalis</i>	10.1128/IAI.00280-19	Fischer, Lori A.; Bittner-Eddy, Peter D.; Costalonga, Massimo	2019	INFECTION AND IMMUNITY	8
			56	Case-Control Study	The relationship between the anti-<i>Porphyromonas gingivalis</i>immunoglobulin G subclass antibody and small for gestational age delivery: a longitudinal study in pregnant Japanese women	10.1111/idj.12548	Ye, Changchang; Kobayashi, Hiroaki; Katagiri, Sayaka; Miyasaka, Naoyuki; Takeuchi, Yasuo; Kuraji, Ryutaro; Izumi, Yuichi	2020	INTERNATIONAL DENTAL JOURNAL	7
			57		<i>Porphyromonas gingivalis</i> Suppresses Trophoblast Invasion by Soluble Factors	10.1902/jop.2017.170193	Hirohata, Naoko; Komine-Aizawa, Shihoko; Tamura, Muneaki; Ochiai, Kuniyasu; Sugitani, Masahiko; Hayakawa, Satoshi	2017	JOURNAL OF PERIODONTOLOGY	7
			58	animal study	<i>Porphyromonas gingivalis</i> Administration Induces Gestational Obesity, Alters Gene Expression in the Liver and Brown Adipose Tissue in Pregnant Mice, and Causes Underweight in Fetuses	10.3389/fcimb.2021.745117	Yoshida, Sumiko; Hatasa, Masahiro; Ohsugi, Yujin; Tsuchiya, Yosuke; Liu, Anhao; Niimi, Hiromi; Morita, Kazuki; Shimohira, Tsuyoshi; Sasaki, Naoki; Maekawa, Shogo; Shiba, Takahiko; Hirota, Tomomitsu; Okano, Tokuju; Hirose, Asuka; Ibi, Rinko; Noritake, Kanako; Tomiga, Yuki; Nitta, Hiroshi; Suzuki, Toshihiko; Takahashi, Hirokazu; Miyasaka, Naoyuki; Iwata, Takanori; Katagiri, Sayaka	2022	FRONTIERS IN CELLULAR AND INFECTION MICROBIOLOGY	6
			59	animal study	<i>Porphyromonas gingivalis</i>, a cause of preterm birth in mice, induces an inflammatory response in human amnion mesenchymal cells but not epithelial cells	10.1016/j.placenta.2020.07.016	Konishi, Haruhisa; Urabe, Satoshi; Teraoka, Yuko; Morishita, Yoshito; Koh, Iemasa; Sugimoto, Jun; Sakamoto, Shinnichi; Miyoshi, Hiroshi; Miyauchi, Mutsumi; Takata, Takashi; Kajioka, Shunichi; Kudo, Yoshiki	2020	PLACENTA	6
			60	cross-sectional study	Estimation of Transmission of Porphyromonas Gingivalis from Mother to Child through Saliva	10.31729/jnma.3475	Adhikari, Khushbu; Saimbi, Charanjeet Singh; Gupta, Birendra Prasad	2018	JOURNAL OF NEPAL MEDICAL ASSOCIATION	6
			61		Interferon-Gamma and Fas Are Involved in <i>Porphyromonas gingivalis</i>-Induced Apoptosis of Human Extravillous Trophoblast-Derived HTR8/SVneo Cells via Extracellular Signal-Regulated Kinase 1/2 Pathway	10.1902/jop.2016.160259	Ren, Hongyu; Li, Yuhong; Jiang, Han; Du, Minquan	2016	JOURNAL OF PERIODONTOLOGY	5
			62	animal study	Progesterone Suppresses Uterine Contraction by Reducing Odontogenic <i>Porphyromonas gingivalis</i> Induced Chronic Inflammation in Mice	10.3390/biom12081029	Teraoka, Yuko; Sugimoto, Jun; Konishi, Haruhisa; Miyoshi, Hiroshi; Furusho, Hisako; Miyauchi, Mutsumi; Kajioka, Shunichi; Koh, Iemasa; Kudo, Yoshiki	2022	BIOMOLECULES	4
			63	animal study	A new mixed model of periodontitis-induced preeclampsia: A pilot study	10.1111/jre.12869	Mata, Karina; Nobre, Atila Vinicius Vitor; Felix Silva, Pedro Henrique; Oliezer, Rene Seabra; Fernandes, Cleverson; Amaral, Jefferson; Ramos, Junia; Constante Gabriel Del-Arco, Marina; Messora, Michel Reis; Tanus-Santos, Jose Eduardo; Gerlach, Raquel Fernanda; Salvador, Sergio Luiz	2021	JOURNAL OF PERIODONTAL RESEARCH	4
			64	Comparative Study	Oral cleaning habits and the copy number of periodontal bacteria in pregnant women and its correlation with birth outcomes: an epidemiological study in Mibilizi, Rwanda	10.1186/s12903-022-02443-4	Arima, Hiroaki; Calliope, Akintije Simba; Fukuda, Hideki; Nzaramba, Theoneste; Mukakarake, Marie Goretti; Wada, Takayuki; Yorifuji, Takashi; Mutesa, Leon; Yamamoto, Taro	2022	BMC ORAL HEALTH	3
			65	animal study	Porphyromonas gingivalis outer membrane vesicles shape trophoblast cell metabolism impairing functions associated to adverse pregnancy outcome	10.1002/jcp.31138	Lara, Brenda; Loureiro, Inaki; Gliosca, Laura; Castagnola, Lara; Merech, Fatima; Gallino, Lucila; Calo, Guillermina; Sassot, Matias; Ramhorst, Rosanna; Vota, Daiana; Perez Leiros, Claudia; Hauk, Vanesa	2023	JOURNAL OF CELLULAR PHYSIOLOGY	2
			66		Extracellular Vesicles of Porphyromonas gingivalis Disrupt Trophoblast Cell Interaction with Vascular and Immune Cells in an In Vitro Model of Early Placentation	10.3390/life13101971	Lara, Brenda; Sassot, Matias; Calo, Guillermina; Paparini, Daniel; Gliosca, Laura; Chaufan, Gabriela; Loureiro, Inaki; Vota, Daiana; Ramhorst, Rosanna; Leiros, Claudia Perez; Hauk, Vanesa	2023	LIFE-BASEL	2
			67	case-control study	Red-Complex Bacterial Levels in Pregnant Women With Preeclampsia and Chronic Periodontitis	10.1016/j.identj.2022.10.003	Mahendra, Jaideep; Mahendra, Little; Sharma, Vivek; Alamoudi, Ahmed; Bahammam, Hammam Ahmed; Mugri, Maryam H.; Bahammam, Sarah Ahmed; Bahammam, Maha A.; Zidane, Bassam; Nayaki, Rao P. Abirami; Muralidharan, Janani; Dave, Pavithra H.; Balaji, Thodur Madapusi; Bhandi, Shilpa; Patil, Shankargouda	2023	INTERNATIONAL DENTAL JOURNAL	2
			68	RCT	Effect of Oral Prophylactic Measures on the Occurrence of Pre-Eclampsia (OP-PE) in High-Risk Pregnant Women: A Cluster Randomized Controlled Trial	10.3390/mps4030061	Kanoute, Aida; Gare, Jocelyne; Meda, Nicolas; Viennot, Stephane; Tramini, Paul; Fraticelli, Laurie; Carrouel, Florence; Bourgeois, Denis	2021	METHODS AND PROTOCOLS	2
			69	cohort study	Decreasing Tryptophan and Increasing Neopterin Plasma Levels During Pregnancy are Associated with High First Trimester <i>Porphyromonas gingivalis</i> K-Serotype IgG Serointensity in a Cohort of Hispanic Women	10.2174/1568026622666220404115543	Postolache, Teodor T. T.; Upadhyaya, Sanjaya K. K.; Spector, Anna M. M.; Mohyuddin, Iqra; Constantine, Niel; Ernst, Robert K. K.; Wadhawan, Abhishek; Dutra, Samia Valeria Ozorio; Dagdag, Aline; Makkar, Hina; Lowry, Christopher A. A.; Akram, Faisal; Fuchs, Dietmar; Brenner, Lisa A. A.; Groer, Maureen W. W.; Reynolds, Mark A. A.	2022	CURRENT TOPICS IN MEDICINAL CHEMISTRY	1
			70	case-control study	Microbiological findings of the maternal periodontitis associated to low birthweight	10.31744/einstein_journal/2020AO4209	de Oliveira, Mariana Cedraz; Gomes-Filho, Isaac Suzart; Stocker, Andreas; Barreto Neto, Laerte Oliveira; Santos, Andre do Nascimento; da Cruz, Simone Seixas; Passos-Soares, Johelle Santana; Lopes Falcao, Michelle Miranda; Cardoso Meireles, Jose Roberto; Seymour, Gregory John; Meyer, Roberto; Trindade, Soraya Castro	2020	EINSTEIN-SAO PAULO	0
			71		Infection with <i>Porphyromonas gingivalis</i>, a Potential Risk Factor for Chronic Systemic Disease		Joly, Sophie; Belanger, Myriam; Johnson, Georgia K.; Progulske-Fox, Ann; Brogden, Kim A.	2009	SEQUELAE AND LONG-TERM CONSEQUENCES OF INFECTIOUS DISEASES	0
			72	Case Control Study	Association between Porphyromonas gingivalis bacteria in infra-gingival plaque and premature labor with low birth weight	10.4103/jnms.jnms_93_21	Maboudi, Avideh; Ahmadi, Arezoo; Heidari, Mohadese; Rafiei, Alireza; Rahmani, Zahra; Moosazadeh, Mahmood; Valadan, Reza; Kardan, Mostafa; Shiva, Atena	2022	JOURNAL OF NURSING AND MIDWIFERY SCIENCES	0
		Tannerella forsythia	1	review	Association between periodontal pathogens and systemic disease	10.1016/j.bj.2018.12.001	Bui, Fiona Q.; Coutinho Almeida-da-Silva, Cassio Luiz; Huynh, Brandon; Trinh, Alston; Liu, Jessica; Woodward, Jacob; Asadi, Homer; Ojcius, David M.	2019	BIOMEDICAL JOURNAL	438
			2	RCT	Persistently high levels of periodontal pathogens associated with preterm pregnancy outcome	10.1902/jop.2007.060201	Lin, Dongming; Moss, Kevin; Beck, James D.; Hefti, Arthur; Offenbacher, Steven	2007	JOURNAL OF PERIODONTOLOGY	77
			3	Comparative Study	Does Pregnancy Have an Impact on the Subgingival Microbiota?	10.1902/jop.2009.080012	Adriaens, Laurence A.; Alessandri, Regina; Spoerri, Stefan; Lang, Niklaus P.; Persson, G. Rutger	2009	JOURNAL OF PERIODONTOLOGY	71
			4	RCT	Periodontal Bacterial Profiles in Pregnant Women: Response to Treatment and Associations With Birth Outcomes in the Obstetrics and Periodontal Therapy (OPT) Study	10.1902/jop.2008.070554	Novak, M. John; Novak, Karen F.; Hodges, James S.; Kirakodu, Sreenatha; Govindaswami, Meera; DiAngelis, Anthony; Buchanan, William; Papapanou, Panos N.; Michalowicz, Bryan S.	2008	JOURNAL OF PERIODONTOLOGY	61
			5	cross-sectional study	Evaluation of periodontal pathogens in amniotic fluid and the role of periodontal disease in pre-term birth and low birth weight	10.3109/00016357.2012.697576	Ercan, Esra; Eratalay, Kenan; Deren, Ozgur; Gur, Deniz; Ozyuncu, Ozgur; Altun, Belgin; Kanli, Ceyda; Ozdemir, Pinar; Akincibay, Hakan	2013	ACTA ODONTOLOGICA SCANDINAVICA	48
			6	Comparative Stud	Systemic Immune Responses in Pregnancy and Periodontitis: Relationship to Pregnancy Outcomes in the Obstetrics and Periodontal Therapy (OPT) Study	10.1902/jop.2009.080464	Ebersole, Jeffrey L.; Novak, M. John; Michalowicz, Bryan S.; Hodges, James S.; Steffen, Michelle J.; Ferguson, James E.; DiAngelis, Anthony; Buchanan, William; Mitchell, Dennis A.; Papapanou, Panos N.	2009	JOURNAL OF PERIODONTOLOGY	45
			7	case-control study	<i>Porphyromonas gingivalis</i>, <i>Treponema denticola</i> and toll-like receptor 2 are associated with hypertensive disorders in placental tissue: a case-control study	10.1111/jre.12074	Chaparro, A.; Blanlot, C.; Ramirez, V.; Sanz, A.; Quintero, A.; Inostroza, C.; Bittner, M.; Navarro, M.; Illanes, S. E.	2013	JOURNAL OF PERIODONTAL RESEARCH	37
			8		PERIODONTAL BACTERIA IN THE GENITAL TRACT: ARE THEY RELATED TO ADVERSE PREGNANCY OUTCOME?	10.1177/039463201302600411	Cassini, M. A.; Pilloni, A.; Condo, S. G.; Vitali, L. A.; Pasquantonio, G.; Cerroni, L.	2013	INTERNATIONAL JOURNAL OF IMMUNOPATHOLOGY AND PHARMACOLOGY	35
			9	Comparative Study	Oral bacteria in placental tissues: increased molecular detection in pregnant periodontitis patients	10.1111/odi.12364	Blanc, V.; O'Valle, F.; Pozo, E.; Puertas, A.; Leon, R.; Mesa, F.	2015	ORAL DISEASES	33
			10	case-control study	The periodontopathic bacteria in placenta, saliva and subgingival plaque of threatened preterm labor and preterm low birth weight cases: a longitudinal study in Japanese pregnant women	10.1007/s00784-020-03287-4	Ye, Changchang; Katagiri, Sayaka; Miyasaka, Naoyuki; Kobayashi, Hiroaki; Khemwong, Thatawee; Nagasawa, Toshiyuki; Izumi, Yuichi	2020	CLINICAL ORAL INVESTIGATIONS	26
			11	prospective cohort study	Unculturable and culturable periodontal-related bacteria are associated with periodontal inflammation during pregnancy and with preterm low birth weight delivery	10.1038/s41598-020-72807-9	Ye, Changchang; Xia, Zhongyi; Tang, Jing; Khemwong, Thatawee; Kapila, Yvonne; Kuraji, Ryutaro; Huang, Ping; Wu, Yafei; Kobayashi, Hiroaki	2020	SCIENTIFIC REPORTS	25
			12	Comparative Study	Role of Periodontal Bacteria, Viruses, and Placental <i>mir155</i> in Chronic Periodontitis and Preeclampsia-A Genetic Microbiological Study	10.3390/cimb43020060	Mahendra, Jaideep; Mahendra, Little; Mugri, Maryam H.; Sayed, Mohammed E.; Bhandi, Shilpa; Alshahrani, Rahaf Turki; Balaji, Thodur Madapusi; Varadarajan, Saranya; Tanneeru, Swetha; Rao, Abirami Nayaki P.; Srinivasan, Sruthi; Reda, Rodolfo; Testarelli, Luca; Patil, Shankargouda	2021	CURRENT ISSUES IN MOLECULAR BIOLOGY	22
			13	prospective cohort study	Association between maternal periodontitis and preterm and/or low birth weight infants in normal pregnancies	10.3109/14767058.2014.987751	Matilde Usin, Maria; Menso, Julieta; Ines Rodriguez, Veronica; Gonzalez, Analia; Tabares, Sandra; Parodi, Ricardo; Sembaj, Adela	2016	JOURNAL OF MATERNAL-FETAL & NEONATAL MEDICINE	19
			14		Levels of periodontal pathogens in neonatal gastric aspirates and possible maternal sites of origin	10.1111/j.2041-1014.2011.00616.x	Gonzales-Marin, C.; Spratt, D. A.; Millar, M. R.; Simmonds, M.; Kempley, S. T.; Allaker, R. P.	2011	MOLECULAR ORAL MICROBIOLOGY	19
			15	case-control study	Association between periodontitis and spontaneous abortion: A case-control study	10.1002/JPER.18-0174	Chanomethaporn, Anchana; Chayasadom, Anek; Wara-Aswapati, Nawarat; Kongwattanakul, Kiattisak; Suwannarong, Waraporn; Tangwanichgapong, Kamonchanok; Sumanonta, Gunniga; Matangkasombut, Oranart; Dasanayake, Ananda P.; Pitiphat, Waranuch	2019	JOURNAL OF PERIODONTOLOGY	17
			16	Comparative Study	Longitudinal study on clinical and microbial analysis of periodontal status in pregnancy	10.1590/1807-3107BOR-2016.vol30.0087	Machado, Fernanda Campos; Cesar, Dioneia Evangelista; Morais Apolonio, Ana Carolina; Ribeiro, Luiz Claudio; Ribeiro, Rosangela Almeida	2016	BRAZILIAN ORAL RESEARCH	10
			17	case-control study	Detection of periodontal pathogens in mothers of preterm birth and/or low weight	10.4317/medoral.23135	Vasconcelos Calixto, Nayra Rodrigues; Coelho Alves, Claudia Maria; Gomes Abreu, Luciene Maria; Abreu Fonseca Thomaz, Erika Barbara; Branco Vidal, Flavia Castello; Gomes Filho, Isaac Suzart; Lopes, Fernanda Ferreira	2019	MEDICINA ORAL PATOLOGIA ORAL Y CIRUGIA BUCAL	8
			18	Comparative Study	Oral cleaning habits and the copy number of periodontal bacteria in pregnant women and its correlation with birth outcomes: an epidemiological study in Mibilizi, Rwanda	10.1186/s12903-022-02443-4	Arima, Hiroaki; Calliope, Akintije Simba; Fukuda, Hideki; Nzaramba, Theoneste; Mukakarake, Marie Goretti; Wada, Takayuki; Yorifuji, Takashi; Mutesa, Leon; Yamamoto, Taro	2022	BMC ORAL HEALTH	3
			19	case-control study	Red-Complex Bacterial Levels in Pregnant Women With Preeclampsia and Chronic Periodontitis	10.1016/j.identj.2022.10.003	Mahendra, Jaideep; Mahendra, Little; Sharma, Vivek; Alamoudi, Ahmed; Bahammam, Hammam Ahmed; Mugri, Maryam H.; Bahammam, Sarah Ahmed; Bahammam, Maha A.; Zidane, Bassam; Nayaki, Rao P. Abirami; Muralidharan, Janani; Dave, Pavithra H.; Balaji, Thodur Madapusi; Bhandi, Shilpa; Patil, Shankargouda	2023	INTERNATIONAL DENTAL JOURNAL	2
			20	case-control study	Microbiological findings of the maternal periodontitis associated to low birthweight	10.31744/einstein_journal/2020AO4209	de Oliveira, Mariana Cedraz; Gomes-Filho, Isaac Suzart; Stocker, Andreas; Barreto Neto, Laerte Oliveira; Santos, Andre do Nascimento; da Cruz, Simone Seixas; Passos-Soares, Johelle Santana; Lopes Falcao, Michelle Miranda; Cardoso Meireles, Jose Roberto; Seymour, Gregory John; Meyer, Roberto; Trindade, Soraya Castro	2020	EINSTEIN-SAO PAULO	0
		Treponema denticola	1	review	Association between periodontal pathogens and systemic disease	10.1016/j.bj.2018.12.001	Bui, Fiona Q.; Coutinho Almeida-da-Silva, Cassio Luiz; Huynh, Brandon; Trinh, Alston; Liu, Jessica; Woodward, Jacob; Asadi, Homer; Ojcius, David M.	2019	BIOMEDICAL JOURNAL	438
			2	Comparative Study	Does Pregnancy Have an Impact on the Subgingival Microbiota?	10.1902/jop.2009.080012	Adriaens, Laurence A.; Alessandri, Regina; Spoerri, Stefan; Lang, Niklaus P.; Persson, G. Rutger	2009	JOURNAL OF PERIODONTOLOGY	71
			3	RCT	Periodontal Bacterial Profiles in Pregnant Women: Response to Treatment and Associations With Birth Outcomes in the Obstetrics and Periodontal Therapy (OPT) Study	10.1902/jop.2008.070554	Novak, M. John; Novak, Karen F.; Hodges, James S.; Kirakodu, Sreenatha; Govindaswami, Meera; DiAngelis, Anthony; Buchanan, William; Papapanou, Panos N.; Michalowicz, Bryan S.	2008	JOURNAL OF PERIODONTOLOGY	61
			4	Comparative Stud	Systemic Immune Responses in Pregnancy and Periodontitis: Relationship to Pregnancy Outcomes in the Obstetrics and Periodontal Therapy (OPT) Study	10.1902/jop.2009.080464	Ebersole, Jeffrey L.; Novak, M. John; Michalowicz, Bryan S.; Hodges, James S.; Steffen, Michelle J.; Ferguson, James E.; DiAngelis, Anthony; Buchanan, William; Mitchell, Dennis A.; Papapanou, Panos N.	2009	JOURNAL OF PERIODONTOLOGY	45
			5	Comparative Study	Increased infection with key periodontal pathogens during gestational diabetes mellitus	10.1111/jcpe.12418	Gogeneni, Himabindu; Buduneli, Nurcan; Ceyhan-Ozturk, Banu; Gumus, Pinar; Akcali, Aliye; Zeller, Iris; Renaud, Diane E.; Scott, David A.; Ozcaka, Ozgun	2015	JOURNAL OF CLINICAL PERIODONTOLOGY	38
			6	case-control study	<i>Porphyromonas gingivalis</i>, <i>Treponema denticola</i> and toll-like receptor 2 are associated with hypertensive disorders in placental tissue: a case-control study	10.1111/jre.12074	Chaparro, A.; Blanlot, C.; Ramirez, V.; Sanz, A.; Quintero, A.; Inostroza, C.; Bittner, M.; Navarro, M.; Illanes, S. E.	2013	JOURNAL OF PERIODONTAL RESEARCH	37
			7		PERIODONTAL BACTERIA IN THE GENITAL TRACT: ARE THEY RELATED TO ADVERSE PREGNANCY OUTCOME?	10.1177/039463201302600411	Cassini, M. A.; Pilloni, A.; Condo, S. G.; Vitali, L. A.; Pasquantonio, G.; Cerroni, L.	2013	INTERNATIONAL JOURNAL OF IMMUNOPATHOLOGY AND PHARMACOLOGY	35
			8	case-control study	The periodontopathic bacteria in placenta, saliva and subgingival plaque of threatened preterm labor and preterm low birth weight cases: a longitudinal study in Japanese pregnant women	10.1007/s00784-020-03287-4	Ye, Changchang; Katagiri, Sayaka; Miyasaka, Naoyuki; Kobayashi, Hiroaki; Khemwong, Thatawee; Nagasawa, Toshiyuki; Izumi, Yuichi	2020	CLINICAL ORAL INVESTIGATIONS	26
			9	prospective cohort study	Unculturable and culturable periodontal-related bacteria are associated with periodontal inflammation during pregnancy and with preterm low birth weight delivery	10.1038/s41598-020-72807-9	Ye, Changchang; Xia, Zhongyi; Tang, Jing; Khemwong, Thatawee; Kapila, Yvonne; Kuraji, Ryutaro; Huang, Ping; Wu, Yafei; Kobayashi, Hiroaki	2020	SCIENTIFIC REPORTS	25
			10	Comparative Study	Longitudinal study on clinical and microbial analysis of periodontal status in pregnancy	10.1590/1807-3107BOR-2016.vol30.0087	Machado, Fernanda Campos; Cesar, Dioneia Evangelista; Morais Apolonio, Ana Carolina; Ribeiro, Luiz Claudio; Ribeiro, Rosangela Almeida	2016	BRAZILIAN ORAL RESEARCH	10
			11	case-control study	Detection of periodontal pathogens in mothers of preterm birth and/or low weight	10.4317/medoral.23135	Vasconcelos Calixto, Nayra Rodrigues; Coelho Alves, Claudia Maria; Gomes Abreu, Luciene Maria; Abreu Fonseca Thomaz, Erika Barbara; Branco Vidal, Flavia Castello; Gomes Filho, Isaac Suzart; Lopes, Fernanda Ferreira	2019	MEDICINA ORAL PATOLOGIA ORAL Y CIRUGIA BUCAL	8
			12	Comparative Study	Oral cleaning habits and the copy number of periodontal bacteria in pregnant women and its correlation with birth outcomes: an epidemiological study in Mibilizi, Rwanda	10.1186/s12903-022-02443-4	Arima, Hiroaki; Calliope, Akintije Simba; Fukuda, Hideki; Nzaramba, Theoneste; Mukakarake, Marie Goretti; Wada, Takayuki; Yorifuji, Takashi; Mutesa, Leon; Yamamoto, Taro	2022	BMC ORAL HEALTH	3
			13	case-control study	Red-Complex Bacterial Levels in Pregnant Women With Preeclampsia and Chronic Periodontitis	10.1016/j.identj.2022.10.003	Mahendra, Jaideep; Mahendra, Little; Sharma, Vivek; Alamoudi, Ahmed; Bahammam, Hammam Ahmed; Mugri, Maryam H.; Bahammam, Sarah Ahmed; Bahammam, Maha A.; Zidane, Bassam; Nayaki, Rao P. Abirami; Muralidharan, Janani; Dave, Pavithra H.; Balaji, Thodur Madapusi; Bhandi, Shilpa; Patil, Shankargouda	2023	INTERNATIONAL DENTAL JOURNAL	2
			14	case-control study	Microbiological findings of the maternal periodontitis associated to low birthweight	10.31744/einstein_journal/2020AO4209	de Oliveira, Mariana Cedraz; Gomes-Filho, Isaac Suzart; Stocker, Andreas; Barreto Neto, Laerte Oliveira; Santos, Andre do Nascimento; da Cruz, Simone Seixas; Passos-Soares, Johelle Santana; Lopes Falcao, Michelle Miranda; Cardoso Meireles, Jose Roberto; Seymour, Gregory John; Meyer, Roberto; Trindade, Soraya Castro	2020	EINSTEIN-SAO PAULO	0
	Orange Complex	Fusobacterium nucleatum	1	review	<i>Fusobacterium nucleatum</i>: a commensal-turned pathogen	10.1016/j.mib.2014.11.013	Han, Yiping W.	2015	CURRENT OPINION IN MICROBIOLOGY	510
			2	review	Association between periodontal pathogens and systemic disease	10.1016/j.bj.2018.12.001	Bui, Fiona Q.; Coutinho Almeida-da-Silva, Cassio Luiz; Huynh, Brandon; Trinh, Alston; Liu, Jessica; Woodward, Jacob; Asadi, Homer; Ojcius, David M.	2019	BIOMEDICAL JOURNAL	438
			3	review	Mobile Microbiome: Oral Bacteria in Extra-oral Infections and Inflammation	10.1177/0022034513487559	Han, Y. W.; Wang, X.	2013	JOURNAL OF DENTAL RESEARCH	345
			4	animal model	<i>Fusobacterium nucleatum</i> induces premature and term stillbirths in pregnant mice:: Implication of oral bacteria in preterm birth	10.1128/IAI.72.4.2272-2279.2004	Han, YPW; Redline, RW; Li, M; Yin, LH; Hill, GB; McCormick, TS	2004	INFECTION AND IMMUNITY	311
			5	Case Reports	Term Stillbirth Caused by Oral <i>Fusobacterium nucleatum</i>	10.1097/AOG.0b013e3181cb9955	Han, Yiping W.; Fardini, Yann; Chen, Casey; Iacampo, Karla G.; Peraino, Victoria A.; Shamonki, Jaime M.; Redline, Raymond W.	2010	OBSTETRICS AND GYNECOLOGY	208
			6	animal model	Fap2 of <i>Fusobacterium nucleatum</i> Is a Galactose-Inhibitable Adhesin Involved in Coaggregation, Cell Adhesion, and Preterm Birth	10.1128/IAI.02838-14	Coppenhagen-Glazer, S.; Sol, A.; Abed, J.; Naor, R.; Zhang, X.; Han, Y. W.; Bachrach, G.	2015	INFECTION AND IMMUNITY	160
			7		FadA from <i>Fusobacterium nucleatum</i> utilizes both secreted and nonsecreted forms for functional oligomerization for attachment and invasion of host cells	10.1074/jbc.M611567200	Xu, Minghua; Yamada, Mitsunori; Li, Mei; Liu, Hongqi; Chen, Shu G.; Han, Yiping W.	2007	JOURNAL OF BIOLOGICAL CHEMISTRY	124
			8	case-control study	Periodontal infections and pre-term low birth weight:: a case-control study	10.1111/j.1600-051X.2005.00670.x	Buduneli, N; Baylas, H; Buduneli, E; Türkoglu, O; Köse, T; Dahlen, G	2005	JOURNAL OF CLINICAL PERIODONTOLOGY	100
			9	review	<i>Fusobacterium nucleatum</i> and adverse pregnancy outcomes: Epidemiological and mechanistic evidence	10.1016/j.anaerobe.2018.01.008	Vander Haar, Emilie L.; So, Jeewon; Gyamfi-Bannerman, Cynthia; Han, Yiping W.	2018	ANAEROBE	76
			10	Comparative Study	Evolution of Invasion in a Diverse Set of <i>Fusobacterium</i> Species	10.1128/mBio.01864-14	McGuire, Abigail Manson; Cochrane, Kyla; Griggs, Allison D.; Haas, Brian J.; Abeel, Thomas; Zeng, Qiandong; Nice, Justin B.; MacDonald, Hanlon; Birren, Bruce W.; Berger, Bryan W.; Allen-Vercoe, Emma; Earl, Ashlee M.	2014	MBIO	73
			11	animal model	Complementation of the <i>fadA</i> Mutation in <i>Fusobacterium nucleatum</i> Demonstrates that the Surface-Exposed Adhesin Promotes Cellular Invasion and Placental Colonization	10.1128/IAI.00209-09	Ikegami, Akihiko; Chung, Peter; Han, Yiping W.	2009	INFECTION AND IMMUNITY	72
			12	Comparative Study	Does Pregnancy Have an Impact on the Subgingival Microbiota?	10.1902/jop.2009.080012	Adriaens, Laurence A.; Alessandri, Regina; Spoerri, Stefan; Lang, Niklaus P.; Persson, G. Rutger	2009	JOURNAL OF PERIODONTOLOGY	71
			13	RCT	Periodontal Bacterial Profiles in Pregnant Women: Response to Treatment and Associations With Birth Outcomes in the Obstetrics and Periodontal Therapy (OPT) Study	10.1902/jop.2008.070554	Novak, M. John; Novak, Karen F.; Hodges, James S.; Kirakodu, Sreenatha; Govindaswami, Meera; DiAngelis, Anthony; Buchanan, William; Papapanou, Panos N.; Michalowicz, Bryan S.	2008	JOURNAL OF PERIODONTOLOGY	61
			14	review	More Than Just a Periodontal Pathogen -the Research Progress on <i>Fusobacterium nucleatum</i>	10.3389/fcimb.2022.815318	Chen, Yuanxin; Huang, Zhijie; Tang, Zhengming; Huang, Yisheng; Huang, Mingshu; Liu, Hongyu; Ziebolz, Dirk; Schmalz, Gerhard; Jia, Bo; Zhao, Jianjiang	2022	FRONTIERS IN CELLULAR AND INFECTION MICROBIOLOGY	49
			15	cross-sectional study	Evaluation of periodontal pathogens in amniotic fluid and the role of periodontal disease in pre-term birth and low birth weight	10.3109/00016357.2012.697576	Ercan, Esra; Eratalay, Kenan; Deren, Ozgur; Gur, Deniz; Ozyuncu, Ozgur; Altun, Belgin; Kanli, Ceyda; Ozdemir, Pinar; Akincibay, Hakan	2013	ACTA ODONTOLOGICA SCANDINAVICA	48
			16	Case Reports	The origin of <i>Fusobacterium nucleatum</i> involved in intra-amniotic infection and preterm birth	10.3109/14767058.2010.550977	Gauthier, Simon; Tetu, Amelie; Himaya, Eric; Morand, Marianne; Chandad, Fatiha; Rallu, Fabien; Bujold, Emmanuel	2011	JOURNAL OF MATERNAL-FETAL & NEONATAL MEDICINE	48
			17	Comparative Study	Sonoporation is an efficient tool for intracellular fluorescent dextran delivery and one-step double-crossover mutant construction in <i>Fusobactetium nucleatum</i>	10.1128/AEM.00428-07	Han, Yiping W.; Ikegami, Akihiko; Chung, Peter; Zhang, Lei; Deng, Cheri X.	2007	APPLIED AND ENVIRONMENTAL MICROBIOLOGY	48
			18		Maternal oral origin of <i>Fusobacterium nucleatum</i> in adverse pregnancy outcomes as determined using the 16S-23S rRNA gene intergenic transcribed spacer region	10.1099/jmm.0.049452-0	Gonzales-Marin, Cecilia; Spratt, David A.; Allaker, Robert P.	2013	JOURNAL OF MEDICAL MICROBIOLOGY	47
			19	Comparative Stud	Systemic Immune Responses in Pregnancy and Periodontitis: Relationship to Pregnancy Outcomes in the Obstetrics and Periodontal Therapy (OPT) Study	10.1902/jop.2009.080464	Ebersole, Jeffrey L.; Novak, M. John; Michalowicz, Bryan S.; Hodges, James S.; Steffen, Michelle J.; Ferguson, James E.; DiAngelis, Anthony; Buchanan, William; Mitchell, Dennis A.; Papapanou, Panos N.	2009	JOURNAL OF PERIODONTOLOGY	45
			20	review	Oral bacteria, oral health, and adverse pregnancy outcomes	10.1111/prd.12436	Xu, Biyang; Han, Yiping W.	2022	PERIODONTOLOGY 2000	44
			21	review	10.1080/20002297.2022.2145729	Fan, Zixin; Tang, Pengzhou; Li, Cheng; Yang, Qi; Xu, Yan; Su, Chuan; Li, Lu	2023	JOURNAL OF ORAL MICROBIOLOGY	40
			22	case-control study	<i>Porphyromonas gingivalis</i>, <i>Treponema denticola</i> and toll-like receptor 2 are associated with hypertensive disorders in placental tissue: a case-control study	10.1111/jre.12074	Chaparro, A.; Blanlot, C.; Ramirez, V.; Sanz, A.; Quintero, A.; Inostroza, C.; Bittner, M.; Navarro, M.; Illanes, S. E.	2013	JOURNAL OF PERIODONTAL RESEARCH	37
			23	animal model	The effects of intra-amniotic injection of periodontopathic lipopolysaccharides in sheep	10.1016/j.ajog.2005.03.065	Newnham, JP; Shub, A; Jobe, AH; Bird, PS; Ikegami, M; Nitsos, I; Moss, TJM	2005	AMERICAN JOURNAL OF OBSTETRICS AND GYNECOLOGY	36
			24		PERIODONTAL BACTERIA IN THE GENITAL TRACT: ARE THEY RELATED TO ADVERSE PREGNANCY OUTCOME?	10.1177/039463201302600411	Cassini, M. A.; Pilloni, A.; Condo, S. G.; Vitali, L. A.; Pasquantonio, G.; Cerroni, L.	2013	INTERNATIONAL JOURNAL OF IMMUNOPATHOLOGY AND PHARMACOLOGY	35
			25	Comparative Study	Oral bacteria in placental tissues: increased molecular detection in pregnant periodontitis patients	10.1111/odi.12364	Blanc, V.; O'Valle, F.; Pozo, E.; Puertas, A.; Leon, R.; Mesa, F.	2015	ORAL DISEASES	33
			26		Identification and Characterization of Fusolisin, the <i>Fusobacterium nucleatum</i> Autotransporter Serine Protease	10.1371/journal.pone.0111329	Doron, Lior; Coppenhagen-Glazer, Shunit; Ibrahim, Yara; Eini, Amir; Naor, Ronit; Rosen, Graciela; Bachrach, Gilad	2014	PLOS ONE	29
			27	case-control study	The periodontopathic bacteria in placenta, saliva and subgingival plaque of threatened preterm labor and preterm low birth weight cases: a longitudinal study in Japanese pregnant women	10.1007/s00784-020-03287-4	Ye, Changchang; Katagiri, Sayaka; Miyasaka, Naoyuki; Kobayashi, Hiroaki; Khemwong, Thatawee; Nagasawa, Toshiyuki; Izumi, Yuichi	2020	CLINICAL ORAL INVESTIGATIONS	26
			28	prospective cohort study	Unculturable and culturable periodontal-related bacteria are associated with periodontal inflammation during pregnancy and with preterm low birth weight delivery	10.1038/s41598-020-72807-9	Ye, Changchang; Xia, Zhongyi; Tang, Jing; Khemwong, Thatawee; Kapila, Yvonne; Kuraji, Ryutaro; Huang, Ping; Wu, Yafei; Kobayashi, Hiroaki	2020	SCIENTIFIC REPORTS	25
			29	case-control study	Detection of Fusobacterium nucleatum in chorionic tissues of high-risk pregnant women	10.1111/j.1600-051X.2012.01855.x	Tateishi, Fumi; Hasegawa-Nakamura, Kozue; Nakamura, Toshiaki; Oogai, Yuichi; Komatsuzawa, Hitoshi; Kawamata, Kazuya; Douchi, Tsutomu; Hatae, Masayuki; Noguchi, Kazuyuki	2012	JOURNAL OF CLINICAL PERIODONTOLOGY	25
			30	Comparative Study	Role of Periodontal Bacteria, Viruses, and Placental <i>mir155</i> in Chronic Periodontitis and Preeclampsia-A Genetic Microbiological Study	10.3390/cimb43020060	Mahendra, Jaideep; Mahendra, Little; Mugri, Maryam H.; Sayed, Mohammed E.; Bhandi, Shilpa; Alshahrani, Rahaf Turki; Balaji, Thodur Madapusi; Varadarajan, Saranya; Tanneeru, Swetha; Rao, Abirami Nayaki P.; Srinivasan, Sruthi; Reda, Rodolfo; Testarelli, Luca; Patil, Shankargouda	2021	CURRENT ISSUES IN MOLECULAR BIOLOGY	22
			31		<i>Fusobacterium</i> Genomics Using MinION and Illumina Sequencing Enables Genome Completion and Correction	10.1128/mSphere.00269-18	Todd, S. Michelle; Settlage, Robert E.; Lahmers, Kevin K.; Slade, Daniel J.	2018	MSPHERE	21
			32		Levels of periodontal pathogens in neonatal gastric aspirates and possible maternal sites of origin	10.1111/j.2041-1014.2011.00616.x	Gonzales-Marin, C.; Spratt, D. A.; Millar, M. R.; Simmonds, M.; Kempley, S. T.; Allaker, R. P.	2011	MOLECULAR ORAL MICROBIOLOGY	19
			33	animal study	Systemic inflammatory responses in progressing periodontitis during pregnancy in a baboon model	10.1111/j.1365-2249.2010.04202.x	Ebersole, J. L.; Steffen, M. J.; Holt, S. C.; Kesavalu, L.; Chu, L.; Cappelli, D.	2010	CLINICAL AND EXPERIMENTAL IMMUNOLOGY	18
			34	case-control study	Association between periodontitis and spontaneous abortion: A case-control study	10.1002/JPER.18-0174	Chanomethaporn, Anchana; Chayasadom, Anek; Wara-Aswapati, Nawarat; Kongwattanakul, Kiattisak; Suwannarong, Waraporn; Tangwanichgapong, Kamonchanok; Sumanonta, Gunniga; Matangkasombut, Oranart; Dasanayake, Ananda P.; Pitiphat, Waranuch	2019	JOURNAL OF PERIODONTOLOGY	17
			35		FusoPortal: an Interactive Repository of Hybrid MinION-Sequenced <i>Fusobacterium</i> Genomes Improves Gene Identification and Characterization	10.1128/mSphere.00228-18	Sanders, Blake E.; Umana, Ariana; Lemkul, Justin A.; Slade, Daniel J.	2018	MSPHERE	16
			36	prospective cohort study	Association between high risk for preterm birth and changes in gingiva parameters during pregnancy-a prospective cohort study	10.1007/s00784-017-2209-9	Kruse, Anne Brigitte; Kuerschner, Anja C.; Kunze, Mirjam; Woelber, Johan P.; Al-Ahmad, Ali; Wittmer, Annette; Vach, Kirstin; Ratka-Krueger, Petra	2018	CLINICAL ORAL INVESTIGATIONS	14
			37	animal study	The Fused Methionine Sulfoxide Reductase MsrAB Promotes Oxidative Stress Defense and Bacterial Virulence in Fusobacterium nucleatum	10.1128/mbio.03022-21	Scheible, Matthew; Nguyen, Cuong T.; Luong, Truc Thanh; Lee, Ju Huck; Chen, Yi-Wei; Chang, Chungyu; Wittchen, Manuel; Camacho, Martha I.; Tiner, Bethany L.; Wu, Chenggang; Tauch, Andreas; Das, Asis; Ton-That, Hung	2022	MBIO	11
			38	animal study	Omega-3 fatty acids suppress <i>Fusobacterium nucleatum</i>-induced placental inflammation originating from maternal endothelial cells	10.1172/jci.insight.125436	Garcia-So, Jeewon; Zhang, Xinwen; Yang, Xiaohua; Rubinstein, Mara Roxana; Mao, De Yu; Kitajewski, Jan; Liu, Kang; Han, Yiping W.	2019	JCI INSIGHT	11
			39	Comparative Study	Longitudinal study on clinical and microbial analysis of periodontal status in pregnancy	10.1590/1807-3107BOR-2016.vol30.0087	Machado, Fernanda Campos; Cesar, Dioneia Evangelista; Morais Apolonio, Ana Carolina; Ribeiro, Luiz Claudio; Ribeiro, Rosangela Almeida	2016	BRAZILIAN ORAL RESEARCH	10
			40	case-control study	Periodontal pathogens in the placenta and membranes in term and preterm birth	10.1016/j.placenta.2018.06.310	McCuaig, Ruth; Wong, Diana; Gardiner, Fergus W.; Rawlinson, William; Dahlstrom, Jane E.; Robson, Stephen	2018	PLACENTA	9
			41	case-control study	Detection of periodontal pathogens in mothers of preterm birth and/or low weight	10.4317/medoral.23135	Vasconcelos Calixto, Nayra Rodrigues; Coelho Alves, Claudia Maria; Gomes Abreu, Luciene Maria; Abreu Fonseca Thomaz, Erika Barbara; Branco Vidal, Flavia Castello; Gomes Filho, Isaac Suzart; Lopes, Fernanda Ferreira	2019	MEDICINA ORAL PATOLOGIA ORAL Y CIRUGIA BUCAL	8
			42	review	<i>Fusobacterium nucleatum</i> and alteration of the oral microbiome: from pregnancy to SARS-COV-2 infection	10.26355/eurrev_202107_26251	Dessi, A.; Bosco, A.; Pintus, R.; Orru, G.; Fanos, V	2021	EUROPEAN REVIEW FOR MEDICAL AND PHARMACOLOGICAL SCIENCES	7
			43		The respiratory enzyme complex Rnf is vital for metabolic adaptation and virulence in <i>Fusobacterium nucleatum</i>	10.1128/mbio.01751-23	Britton, Timmie A.; Wu, Chenggang; Chen, Yi-Wei; Franklin, Dana; Chen, Yimin; Camacho, Martha I.; Luong, Truc T.; Das, Asis; Ton-That, Hung; Biswas, Indranil; Yilmaz, Ozlem	2024	MBIO	4
			44		Type IV pili facilitated natural competence in<i> Fusobacterium</i><i> nucleatum</i>	10.1016/j.anaerobe.2023.102760	Sanders, Blake E.; Umana, Ariana; Nguyen, Tam T. D.; Williams, Kevin J.; Yoo, Christopher C.; Casasanta, Michael A.; Wozniak, Bryce; Slade, Daniel J.	2023	ANAEROBE	3
			45		Receptor-interacting protein kinase 2 contributes to host innate immune responses against <i>Fusobacterium nucleatum</i> in macrophages and decidual stromal cells	10.1111/aji.13403	Park, Ji-Yeon; Lee, Tae-Sung; Noh, Eui Jeong; Jang, Ah-Ra; Ahn, Jae-Hun; Kim, Dong-Yeon; Jung, Do-Hyeon; Song, Eun-Jung; Lee, Yeon-Ji; Lee, Yun-Ji; Lee, Sung Ki; Park, Jong-Hwan	2021	AMERICAN JOURNAL OF REPRODUCTIVE IMMUNOLOGY	3
			46		HicA Toxin-Based Counterselection Marker for Allelic Exchange Mutations in <i>Fusobacterium nucleatum</i>	10.1128/aem.00091-23	Bibek, G. C.; Zhou, Peng; Wu, Chenggang	2023	APPLIED AND ENVIRONMENTAL MICROBIOLOGY	2
			47	case reports	Fulminant Sepsis and Perinatal Death at 23 Weeks Due to <i>Fusobacterium nucleatum</i>	10.1080/15513815.2022.2131487	Bonasoni, Maria Paola; Comitini, Giuseppina; Pati, Mariangela; Bardaro, Marcellino; Russello, Giuseppe; Carretto, Edoardo; Dalla Dea, Giulia; Palicelli, Andrea; Bernardelli, Giuditta; Chesi, Elena; Gargano, Giancarlo	2023	FETAL AND PEDIATRIC PATHOLOGY	2
			48	case-control study	<i>Fusobacterium nucleatum</i> and <i>Prevotella</i> in women with periodontitis and preterm birth	10.4317/medoral.25874	Lima, Karyne Martins; Coelho Alves, Claudia Maria; Branco Vidal, Flavia Castello; Gomes-Filho, Isaac Suzart; Costa e Costa, Jessica; Della Coletta, Ricardo; Rodrigues, Vandilson Pinheiro; Lopes, Fernanda Ferreira	2023	MEDICINA ORAL PATOLOGIA ORAL Y CIRUGIA BUCAL	1
			49		THE BACTERIUM <i>Fusobacterium sp</i>. MAY INTERFERE WITH CONCEPTION		Tawfeq, N. A.; Saleh, G. M.	2020	IRAQI JOURNAL OF AGRICULTURAL SCIENCES	1
			50		Development of a xylose-inducible promoter and riboswitch combination system for manipulating gene expression in <i>Fusobacterium nucleatum</i>	10.1128/aem.00667-23	Bibek, G. C.; Zhou, Peng; Naha, Arindam; Gu, Jianhua; Wu, Chenggang	2023	APPLIED AND ENVIRONMENTAL MICROBIOLOGY	0
		Prevotella intermedia	1	review	Association between periodontal pathogens and systemic disease	10.1016/j.bj.2018.12.001	Bui, Fiona Q.; Coutinho Almeida-da-Silva, Cassio Luiz; Huynh, Brandon; Trinh, Alston; Liu, Jessica; Woodward, Jacob; Asadi, Homer; Ojcius, David M.	2019	BIOMEDICAL JOURNAL	438
			2	case-control study	Periodontal infections and pre-term low birth weight:: a case-control study	10.1111/j.1600-051X.2005.00670.x	Buduneli, N; Baylas, H; Buduneli, E; Türkoglu, O; Köse, T; Dahlen, G	2005	JOURNAL OF CLINICAL PERIODONTOLOGY	100
			3	RCT	Persistently high levels of periodontal pathogens associated with preterm pregnancy outcome	10.1902/jop.2007.060201	Lin, Dongming; Moss, Kevin; Beck, James D.; Hefti, Arthur; Offenbacher, Steven	2007	JOURNAL OF PERIODONTOLOGY	77
			4	Comparative Study	Does Pregnancy Have an Impact on the Subgingival Microbiota?	10.1902/jop.2009.080012	Adriaens, Laurence A.; Alessandri, Regina; Spoerri, Stefan; Lang, Niklaus P.; Persson, G. Rutger	2009	JOURNAL OF PERIODONTOLOGY	71
			5	RCT	Periodontal Bacterial Profiles in Pregnant Women: Response to Treatment and Associations With Birth Outcomes in the Obstetrics and Periodontal Therapy (OPT) Study	10.1902/jop.2008.070554	Novak, M. John; Novak, Karen F.; Hodges, James S.; Kirakodu, Sreenatha; Govindaswami, Meera; DiAngelis, Anthony; Buchanan, William; Papapanou, Panos N.; Michalowicz, Bryan S.	2008	JOURNAL OF PERIODONTOLOGY	61
			6	cross-sectional study	Evaluation of periodontal pathogens in amniotic fluid and the role of periodontal disease in pre-term birth and low birth weight	10.3109/00016357.2012.697576	Ercan, Esra; Eratalay, Kenan; Deren, Ozgur; Gur, Deniz; Ozyuncu, Ozgur; Altun, Belgin; Kanli, Ceyda; Ozdemir, Pinar; Akincibay, Hakan	2013	ACTA ODONTOLOGICA SCANDINAVICA	48
			7	Comparative Stud	Systemic Immune Responses in Pregnancy and Periodontitis: Relationship to Pregnancy Outcomes in the Obstetrics and Periodontal Therapy (OPT) Study	10.1902/jop.2009.080464	Ebersole, Jeffrey L.; Novak, M. John; Michalowicz, Bryan S.; Hodges, James S.; Steffen, Michelle J.; Ferguson, James E.; DiAngelis, Anthony; Buchanan, William; Mitchell, Dennis A.; Papapanou, Panos N.	2009	JOURNAL OF PERIODONTOLOGY	45
			8		PERIODONTAL BACTERIA IN THE GENITAL TRACT: ARE THEY RELATED TO ADVERSE PREGNANCY OUTCOME?	10.1177/039463201302600411	Cassini, M. A.; Pilloni, A.; Condo, S. G.; Vitali, L. A.; Pasquantonio, G.; Cerroni, L.	2013	INTERNATIONAL JOURNAL OF IMMUNOPATHOLOGY AND PHARMACOLOGY	35
			9	prospective cohort study	Unculturable and culturable periodontal-related bacteria are associated with periodontal inflammation during pregnancy and with preterm low birth weight delivery	10.1038/s41598-020-72807-9	Ye, Changchang; Xia, Zhongyi; Tang, Jing; Khemwong, Thatawee; Kapila, Yvonne; Kuraji, Ryutaro; Huang, Ping; Wu, Yafei; Kobayashi, Hiroaki	2020	SCIENTIFIC REPORTS	25
			10	Comparative Study	Role of Periodontal Bacteria, Viruses, and Placental <i>mir155</i> in Chronic Periodontitis and Preeclampsia-A Genetic Microbiological Study	10.3390/cimb43020060	Mahendra, Jaideep; Mahendra, Little; Mugri, Maryam H.; Sayed, Mohammed E.; Bhandi, Shilpa; Alshahrani, Rahaf Turki; Balaji, Thodur Madapusi; Varadarajan, Saranya; Tanneeru, Swetha; Rao, Abirami Nayaki P.; Srinivasan, Sruthi; Reda, Rodolfo; Testarelli, Luca; Patil, Shankargouda	2021	CURRENT ISSUES IN MOLECULAR BIOLOGY	22
			11	prospective cohort study	Association between maternal periodontitis and preterm and/or low birth weight infants in normal pregnancies	10.3109/14767058.2014.987751	Matilde Usin, Maria; Menso, Julieta; Ines Rodriguez, Veronica; Gonzalez, Analia; Tabares, Sandra; Parodi, Ricardo; Sembaj, Adela	2016	JOURNAL OF MATERNAL-FETAL & NEONATAL MEDICINE	19
			12		The association of Aggregatibacter actinomycetemcomitans with preeclampsia in a subset of Japanese pregnant women	10.1111/j.1600-051X.2011.01845.x	Hirano, Emi; Sugita, Noriko; Kikuchi, Akira; Shimada, Yasuko; Sasahara, Jun; Iwanaga, Ruriko; Tanaka, Kenichi; Yoshie, Hiromasa	2012	JOURNAL OF CLINICAL PERIODONTOLOGY	14
			13	Comparative Study	Longitudinal study on clinical and microbial analysis of periodontal status in pregnancy	10.1590/1807-3107BOR-2016.vol30.0087	Machado, Fernanda Campos; Cesar, Dioneia Evangelista; Morais Apolonio, Ana Carolina; Ribeiro, Luiz Claudio; Ribeiro, Rosangela Almeida	2016	BRAZILIAN ORAL RESEARCH	10
			14	case-control study	Detection of periodontal pathogens in mothers of preterm birth and/or low weight	10.4317/medoral.23135	Vasconcelos Calixto, Nayra Rodrigues; Coelho Alves, Claudia Maria; Gomes Abreu, Luciene Maria; Abreu Fonseca Thomaz, Erika Barbara; Branco Vidal, Flavia Castello; Gomes Filho, Isaac Suzart; Lopes, Fernanda Ferreira	2019	MEDICINA ORAL PATOLOGIA ORAL Y CIRUGIA BUCAL	8
			15	case-control study	<i>Fusobacterium nucleatum</i> and <i>Prevotella</i> in women with periodontitis and preterm birth	10.4317/medoral.25874	Lima, Karyne Martins; Coelho Alves, Claudia Maria; Branco Vidal, Flavia Castello; Gomes-Filho, Isaac Suzart; Costa e Costa, Jessica; Della Coletta, Ricardo; Rodrigues, Vandilson Pinheiro; Lopes, Fernanda Ferreira	2023	MEDICINA ORAL PATOLOGIA ORAL Y CIRUGIA BUCAL	1
			16	case-control study	Microbiological findings of the maternal periodontitis associated to low birthweight	10.31744/einstein_journal/2020AO4209	de Oliveira, Mariana Cedraz; Gomes-Filho, Isaac Suzart; Stocker, Andreas; Barreto Neto, Laerte Oliveira; Santos, Andre do Nascimento; da Cruz, Simone Seixas; Passos-Soares, Johelle Santana; Lopes Falcao, Michelle Miranda; Cardoso Meireles, Jose Roberto; Seymour, Gregory John; Meyer, Roberto; Trindade, Soraya Castro	2020	EINSTEIN-SAO PAULO	0
		Prevotella nigrescens	1	case-control study	Periodontal infections and pre-term low birth weight:: a case-control study	10.1111/j.1600-051X.2005.00670.x	Buduneli, N; Baylas, H; Buduneli, E; Türkoglu, O; Köse, T; Dahlen, G	2005	JOURNAL OF CLINICAL PERIODONTOLOGY	100
			2	RCT	Persistently high levels of periodontal pathogens associated with preterm pregnancy outcome	10.1902/jop.2007.060201	Lin, Dongming; Moss, Kevin; Beck, James D.; Hefti, Arthur; Offenbacher, Steven	2007	JOURNAL OF PERIODONTOLOGY	77
			3	Comparative Study	Longitudinal study on clinical and microbial analysis of periodontal status in pregnancy	10.1590/1807-3107BOR-2016.vol30.0087	Machado, Fernanda Campos; Cesar, Dioneia Evangelista; Morais Apolonio, Ana Carolina; Ribeiro, Luiz Claudio; Ribeiro, Rosangela Almeida	2016	BRAZILIAN ORAL RESEARCH	10
		Parvimonas micra/Peptostreptococcus micros	1	case-control study	Periodontal infections and pre-term low birth weight:: a case-control study	10.1111/j.1600-051X.2005.00670.x	Buduneli, N; Baylas, H; Buduneli, E; Türkoglu, O; Köse, T; Dahlen, G	2005	JOURNAL OF CLINICAL PERIODONTOLOGY	100
			2	Comparative Study	Does Pregnancy Have an Impact on the Subgingival Microbiota?	10.1902/jop.2009.080012	Adriaens, Laurence A.; Alessandri, Regina; Spoerri, Stefan; Lang, Niklaus P.; Persson, G. Rutger	2009	JOURNAL OF PERIODONTOLOGY	71
			3	Comparative Study	Oral bacteria in placental tissues: increased molecular detection in pregnant periodontitis patients	10.1111/odi.12364	Blanc, V.; O'Valle, F.; Pozo, E.; Puertas, A.; Leon, R.; Mesa, F.	2015	ORAL DISEASES	33
	Yellow Complex	Streptococcus intermedius	1	case-control study	Periodontal infections and pre-term low birth weight:: a case-control study	10.1111/j.1600-051X.2005.00670.x	Buduneli, N; Baylas, H; Buduneli, E; Türkoglu, O; Köse, T; Dahlen, G	2005	JOURNAL OF CLINICAL PERIODONTOLOGY	100
			2	Comparative Study	Does Pregnancy Have an Impact on the Subgingival Microbiota?	10.1902/jop.2009.080012	Adriaens, Laurence A.; Alessandri, Regina; Spoerri, Stefan; Lang, Niklaus P.; Persson, G. Rutger	2009	JOURNAL OF PERIODONTOLOGY	71
		Streptococcus oralis	1	Comparative Study	Does Pregnancy Have an Impact on the Subgingival Microbiota?	10.1902/jop.2009.080012	Adriaens, Laurence A.; Alessandri, Regina; Spoerri, Stefan; Lang, Niklaus P.; Persson, G. Rutger	2009	JOURNAL OF PERIODONTOLOGY	71
		Streptococcus sanguinis	1	Comparative Study	Does Pregnancy Have an Impact on the Subgingival Microbiota?	10.1902/jop.2009.080012	Adriaens, Laurence A.; Alessandri, Regina; Spoerri, Stefan; Lang, Niklaus P.; Persson, G. Rutger	2009	JOURNAL OF PERIODONTOLOGY	71
			2	cross-sectional study	Salivary <i>Actinomyces naeslundii</i> genospecies 2 and <i>Lactobacillus casei</i> levels predict pregnancy outcomes	10.1902/jop.2005.76.2.171	Dasanayake, AP; Li, YH; Wiener, H; Ruby, JD; Lee, MJ	2005	JOURNAL OF PERIODONTOLOGY	55
	Green Complex	Aggregatibacter actinomycetemcomitans / Actinobacillus actinomycetemcomitans	1	case-control study	Periodontal infections and pre-term low birth weight:: a case-control study	10.1111/j.1600-051X.2005.00670.x	Buduneli, N; Baylas, H; Buduneli, E; Türkoglu, O; Köse, T; Dahlen, G	2005	JOURNAL OF CLINICAL PERIODONTOLOGY	100
			2	Comparative Study	Does Pregnancy Have an Impact on the Subgingival Microbiota?	10.1902/jop.2009.080012	Adriaens, Laurence A.; Alessandri, Regina; Spoerri, Stefan; Lang, Niklaus P.; Persson, G. Rutger	2009	JOURNAL OF PERIODONTOLOGY	71
			3	RCT	Periodontal Bacterial Profiles in Pregnant Women: Response to Treatment and Associations With Birth Outcomes in the Obstetrics and Periodontal Therapy (OPT) Study	10.1902/jop.2008.070554	Novak, M. John; Novak, Karen F.; Hodges, James S.; Kirakodu, Sreenatha; Govindaswami, Meera; DiAngelis, Anthony; Buchanan, William; Papapanou, Panos N.; Michalowicz, Bryan S.	2008	JOURNAL OF PERIODONTOLOGY	61
			4	cross-sectional study	Evaluation of periodontal pathogens in amniotic fluid and the role of periodontal disease in pre-term birth and low birth weight	10.3109/00016357.2012.697576	Ercan, Esra; Eratalay, Kenan; Deren, Ozgur; Gur, Deniz; Ozyuncu, Ozgur; Altun, Belgin; Kanli, Ceyda; Ozdemir, Pinar; Akincibay, Hakan	2013	ACTA ODONTOLOGICA SCANDINAVICA	48
			5	case-control study	<i>Porphyromonas gingivalis</i>, <i>Treponema denticola</i> and toll-like receptor 2 are associated with hypertensive disorders in placental tissue: a case-control study	10.1111/jre.12074	Chaparro, A.; Blanlot, C.; Ramirez, V.; Sanz, A.; Quintero, A.; Inostroza, C.; Bittner, M.; Navarro, M.; Illanes, S. E.	2013	JOURNAL OF PERIODONTAL RESEARCH	37
			6	animal model	The effects of intra-amniotic injection of periodontopathic lipopolysaccharides in sheep	10.1016/j.ajog.2005.03.065	Newnham, JP; Shub, A; Jobe, AH; Bird, PS; Ikegami, M; Nitsos, I; Moss, TJM	2005	AMERICAN JOURNAL OF OBSTETRICS AND GYNECOLOGY	36
			7		PERIODONTAL BACTERIA IN THE GENITAL TRACT: ARE THEY RELATED TO ADVERSE PREGNANCY OUTCOME?	10.1177/039463201302600411	Cassini, M. A.; Pilloni, A.; Condo, S. G.; Vitali, L. A.; Pasquantonio, G.; Cerroni, L.	2013	INTERNATIONAL JOURNAL OF IMMUNOPATHOLOGY AND PHARMACOLOGY	35
			8	animal model	Periodontal pathogen <i>Aggregatibacter actinomycetemcomitans</i> LPS induces mitochondria-dependent-apoptosis in human placental trophoblasts	10.1016/j.placenta.2010.10.007	Li, Y.; Shibata, Y.; Zhang, L.; Kuboyama, N.; Abiko, Y.	2011	PLACENTA	31
			9	prospective cohort study	Unculturable and culturable periodontal-related bacteria are associated with periodontal inflammation during pregnancy and with preterm low birth weight delivery	10.1038/s41598-020-72807-9	Ye, Changchang; Xia, Zhongyi; Tang, Jing; Khemwong, Thatawee; Kapila, Yvonne; Kuraji, Ryutaro; Huang, Ping; Wu, Yafei; Kobayashi, Hiroaki	2020	SCIENTIFIC REPORTS	25
			10	Comparative Study	Immunoregulatory gene polymorphisms in Japanese women with preterm births and periodontitis	10.1016/j.jri.2012.01.005	Sugita, Noriko; Kobayashi, Tetsuo; Kikuchi, Akira; Shimada, Yasuko; Hirano, Emi; Sasahara, Jun; Tanaka, Kenichi; Yoshie, Hiromasa	2012	JOURNAL OF REPRODUCTIVE IMMUNOLOGY	22
			11	prospective cohort study	Association between maternal periodontitis and preterm and/or low birth weight infants in normal pregnancies	10.3109/14767058.2014.987751	Matilde Usin, Maria; Menso, Julieta; Ines Rodriguez, Veronica; Gonzalez, Analia; Tabares, Sandra; Parodi, Ricardo; Sembaj, Adela	2016	JOURNAL OF MATERNAL-FETAL & NEONATAL MEDICINE	19
			12		The anti-phospholipid antibody-dependent and independent effects of periodontopathic bacteria on threatened preterm labor and preterm birth	10.1007/s00404-013-2741-z	Ye, Changchang; Katagiri, Sayaka; Miyasaka, Naoyuki; Bharti, Pariksha; Kobayashi, Hiroaki; Takeuchi, Yasuo; Momohara, Yoshihito; Sekiguchi, Masaki; Takamine, Satoko; Nagasawa, Toshiyuki; Izumi, Yuichi	2013	ARCHIVES OF GYNECOLOGY AND OBSTETRICS	19
			13		Levels of periodontal pathogens in neonatal gastric aspirates and possible maternal sites of origin	10.1111/j.2041-1014.2011.00616.x	Gonzales-Marin, C.; Spratt, D. A.; Millar, M. R.; Simmonds, M.; Kempley, S. T.; Allaker, R. P.	2011	MOLECULAR ORAL MICROBIOLOGY	19
			14	animal study	Systemic inflammatory responses in progressing periodontitis during pregnancy in a baboon model	10.1111/j.1365-2249.2010.04202.x	Ebersole, J. L.; Steffen, M. J.; Holt, S. C.; Kesavalu, L.; Chu, L.; Cappelli, D.	2010	CLINICAL AND EXPERIMENTAL IMMUNOLOGY	18
			15		The association of Aggregatibacter actinomycetemcomitans with preeclampsia in a subset of Japanese pregnant women	10.1111/j.1600-051X.2011.01845.x	Hirano, Emi; Sugita, Noriko; Kikuchi, Akira; Shimada, Yasuko; Sasahara, Jun; Iwanaga, Ruriko; Tanaka, Kenichi; Yoshie, Hiromasa	2012	JOURNAL OF CLINICAL PERIODONTOLOGY	14
			16		Examination of maternal gingival crevicular fluid for the presence of selected periodontopathogens implicated in the pre-term delivery of low birthweight infants	10.4161/viru.1.4.12004	Africa, Charlene W. J.; Kayitenkore, Janet; Bayingana, Claude	2010	VIRULENCE	13
			17	Comparative Study	Longitudinal study on clinical and microbial analysis of periodontal status in pregnancy	10.1590/1807-3107BOR-2016.vol30.0087	Machado, Fernanda Campos; Cesar, Dioneia Evangelista; Morais Apolonio, Ana Carolina; Ribeiro, Luiz Claudio; Ribeiro, Rosangela Almeida	2016	BRAZILIAN ORAL RESEARCH	10
			18	case-control study	Detection of periodontal pathogens in mothers of preterm birth and/or low weight	10.4317/medoral.23135	Vasconcelos Calixto, Nayra Rodrigues; Coelho Alves, Claudia Maria; Gomes Abreu, Luciene Maria; Abreu Fonseca Thomaz, Erika Barbara; Branco Vidal, Flavia Castello; Gomes Filho, Isaac Suzart; Lopes, Fernanda Ferreira	2019	MEDICINA ORAL PATOLOGIA ORAL Y CIRUGIA BUCAL	8
			19	case-control study	Microbiological findings of the maternal periodontitis associated to low birthweight	10.31744/einstein_journal/2020AO4209	de Oliveira, Mariana Cedraz; Gomes-Filho, Isaac Suzart; Stocker, Andreas; Barreto Neto, Laerte Oliveira; Santos, Andre do Nascimento; da Cruz, Simone Seixas; Passos-Soares, Johelle Santana; Lopes Falcao, Michelle Miranda; Cardoso Meireles, Jose Roberto; Seymour, Gregory John; Meyer, Roberto; Trindade, Soraya Castro	2020	EINSTEIN-SAO PAULO	0
		Capnocytophaga species			<i>Capnocytophaga</i> species and preterm birth: case series and review of the literature	10.1111/j.1469-0691.2009.03151.x	Lopez, E.; Raymond, J.; Patkai, J.; El Ayoubi, M.; Schmitz, T.; Moriette, G.; Jarreau, P. -H.	2010	CLINICAL MICROBIOLOGY AND INFECTION	18
		Capnocytophaga ochracea	1	Comparative Study	Does Pregnancy Have an Impact on the Subgingival Microbiota?	10.1902/jop.2009.080012	Adriaens, Laurence A.; Alessandri, Regina; Spoerri, Stefan; Lang, Niklaus P.; Persson, G. Rutger	2009	JOURNAL OF PERIODONTOLOGY	71
			2	case-control study	Association between periodontal status and pre-term and/or low-birth weight in Spain: clinical and microbiological parameters	10.1111/jre.12024	Santa Cruz, I.; Herrera, D.; Martin, C.; Herrero, A.; Sanz, M.	2013	JOURNAL OF PERIODONTAL RESEARCH	34
		Capnocytophaga sputigena	1	Comparative Study	Does Pregnancy Have an Impact on the Subgingival Microbiota?	10.1902/jop.2009.080012	Adriaens, Laurence A.; Alessandri, Regina; Spoerri, Stefan; Lang, Niklaus P.; Persson, G. Rutger	2009	JOURNAL OF PERIODONTOLOGY	71
			2	case-control study	Association between periodontal status and pre-term and/or low-birth weight in Spain: clinical and microbiological parameters	10.1111/jre.12024	Santa Cruz, I.; Herrera, D.; Martin, C.; Herrero, A.; Sanz, M.	2013	JOURNAL OF PERIODONTAL RESEARCH	34
		Eikenella corrodens	1	case-control study	Periodontal infections and pre-term low birth weight:: a case-control study	10.1111/j.1600-051X.2005.00670.x	Buduneli, N; Baylas, H; Buduneli, E; Türkoglu, O; Köse, T; Dahlen, G	2005	JOURNAL OF CLINICAL PERIODONTOLOGY	100
			2	cross-sectional study	Evaluation of periodontal pathogens in amniotic fluid and the role of periodontal disease in pre-term birth and low birth weight	10.3109/00016357.2012.697576	Ercan, Esra; Eratalay, Kenan; Deren, Ozgur; Gur, Deniz; Ozyuncu, Ozgur; Altun, Belgin; Kanli, Ceyda; Ozdemir, Pinar; Akincibay, Hakan	2013	ACTA ODONTOLOGICA SCANDINAVICA	48
			3	case-control study	Association between periodontal status and pre-term and/or low-birth weight in Spain: clinical and microbiological parameters	10.1111/jre.12024	Santa Cruz, I.; Herrera, D.; Martin, C.; Herrero, A.; Sanz, M.	2013	JOURNAL OF PERIODONTAL RESEARCH	34
			4	Comparative Study	Oral bacteria in placental tissues: increased molecular detection in pregnant periodontitis patients	10.1111/odi.12364	Blanc, V.; O'Valle, F.; Pozo, E.; Puertas, A.; Leon, R.; Mesa, F.	2015	ORAL DISEASES	33
	Purple Complex	Veillonella parvula	1	Comparative Study	Does Pregnancy Have an Impact on the Subgingival Microbiota?	10.1902/jop.2009.080012	Adriaens, Laurence A.; Alessandri, Regina; Spoerri, Stefan; Lang, Niklaus P.; Persson, G. Rutger	2009	JOURNAL OF PERIODONTOLOGY	71
	Blue Complex	Actinobacteria	1	cross-sectional study	Salivary <i>Actinomyces naeslundii</i> genospecies 2 and <i>Lactobacillus casei</i> levels predict pregnancy outcomes	10.1902/jop.2005.76.2.171	Dasanayake, AP; Li, YH; Wiener, H; Ruby, JD; Lee, MJ	2005	JOURNAL OF PERIODONTOLOGY	55
			2	Comparative Study	Oral bacteria in placental tissues: increased molecular detection in pregnant periodontitis patients	10.1111/odi.12364	Blanc, V.; O'Valle, F.; Pozo, E.; Puertas, A.; Leon, R.; Mesa, F.	2015	ORAL DISEASES	33
			3	prospective cohort study	Clinical study showing a lower abundance of <i>Neisseria</i> in the oral microbiome aligns with low birth weight pregnancy outcomes	10.1007/s00784-021-04214-x	Ye, Changchang; You, Meng; Huang, Ping; Xia, Zhongyi; Radaic, Allan; Tang, Jing; Wu, Wanhong; Wu, Yafei; Kapila, Yvonne	2022	CLINICAL ORAL INVESTIGATIONS	12
	Other bacteria	Campylobacter rectus	1	review	Mobile Microbiome: Oral Bacteria in Extra-oral Infections and Inflammation	10.1177/0022034513487559	Han, Y. W.; Wang, X.	2013	JOURNAL OF DENTAL RESEARCH	345
			2	Comparative Study	Periodontal infections and pre-term birth: early findings from a cohort of young minority women in New York	10.1034/j.1600-0722.2001.00966.x	Mitchell-Lewis, D; Engebretson, SP; Chen, J; Lamster, IB; Papapanou, PN	2001	EUROPEAN JOURNAL OF ORAL SCIENCES	167
			3		Bacterial infection promotes DNA hypermethylation	10.1177/154405910708600212	Bobetsis, Y. A.; Barros, S. P.; Lin, D. M.; Weidman, J. R.; Dolinoy, D. C.; Jirtle, R. L.; Boggess, K. A.; Beck, J. D.; Offenbacher, S.	2007	JOURNAL OF DENTAL RESEARCH	103
			4	case-control study	Periodontal infections and pre-term low birth weight:: a case-control study	10.1111/j.1600-051X.2005.00670.x	Buduneli, N; Baylas, H; Buduneli, E; Türkoglu, O; Köse, T; Dahlen, G	2005	JOURNAL OF CLINICAL PERIODONTOLOGY	100
			5	RCT	Periodontal Bacterial Profiles in Pregnant Women: Response to Treatment and Associations With Birth Outcomes in the Obstetrics and Periodontal Therapy (OPT) Study	10.1902/jop.2008.070554	Novak, M. John; Novak, Karen F.; Hodges, James S.; Kirakodu, Sreenatha; Govindaswami, Meera; DiAngelis, Anthony; Buchanan, William; Papapanou, Panos N.; Michalowicz, Bryan S.	2008	JOURNAL OF PERIODONTOLOGY	61
			6	animal model	Increased TLR4 Expression in Murine Placentas after Oral Infection with Periodontal Pathogens	10.1016/j.placenta.2008.11.017	Arce, R. M.; Barros, S. P.; Wacker, B.; Peters, B.; Moss, K.; Offenbacher, S.	2009	PLACENTA	59
			7	cross-sectional study	Evaluation of periodontal pathogens in amniotic fluid and the role of periodontal disease in pre-term birth and low birth weight	10.3109/00016357.2012.697576	Ercan, Esra; Eratalay, Kenan; Deren, Ozgur; Gur, Deniz; Ozyuncu, Ozgur; Altun, Belgin; Kanli, Ceyda; Ozdemir, Pinar; Akincibay, Hakan	2013	ACTA ODONTOLOGICA SCANDINAVICA	48
			8	Comparative Study	Relationship between <i>Campylobacter rectus</i> and periodontal status during pregnancy	10.1111/j.1399-302X.2007.00391.x	Yokoyama, M.; Hinode, D.; Yoshioka, M.; Fukui, M.; Tanabe, S.; Grenier, D.; Ito, H. -O.	2008	ORAL MICROBIOLOGY AND IMMUNOLOGY	48
			9	Comparative Stud	Systemic Immune Responses in Pregnancy and Periodontitis: Relationship to Pregnancy Outcomes in the Obstetrics and Periodontal Therapy (OPT) Study	10.1902/jop.2009.080464	Ebersole, Jeffrey L.; Novak, M. John; Michalowicz, Bryan S.; Hodges, James S.; Steffen, Michelle J.; Ferguson, James E.; DiAngelis, Anthony; Buchanan, William; Mitchell, Dennis A.; Papapanou, Panos N.	2009	JOURNAL OF PERIODONTOLOGY	45
			10		Effect of female sex hormones on <i>Campylobacter rectus</i> and human gingival fibroblasts	10.1111/j.1399-302X.2005.00222.x	Yokoyama, M; Hinode, D; Masuda, K; Yoshioka, M; Grenier, D	2005	ORAL MICROBIOLOGY AND IMMUNOLOGY	41
			11	animal model	Campylobacter rectus mediates growth restriction in pregnant mice	10.1902/jop.2005.76.4.551	Yeo, A; Smith, MA; Lin, DM; Riché, EL; Moore, A; Elter, J; Offenbacher, S	2005	JOURNAL OF PERIODONTOLOGY	31
			12	animal model	Characterization of the invasive and inflammatory traits of oral <i>Campylobacter rectus</i> in a murine model of fetoplacental growth restriction and in trophoblast cultures	10.1016/j.jri.2009.11.003	Arce, R. M.; Diaz, P. I.; Barros, S. P.; Galloway, P.; Bobetsis, Y.; Threadgill, D.; Offenbacher, S.	2010	JOURNAL OF REPRODUCTIVE IMMUNOLOGY	27
			13	animal study	Toll-like receptor 4 mediates intrauterine growth restriction after systemic Campylobacter rectus infection in mice	10.1111/j.2041-1014.2012.00651.x	Arce, R. M.; Caron, K. M.; Barros, S. P.; Offenbacher, S.	2012	MOLECULAR ORAL MICROBIOLOGY	20
			14	animal study	Systemic inflammatory responses in progressing periodontitis during pregnancy in a baboon model	10.1111/j.1365-2249.2010.04202.x	Ebersole, J. L.; Steffen, M. J.; Holt, S. C.; Kesavalu, L.; Chu, L.; Cappelli, D.	2010	CLINICAL AND EXPERIMENTAL IMMUNOLOGY	18
			15	Comparative Study	Longitudinal study on clinical and microbial analysis of periodontal status in pregnancy	10.1590/1807-3107BOR-2016.vol30.0087	Machado, Fernanda Campos; Cesar, Dioneia Evangelista; Morais Apolonio, Ana Carolina; Ribeiro, Luiz Claudio; Ribeiro, Rosangela Almeida	2016	BRAZILIAN ORAL RESEARCH	10
			16	case-control study	Oral microbiome and preterm birth	10.3389/fmed.2023.1177990	Simic, Marijana Vidmar; Maver, Ales; Zimani, Ana Nyasha; Hocevar, Keli; Peterlin, Borut; Kovanda, Anja; Premru-Srsen, Tanja	2023	FRONTIERS IN MEDICINE	4
		Streptococcus mutans	1	review	Mobile Microbiome: Oral Bacteria in Extra-oral Infections and Inflammation	10.1177/0022034513487559	Han, Y. W.; Wang, X.	2013	JOURNAL OF DENTAL RESEARCH	345
			2	Comparative Study	Does Pregnancy Have an Impact on the Subgingival Microbiota?	10.1902/jop.2009.080012	Adriaens, Laurence A.; Alessandri, Regina; Spoerri, Stefan; Lang, Niklaus P.; Persson, G. Rutger	2009	JOURNAL OF PERIODONTOLOGY	71
			3	cross-sectional study	Salivary <i>Actinomyces naeslundii</i> genospecies 2 and <i>Lactobacillus casei</i> levels predict pregnancy outcomes	10.1902/jop.2005.76.2.171	Dasanayake, AP; Li, YH; Wiener, H; Ruby, JD; Lee, MJ	2005	JOURNAL OF PERIODONTOLOGY	55
			4	case-control study	A pilot study of the association between cariogenic oral bacteria and preterm birth*	10.1111/j.1601-0825.2009.01559.x	Durand, R.; Gunselman, E. L.; Hodges, J. S.; DiAngelis, A. J.; Michalowicz, B. S.	2009	ORAL DISEASES	13
			5	case-control study	Oral health status of women with high-risk pregnancies	10.5507/bp.2012.045	Merglova, Vlasta; Hecova, Hana; Stehlikova, Jaroslava; Chaloupka, Pavel	2012	BIOMEDICAL PAPERS-OLOMOUC	6
			6	Comparative Study	Dysbiosis in salivary bacterial diversity of postpartum females and its association with oral health problems and APOs	10.1016/j.crmicr.2021.100032	Khadija, Bibi; Badshah, Lal; Siddiqa, Ayesha; Rehman, Bushra; Anjum, Samiaa; Saeed, Anum; Hussain, Shahzad; Faryal, Rani	2021	CURRENT RESEARCH IN MICROBIAL SCIENCES	4
		Filifactor alocis	1	Comparative Study	Role of Periodontal Bacteria, Viruses, and Placental <i>mir155</i> in Chronic Periodontitis and Preeclampsia-A Genetic Microbiological Study	10.3390/cimb43020060	Mahendra, Jaideep; Mahendra, Little; Mugri, Maryam H.; Sayed, Mohammed E.; Bhandi, Shilpa; Alshahrani, Rahaf Turki; Balaji, Thodur Madapusi; Varadarajan, Saranya; Tanneeru, Swetha; Rao, Abirami Nayaki P.; Srinivasan, Sruthi; Reda, Rodolfo; Testarelli, Luca; Patil, Shankargouda	2021	CURRENT ISSUES IN MOLECULAR BIOLOGY	22
			2	prospective cohort study	Association between maternal periodontitis and preterm and/or low birth weight infants in normal pregnancies	10.3109/14767058.2014.987751	Matilde Usin, Maria; Menso, Julieta; Ines Rodriguez, Veronica; Gonzalez, Analia; Tabares, Sandra; Parodi, Ricardo; Sembaj, Adela	2016	JOURNAL OF MATERNAL-FETAL & NEONATAL MEDICINE	19
			3		The anti-phospholipid antibody-dependent and independent effects of periodontopathic bacteria on threatened preterm labor and preterm birth	10.1007/s00404-013-2741-z	Ye, Changchang; Katagiri, Sayaka; Miyasaka, Naoyuki; Bharti, Pariksha; Kobayashi, Hiroaki; Takeuchi, Yasuo; Momohara, Yoshihito; Sekiguchi, Masaki; Takamine, Satoko; Nagasawa, Toshiyuki; Izumi, Yuichi	2013	ARCHIVES OF GYNECOLOGY AND OBSTETRICS	19
			4	prospective cohort study	Clinical study showing a lower abundance of <i>Neisseria</i> in the oral microbiome aligns with low birth weight pregnancy outcomes	10.1007/s00784-021-04214-x	Ye, Changchang; You, Meng; Huang, Ping; Xia, Zhongyi; Radaic, Allan; Tang, Jing; Wu, Wanhong; Wu, Yafei; Kapila, Yvonne	2022	CLINICAL ORAL INVESTIGATIONS	12
		Escherichia coli	1	animal model	The effects of intra-amniotic injection of periodontopathic lipopolysaccharides in sheep	10.1016/j.ajog.2005.03.065	Newnham, JP; Shub, A; Jobe, AH; Bird, PS; Ikegami, M; Nitsos, I; Moss, TJM	2005	AMERICAN JOURNAL OF OBSTETRICS AND GYNECOLOGY	36
			2		<i>Porphyromonas Gingivalis</i> and <i>E-coli</i> Induce Different Cytokine Production Patterns in Pregnant Women	10.1371/journal.pone.0086355	Faas, Marijke M.; Kunnen, Alina; Dekker, Daphne C.; Harmsen, Hermie J. M.; Aarnoudse, Jan G.; Abbas, Frank; De Vos, Paul; Van Pampus, Maria G.	2014	PLOS ONE	10
			3	Comparative Study	Dysbiosis in salivary bacterial diversity of postpartum females and its association with oral health problems and APOs	10.1016/j.crmicr.2021.100032	Khadija, Bibi; Badshah, Lal; Siddiqa, Ayesha; Rehman, Bushra; Anjum, Samiaa; Saeed, Anum; Hussain, Shahzad; Faryal, Rani	2021	CURRENT RESEARCH IN MICROBIAL SCIENCES	4
			4	animal study	Alterations and potential roles of microbial population of pregnant mouse saliva and amniotic fluid	10.1111/aji.13782	Jia, Bei; Tang, Lijun; Liu, Huibing; Zhu, Yan; Chen, Wenqian; Chen, Qian; Li, Jing; Zhong, Mei; Yin, Ailan	2023	AMERICAN JOURNAL OF REPRODUCTIVE IMMUNOLOGY	0
		P. intermedia	1	review	Association between periodontal pathogens and systemic disease	10.1016/j.bj.2018.12.001	Bui, Fiona Q.; Coutinho Almeida-da-Silva, Cassio Luiz; Huynh, Brandon; Trinh, Alston; Liu, Jessica; Woodward, Jacob; Asadi, Homer; Ojcius, David M.	2019	BIOMEDICAL JOURNAL	438
			2	case-control study	Periodontal infections and pre-term low birth weight:: a case-control study	10.1111/j.1600-051X.2005.00670.x	Buduneli, N; Baylas, H; Buduneli, E; Türkoglu, O; Köse, T; Dahlen, G	2005	JOURNAL OF CLINICAL PERIODONTOLOGY	100
			3	case-control study	The periodontopathic bacteria in placenta, saliva and subgingival plaque of threatened preterm labor and preterm low birth weight cases: a longitudinal study in Japanese pregnant women	10.1007/s00784-020-03287-4	Ye, Changchang; Katagiri, Sayaka; Miyasaka, Naoyuki; Kobayashi, Hiroaki; Khemwong, Thatawee; Nagasawa, Toshiyuki; Izumi, Yuichi	2020	CLINICAL ORAL INVESTIGATIONS	26
		Prevotella melaninogenica	1	Comparative Study	Does Pregnancy Have an Impact on the Subgingival Microbiota?	10.1902/jop.2009.080012	Adriaens, Laurence A.; Alessandri, Regina; Spoerri, Stefan; Lang, Niklaus P.; Persson, G. Rutger	2009	JOURNAL OF PERIODONTOLOGY	71
			2	Comparative Study	Subgingival Microbiome in Pregnancy and a Potential Relationship to Early Term Birth	10.3389/fcimb.2022.873683	Yang, Irene; Claussen, Henry; Arthur, Robert Adam; Hertzberg, Vicki Stover; Geurs, Nicolaas; Corwin, Elizabeth J.; Dunlop, Anne L.	2022	FRONTIERS IN CELLULAR AND INFECTION MICROBIOLOGY	8
		Eubacterium saburreum	1	Comparative Study	Does Pregnancy Have an Impact on the Subgingival Microbiota?	10.1902/jop.2009.080012	Adriaens, Laurence A.; Alessandri, Regina; Spoerri, Stefan; Lang, Niklaus P.; Persson, G. Rutger	2009	JOURNAL OF PERIODONTOLOGY	71
			2	prospective cohort study	Unculturable and culturable periodontal-related bacteria are associated with periodontal inflammation during pregnancy and with preterm low birth weight delivery	10.1038/s41598-020-72807-9	Ye, Changchang; Xia, Zhongyi; Tang, Jing; Khemwong, Thatawee; Kapila, Yvonne; Kuraji, Ryutaro; Huang, Ping; Wu, Yafei; Kobayashi, Hiroaki	2020	SCIENTIFIC REPORTS	25
		Lactobacillus acidophilus	1	cross-sectional study	Salivary <i>Actinomyces naeslundii</i> genospecies 2 and <i>Lactobacillus casei</i> levels predict pregnancy outcomes	10.1902/jop.2005.76.2.171	Dasanayake, AP; Li, YH; Wiener, H; Ruby, JD; Lee, MJ	2005	JOURNAL OF PERIODONTOLOGY	55
			2	case-control study	A pilot study of the association between cariogenic oral bacteria and preterm birth*	10.1111/j.1601-0825.2009.01559.x	Durand, R.; Gunselman, E. L.; Hodges, J. S.; DiAngelis, A. J.; Michalowicz, B. S.	2009	ORAL DISEASES	13
		Selenomonas noxia	1	case-control study	Periodontal infections and pre-term low birth weight:: a case-control study	10.1111/j.1600-051X.2005.00670.x	Buduneli, N; Baylas, H; Buduneli, E; Türkoglu, O; Köse, T; Dahlen, G	2005	JOURNAL OF CLINICAL PERIODONTOLOGY	100
			2	Comparative Study	Does Pregnancy Have an Impact on the Subgingival Microbiota?	10.1902/jop.2009.080012	Adriaens, Laurence A.; Alessandri, Regina; Spoerri, Stefan; Lang, Niklaus P.; Persson, G. Rutger	2009	JOURNAL OF PERIODONTOLOGY	71
		Neisseria mucosa	1	Comparative Study	Does Pregnancy Have an Impact on the Subgingival Microbiota?	10.1902/jop.2009.080012	Adriaens, Laurence A.; Alessandri, Regina; Spoerri, Stefan; Lang, Niklaus P.; Persson, G. Rutger	2009	JOURNAL OF PERIODONTOLOGY	71
			2	prospective cohort study	Clinical study showing a lower abundance of <i>Neisseria</i> in the oral microbiome aligns with low birth weight pregnancy outcomes	10.1007/s00784-021-04214-x	Ye, Changchang; You, Meng; Huang, Ping; Xia, Zhongyi; Radaic, Allan; Tang, Jing; Wu, Wanhong; Wu, Yafei; Kapila, Yvonne	2022	CLINICAL ORAL INVESTIGATIONS	12
		Prevotella bivia	1		<i>Prevotella bivia</i> can invade human cervix epithelial (HeLa) cells	10.1111/j.1600-0463.2007.apm_512.x	Stroembeck, Louise; Sandors, Jens; Holst, Elisabeth; Madianos, Phoebus; Nannmark, Ulf; Papapanou, Panos; Mattsby-Baltzer, Inger	2007	APMIS	19
		Bacteroides forsythus	1	Comparative Study	Periodontal infections and pre-term birth: early findings from a cohort of young minority women in New York	10.1034/j.1600-0722.2001.00966.x	Mitchell-Lewis, D; Engebretson, SP; Chen, J; Lamster, IB; Papapanou, PN	2001	EUROPEAN JOURNAL OF ORAL SCIENCES	167
		Streptococcus anginosus	1	Comparative Study	Does Pregnancy Have an Impact on the Subgingival Microbiota?	10.1902/jop.2009.080012	Adriaens, Laurence A.; Alessandri, Regina; Spoerri, Stefan; Lang, Niklaus P.; Persson, G. Rutger	2009	JOURNAL OF PERIODONTOLOGY	71
		Bergeyella Bergeyella sp.	1		Transmission of an uncultivated <i>Bergeyella</i> strain from the oral cavity to amniotic fluid in a case of preterm birth	10.1128/JCM.44.4.1475-1483.2006	Han, YPW; Ikegami, A; Bissada, NF; Herbst, M; Redline, RW; Ashmead, GG	2006	JOURNAL OF CLINICAL MICROBIOLOGY	108
		Leptotrichia buccalis	1	Comparative Study	Does Pregnancy Have an Impact on the Subgingival Microbiota?	10.1902/jop.2009.080012	Adriaens, Laurence A.; Alessandri, Regina; Spoerri, Stefan; Lang, Niklaus P.; Persson, G. Rutger	2009	JOURNAL OF PERIODONTOLOGY	71
		Staphylococcus aureus	1	Comparative Study	Does Pregnancy Have an Impact on the Subgingival Microbiota?	10.1902/jop.2009.080012	Adriaens, Laurence A.; Alessandri, Regina; Spoerri, Stefan; Lang, Niklaus P.; Persson, G. Rutger	2009	JOURNAL OF PERIODONTOLOGY	71
		Lactobacillus casei	1	cross-sectional study	Salivary <i>Actinomyces naeslundii</i> genospecies 2 and <i>Lactobacillus casei</i> levels predict pregnancy outcomes	10.1902/jop.2005.76.2.171	Dasanayake, AP; Li, YH; Wiener, H; Ruby, JD; Lee, MJ	2005	JOURNAL OF PERIODONTOLOGY	55
		Fretibacterium sp. human oral taxon（HOT） 360		prospective cohort study	Unculturable and culturable periodontal-related bacteria are associated with periodontal inflammation during pregnancy and with preterm low birth weight delivery	10.1038/s41598-020-72807-9	Ye, Changchang; Xia, Zhongyi; Tang, Jing; Khemwong, Thatawee; Kapila, Yvonne; Kuraji, Ryutaro; Huang, Ping; Wu, Yafei; Kobayashi, Hiroaki	2020	SCIENTIFIC REPORTS	25
		TM7 sp. HOT 356		prospective cohort study	Unculturable and culturable periodontal-related bacteria are associated with periodontal inflammation during pregnancy and with preterm low birth weight delivery	10.1038/s41598-020-72807-9	Ye, Changchang; Xia, Zhongyi; Tang, Jing; Khemwong, Thatawee; Kapila, Yvonne; Kuraji, Ryutaro; Huang, Ping; Wu, Yafei; Kobayashi, Hiroaki	2020	SCIENTIFIC REPORTS	25
		Rothia dentocariosa		prospective cohort study	Unculturable and culturable periodontal-related bacteria are associated with periodontal inflammation during pregnancy and with preterm low birth weight delivery	10.1038/s41598-020-72807-9	Ye, Changchang; Xia, Zhongyi; Tang, Jing; Khemwong, Thatawee; Kapila, Yvonne; Kuraji, Ryutaro; Huang, Ping; Wu, Yafei; Kobayashi, Hiroaki	2020	SCIENTIFIC REPORTS	25
Virus		Herpes Simplex Virus (HSV)	1	Comparative Study	Role of Periodontal Bacteria, Viruses, and Placental <i>mir155</i> in Chronic Periodontitis and Preeclampsia-A Genetic Microbiological Study	10.3390/cimb43020060	Mahendra, Jaideep; Mahendra, Little; Mugri, Maryam H.; Sayed, Mohammed E.; Bhandi, Shilpa; Alshahrani, Rahaf Turki; Balaji, Thodur Madapusi; Varadarajan, Saranya; Tanneeru, Swetha; Rao, Abirami Nayaki P.; Srinivasan, Sruthi; Reda, Rodolfo; Testarelli, Luca; Patil, Shankargouda	2021	CURRENT ISSUES IN MOLECULAR BIOLOGY	22
		Epstein-Barr (EBV)	1	Comparative Study	Role of Periodontal Bacteria, Viruses, and Placental <i>mir155</i> in Chronic Periodontitis and Preeclampsia-A Genetic Microbiological Study	10.3390/cimb43020060	Mahendra, Jaideep; Mahendra, Little; Mugri, Maryam H.; Sayed, Mohammed E.; Bhandi, Shilpa; Alshahrani, Rahaf Turki; Balaji, Thodur Madapusi; Varadarajan, Saranya; Tanneeru, Swetha; Rao, Abirami Nayaki P.; Srinivasan, Sruthi; Reda, Rodolfo; Testarelli, Luca; Patil, Shankargouda	2021	CURRENT ISSUES IN MOLECULAR BIOLOGY	22
			2		Subgingival Epstein-Barr and Cytomegalovirus Occurrence in Pregnancy Gingivitis	10.1902/jop.2011.100587	Eres, Gulden; Altiok, Elif; Ozkul, Aykut; Acikel, Cengiz Han	2011	JOURNAL OF PERIODONTOLOGY	7
		Human Cytomegalovirus (HCMV)	1	Comparative Study	Role of Periodontal Bacteria, Viruses, and Placental <i>mir155</i> in Chronic Periodontitis and Preeclampsia-A Genetic Microbiological Study	10.3390/cimb43020060	Mahendra, Jaideep; Mahendra, Little; Mugri, Maryam H.; Sayed, Mohammed E.; Bhandi, Shilpa; Alshahrani, Rahaf Turki; Balaji, Thodur Madapusi; Varadarajan, Saranya; Tanneeru, Swetha; Rao, Abirami Nayaki P.; Srinivasan, Sruthi; Reda, Rodolfo; Testarelli, Luca; Patil, Shankargouda	2021	CURRENT ISSUES IN MOLECULAR BIOLOGY	22

## Sheet: Sheet3
The number of studies on risk ( including independent risk of APOs, independent risk of PD, common risk of APOs and PD, and correlation risk of APOs and PD ).
Category	Amounts
Independent risk of APOs	114
Independent risk of PD	37
Common risk of APOs and PD	129
Correlation risk of APOs and PD	450
Total	730
	Rank	Document Types	Title	DOI/PMID	Authors	Year	Journal	Citations
Independent risk of APOs	1	review	Preterm birth 1 - Epidemiology and causes of preterm birth	10.1016/S0140-6736(08)60074-4	Goldenberg, Robert L	2008	LANCET	5353
	2	review	The Placenta Harbors a Unique Microbiome	10.1126/scitranslmed.3008599	Aagaard, Kjersti; Ma, Jun; Antony, Kathleen M.; Ganu, Radhika; Petrosino, Joseph; Versalovic, James	2014	SCIENCE TRANSLATIONAL MEDICINE	1732
	3	review	Stillbirths 5 Stillbirths: the way forward in high-income countries	10.1016/S0140-6736(11)60064-0	Flenady, Vicki; Middleton, Philippa; Smith, Gordon C.; Duke, Wes; Erwich, Jan Jaap; Khong, T. Yee; Neilson, Jim; Ezzati, Majid; Koopmans, Laura; Ellwood, David; Fretts, Ruth; Froen, J. Frederik	2011	LANCET	334
	4	system review	Maternal Active Smoking During Pregnancy and Low Birth Weight in the Americas: A Systematic Review and Meta-analysis	10.1093/ntr/ntw228	da Silva Pereira, Priscilla Perez; da Mata, Fabiana A. F.; Godoy Figueiredo, Ana Claudia; Cordeiro de Andrade, Keitty Regina; Pereira, Maurcio Gomes	2017	NICOTINE & TOBACCO RESEARCH	156
	5	system review	Screening to prevent spontaneous preterm birth: systematic reviews of accuracy and effectiveness literature with economic modelling	10.3310/hta13430	Honest, H.; Forbes, C. A.; Duree, K. H.; Norman, G.; Duffy, S. B.; Tsourapas, A.; Roberts, T. E.; Barton, P. M.; Jowett, S. M.; Hyde, C. J.; Khan, K. S.	2009	HEALTH TECHNOLOGY ASSESSMENT	138
	6	review	Care for women with prior preterm birth	10.1016/j.ajog.2010.02.004	Iams, Jay D.; Berghella, Vincenzo	2010	AMERICAN JOURNAL OF OBSTETRICS AND GYNECOLOGY	134
	7	review	Global report on preterm birth and stillbirth (2 of 7): discovery science	10.1186/1471-2393-10-S1-S2	Gravett, Michael G.; Rubens, Craig E.; Nunes, Toni M.	2010	BMC PREGNANCY AND CHILDBIRTH	128
	8	review	Preterm birth due to maternal infection: causative pathogens and modes of prevention	10.1007/s10096-006-0190-3	Pararas, M. V.; Skevaki, C. L.; Kafetzis, D. A.	2006	EUROPEAN JOURNAL OF CLINICAL MICROBIOLOGY & INFECTIOUS DISEASES	123
	9	review	Maternal Microbiome and Pregnancy Outcomes That Impact Infant Health	10.1097/ANC.0000000000000218	Dunlop, Anne L.; Mulle, Jennifer G.; Ferranti, Erin P.; Edwards, Sara; Dunn, Alexis B.; Corwin, Elizabeth J.	2015	ADVANCES IN NEONATAL CARE	122
	10		Evidence that intra-amniotic infections are often the result of an ascending invasion - a molecular microbiological study	10.1515/jpm-2019-0297	Romero, Roberto; Gomez-Lopez, Nardhy; Winters, Andrew D.; Jung, Eunjung; Shaman, Majid; Bieda, Janine; Panaitescu, Bogdan; Pacora, Percy; Erez, Offer; Greenberg, Jonathan M.; Ahmad, Madison M.; Hsu, Chaur-Dong; Theis, Kevin R.	2019	JOURNAL OF PERINATAL MEDICINE	112
	11		Transmission of an uncultivated <i>Bergeyella</i> strain from the oral cavity to amniotic fluid in a case of preterm birth	10.1128/JCM.44.4.1475-1483.2006	Han, YPW; Ikegami, A; Bissada, NF; Herbst, M; Redline, RW; Ashmead, GG	2006	JOURNAL OF CLINICAL MICROBIOLOGY	108
	12	review	Exploring preterm birth as a polymicrobial disease: an overview of the uterine microbiome	10.3389/fimmu.2014.00595	Payne, Matthew S.; Bayatibojakhi, Sara	2014	FRONTIERS IN IMMUNOLOGY	103
	13		Bacterial infection promotes DNA hypermethylation	10.1177/154405910708600212	Bobetsis, Y. A.; Barros, S. P.; Lin, D. M.; Weidman, J. R.; Dolinoy, D. C.; Jirtle, R. L.; Boggess, K. A.; Beck, J. D.; Offenbacher, S.	2007	JOURNAL OF DENTAL RESEARCH	103
	14	review	Spontaneous preterm birth: advances toward the discovery of genetic predisposition	10.1016/j.ajog.2017.12.009	Strauss, Jerome F., III; Romero, Roberto; Gomez-Lopez, Nardhy; Haymond-Thornburg, Hannah; Modi, Bhavi P.; Teves, Maria E.; Pearson, Laurel N.; York, Timothy P.; Schenkein, Harvey A.	2018	AMERICAN JOURNAL OF OBSTETRICS AND GYNECOLOGY	100
	15	review	Planting the seed: Origins, composition, and postnatal health significance of the fetal gastrointestinal microbiota	10.1080/1040841X.2016.1211088	Stinson, Lisa F.; Payne, Matthew S.; Keelan, Jeffrey A.	2017	CRITICAL REVIEWS IN MICROBIOLOGY	100
	16	review	Bacterial aetiological agents of intra-amniotic infections and preterm birth in pregnant women	10.3389/fcimb.2013.00058	Mendz, George L.; Kaakoush, Nadeem O.; Quinlivan, Julie A.	2013	FRONTIERS IN CELLULAR AND INFECTION MICROBIOLOGY	98
	17	review	Maternal microbiome - A pathway to preterm birth	10.1016/j.siny.2016.02.004	Vinturache, Angela E.; Gyamfi-Bannerman, Cynthia; Hwang, Joseph; Mysorekar, Indira U.; Jacobsson, Bo	2016	SEMINARS IN FETAL & NEONATAL MEDICINE	96
	18	review	Maternal microbiome and pregnancy outcomes	10.1016/j.fertnstert.2015.09.037	Fox, Chelsea; Eichelberger, Kacey	2015	FERTILITY AND STERILITY	92
	19	review	Vitamin D status during pregnancy: maternal, fetal, and postnatal outcomes	10.1097/GCO.0b013e32834cb791	Dror, Daphna K.	2011	CURRENT OPINION IN OBSTETRICS & GYNECOLOGY	89
	20	review	The Microbiota of the Extremely Preterm Infant	10.1016/j.clp.2017.01.005	Underwood, Mark A.; Sohn, Kristin	2017	CLINICS IN PERINATOLOGY	76
	21	review	Strategies to prevent preterm birth	10.3389/fimmu.2014.00584	Newnham, John P.; Dickinson, Jan E.; Hart, Roger J.; Pennell, Craig E.; Arrese, Catherine A.; Keelan, Jeffrey A.	2014	FRONTIERS IN IMMUNOLOGY	74
	22	Comparative Study	Provider and patient perceptions about dental care during pregnancy	10.1080/14767050701796681	Strafford, Katherine E.; Shellhaas, Cynthia; Hade, Erinn M.	2008	JOURNAL OF MATERNAL-FETAL & NEONATAL MEDICINE	74
	23		Dental care use and self-reported dental problems in relation to pregnancy	10.2105/AJPH.94.5.765	Lydon-Rochelle, MT; Krakowiak, P; Hujoel, PP; Peters, RM	2004	AMERICAN JOURNAL OF PUBLIC HEALTH	67
	24		Racial Disparities in Economic and Clinical Outcomes of Pregnancy Among Medicaid Recipients	10.1007/s10995-012-1162-0	Zhang, Shun; Cardarelli, Kathryn; Shim, Ruth; Ye, Jiali; Booker, Karla L.; Rust, George	2013	MATERNAL AND CHILD HEALTH JOURNAL	66
	25	review	An overview of racial disparities in preterm birth rates: caused by infection or inflammatory response?	10.1111/j.1600-0412.2011.01135.x	Menon, Ramkumar; Dunlop, Anne L.; Kramer, Michael R.; Fortunato, Stephen J.; Hogue, Carol J.	2011	ACTA OBSTETRICIA ET GYNECOLOGICA SCANDINAVICA	64
	26	review	The microbiome during pregnancy and early postnatal life	10.1016/j.siny.2016.05.001	Neu, Josef	2016	SEMINARS IN FETAL & NEONATAL MEDICINE	62
	27	case-control study	Possible association between mother's periodontal status and preterm delivery	10.1111/j.1600-051X.2006.00986.x	Radnai, Marta; Gorzo, Istvan; Urban, Edit; Eller, Jozsef; Novak, Tibor; Pal, Attila	2006	JOURNAL OF CLINICAL PERIODONTOLOGY	62
	28	cross-sectional study	Is maternal smoking during early pregnancy a risk factor for all low birth weight infants?	10.2188/jea.JE2007415	Suzuki, Kohta; Tanaka, Taichiro; Kondo, Naoki; Minai, Junko; Sato, Miri; Yamagata, Zentaro	2008	JOURNAL OF EPIDEMIOLOGY	59
	29	prospective cohort study	Timing of probiotic milk consumption during pregnancy and effects on the incidence of preeclampsia and preterm delivery: a prospective observational cohort study in Norway	10.1136/bmjopen-2017-018021	Nordqvist, Mahsa; Jacobsson, Bo; Brantsaeter, Anne-Lise; Myhre, Ronny; Nilsson, Staffan; Sengpiel, Verena	2018	BMJ OPEN	57
	30	case-control study	Maternal inflammation in spontaneous term labor	10.1016/j.ajog.2011.01.002	Unal, Elizabeth Ramsey; Cierny, Jill T.; Roedner, Chantel; Newman, Roger; Goetzl, Laura	2011	AMERICAN JOURNAL OF OBSTETRICS AND GYNECOLOGY	57
	31	prospective cohort study	A protocol to identify non-classical risk factors for preterm births: the Brazilian Ribeirao Preto and Sao Luis prenatal cohort (BRISA)	10.1186/1742-4755-11-79	Moura da Silva, Antonio Augusto; Ferreira Simoes, Vanda Maria; Barbieri, Marco Antonio; Cardoso, Viviane Cunha; Coelho Alves, Claudia Maria; Abreu Fonseca Thomaz, Erika Barbara; de Sousa Queiroz, Rejane Christine; Cavalli, Ricardo Carvalho; Lucena Batista, Rosangela Fernandes; Bettiol, Heloisa	2014	REPRODUCTIVE HEALTH	55
	32		Identification of a gene in <i>Mycoplasma hominis</i> associated with preterm birth and microbial burden in intraamniotic infection	10.1016/j.ajog.2015.01.032	Allen-Daniels, Matthew Josiah; Serrano, Myrna G.; Pflugner, Lindsey P.; Fettweis, Jennifer M.; Prestosa, Melissa A.; Koparde, Vishal N.; Brooks, J. Paul; Strauss, Jerome F., III; Romero, Roberto; Chaiworapongsa, Tinnakorn; Eschenbach, David A.; Buck, Gregory A.; Jefferson, Kimberly K.	2015	AMERICAN JOURNAL OF OBSTETRICS AND GYNECOLOGY	51
	33	animal model	Maternal exposure to endotoxin delays alveolarization during postnatal rat lung development	10.1152/ajplung.90405.2008	Cao, Lei; Wang, Jinxia; Tseu, Irene; Luo, Daochun; Post, Martin	2009	AMERICAN JOURNAL OF PHYSIOLOGY-LUNG CELLULAR AND MOLECULAR PHYSIOLOGY	51
	34		Bacterial Modulation of Human Fetal Membrane Toll-like Receptor Expression	10.1111/aji.12016	Abrahams, Vikki M.; Potter, Julie A.; Bhat, Geeta; Peltier, Morgan R.; Saade, George; Menon, Ramkumar	2013	AMERICAN JOURNAL OF REPRODUCTIVE IMMUNOLOGY	49
	35	systematic review	Primary and secondary prevention of preterm birth: a review of systematic reviews and ongoing randomized controlled trials	10.1016/j.ejogrb.2018.12.022	Matei, Anca; Saccone, Gabriele; Vogel, Joshua P.; Armson, Anthony B.	2019	EUROPEAN JOURNAL OF OBSTETRICS & GYNECOLOGY AND REPRODUCTIVE BIOLOGY	47
	36	RCT	Rationale, design, methodology and sample characteristics for the Vietnam pre-conceptual micronutrient supplementation trial (PRECONCEPT): a randomized controlled study	10.1186/1471-2458-12-898	Nguyen, Phuong H.; Lowe, Alyssa E.; Martorell, Reynaldo; Hieu Nguyen; Hoa Pham; Son Nguyen; Harding, Kimberly B.; Neufeld, Lynnette M.; Reinhart, Gregory A.; Ramakrishnan, Usha	2012	BMC PUBLIC HEALTH	46
	37	systematic review	Effectiveness of interventions to screen and manage infections during pregnancy on reducing stillbirths: a review	10.1186/1471-2458-11-S3-S3	Ishaque, Sidra; Yakoob, Mohammad Yawar; Imdad, Aamer; Goldenberg, Robert L.; Eisele, Thomas P.; Bhutta, Zulfiqar A.	2011	BMC PUBLIC HEALTH	43
	38		Vaginal and oral microbes, host genotype and preterm birth	10.1016/j.mehy.2009.06.017	Srinivasan, Usha; Misra, Dawn; Marazita, Mary L.; Foxman, Betsy	2009	MEDICAL HYPOTHESES	42
	39	review	A Worldwide Epidemic: The Problem and Challenges of Preterm Birth in Low- and Middle-Income Countries	10.1055/s-0035-1571199	Smid, Marcela C.; Stringer, Elizabeth M.; Stringer, Jeffrey S. A.	2016	AMERICAN JOURNAL OF PERINATOLOGY	41
	40	RCT	Genetic variation associated with preterm birth in African-American women	10.1016/j.ajog.2016.03.008	Frey, Heather A.; Stout, Molly J.; Pearson, Laurel N.; Tuuli, Methodius G.; Cahill, Alison G.; Strauss, Jerome F., III; Gomez, Luis M.; Parry, Samuel; Allsworth, Jenifer E.; Macones, George A.	2016	AMERICAN JOURNAL OF OBSTETRICS AND GYNECOLOGY	39
	41		Reducing low birth weight: prioritizing action to address modifiable risk factors	10.1093/pubmed/fdv212	Johnson, Christopher D.; Jones, Siobhan; Paranjothy, Shantini	2017	JOURNAL OF PUBLIC HEALTH	37
	42	review	Maternal microbiome and the hypertensive disorder of pregnancy, preeclampsia	10.1152/ajpheart.00469.2019	Beckers, Kalie F.; Sones, Jenny L.	2020	AMERICAN JOURNAL OF PHYSIOLOGY-HEART AND CIRCULATORY PHYSIOLOGY	36
	43		Amniotic fluid and maternal race influence responsiveness of fetal membranes to bacteria	10.1016/j.jri.2012.07.006	Peltier, Morgan R.; Drobek, Cayce O.; Bhat, Geeta; Saade, George; Fortunato, Stephen J.; Menon, Ramkumar	2012	JOURNAL OF REPRODUCTIVE IMMUNOLOGY	35
	44	review	Application of Artificial Intelligence in Early Diagnosis of Spontaneous Preterm Labor and Birth	10.3390/diagnostics10090733	Lee, Kwang-Sig; Ahn, Ki Hoon	2020	DIAGNOSTICS	34
	45	review	Pathophysiology of preterm birth: Emerging concepts of maternal infection	10.1016/j.clp.2005.05.002	Boggess, KA	2005	CLINICS IN PERINATOLOGY	34
	46	review	Microorganisms in the Female Genital Tract during Pregnancy: Tolerance versus Pathogenesis	10.1111/aji.12326	Ramos, Bruna de Andrade; Kanninen, Tomi T.; Sisti, Giovanni; Witkin, Steven S.	2015	AMERICAN JOURNAL OF REPRODUCTIVE IMMUNOLOGY	33
	47		The clinical content of preconception care: infectious diseases in preconception care	10.1016/j.ajog.2008.08.062	Coonrod, Dean V.; Jack, Brian W.; Stubblefield, Phillip G.; Hollier, Lisa M.; Boggess, Kim A.; Cefalo, Robert; Cox, Shanna N.; Dunlop, Anne L.; Hunter, Kam D.; Prasad, Mona R.; Lu, Michael C.; Conry, Jeanne A.; Gibbs, Ronald S.; Hogan, Vijaya K.	2008	AMERICAN JOURNAL OF OBSTETRICS AND GYNECOLOGY	32
	48	review	The Role of Microbial Communities in Parturition: Is There Evidence of Association with Preterm Birth and Perinatal Morbidity and Mortality?	10.1055/s-0032-1329693	Ganu, Radhika S.; Ma, Jun; Aagaard, Kjersti M.	2013	AMERICAN JOURNAL OF PERINATOLOGY	31
	49		Maternal-Fetal Proinflammatory Cytokine Gene Polymorphism and Preterm Birth	10.1089/dna.2010.1169	Yilmaz, Yaprak; Verdi, Hasibe; Taneri, Ayse; Yazici, Ayse Canan; Ecevit, Ayse Nur; Karakas, Nazmi Mutlu; Tarcan, Aylin; Haberal, Ali; Ozbek, Namik; Atac, Fatma Belgin	2012	DNA AND CELL BIOLOGY	31
	50		The vaginal microflora in relation to gingivitis	10.1186/1471-2334-9-6	Persson, Rutger; Hitti, Jane; Verhelst, Rita; Vaneechoutte, Mario; Persson, Rigmor; Hirschi, Regula; Weibel, Marianne; Rothen, Marilynn; Temmerman, Marleen; Paul, Kathleen; Eschenbach, David	2009	BMC INFECTIOUS DISEASES	31
	51		Proinflammatory cytokine polymorphisms and the risk of preterm birth and low birthweight in a Japanese population	10.1093/molehr/gan078	Sata, F.; Toya, S.; Yamada, H.; Suzuki, K.; Saijo, Y.; Yamazaki, A.; Minakami, H.; Kishi, R.	2009	MOLECULAR HUMAN REPRODUCTION	30
	52	review	Association between Endodontic Infection, Its Treatment and Systemic Health: A Narrative Review	10.3390/medicina58070931	Niazi, Sadia Ambreen; Bakhsh, Abdulaziz	2022	MEDICINA-LITHUANIA	29
	53	review	Maternal microbiome in preeclampsia pathophysiology and implications on offspring health	10.14814/phy2.14875	Ishimwe, Jeanne A.	2021	PHYSIOLOGICAL REPORTS	29
	54	cross-sectional study	Association between maternal dental periapical infections andpregnancy outcomes: results from a cross-sectional study in Malawi	10.1111/tmi.12579	Harjunmaa, Ulla; Jarnstedt, Jorma; Alho, Lotta; Dewey, Kathryn G.; Cheung, Yin Bun; Deitchler, Megan; Ashorn, Ulla; Maleta, Kenneth; Klein, Nigel J.; Ashorn, Per	2015	TROPICAL MEDICINE & INTERNATIONAL HEALTH	29
	55	prospective cohort study	Pregnancy outcome after in utero exposure to local anesthetics as part of dental treatment A prospective comparative cohort study	10.1016/j.adaj.2015.04.002	Hagai, Aharon; Diav-Citrin, Orna; Shechtman, Svetlana; Ornoy, Asher	2015	JOURNAL OF THE AMERICAN DENTAL ASSOCIATION	29
	56	systematic review	The association between apical periodontitis and adverse pregnancy outcomes: a systematic review	10.1111/iej.13538	Jakovljevic, A.; Sljivancanin Jakovljevic, T.; Duncan, H. F.; Nagendrababu, V.; Jacimovic, J.; Aminoshariae, A.; Milasin, J.; Dummer, P. M. H.	2021	INTERNATIONAL ENDODONTIC JOURNAL	26
	57		Prenatal programming of the innate immune response following <i>in utero</i> exposure to inflammation: a sexually dimorphic process?	10.1586/ECI.11.51	Hodyl, Nicolette A.; Stark, Michael J.; Osei-Kumah, Annette; Clifton, Vicki L.	2011	EXPERT REVIEW OF CLINICAL IMMUNOLOGY	26
	58	case-control study	Cessation of periodontal care during pregnancy: effect on infant birthweight	10.1111/j.1600-0722.2006.00266.x	Hujoel, PP; Lydon-Rochelle, M; Robertson, PB; Del Aguila, MA	2006	EUROPEAN JOURNAL OF ORAL SCIENCES	26
	59	review	Lactoferrin: A Critical Mediator of Both Host Immune Response and Antimicrobial Activity in Response to Streptococcal Infections	10.1021/acsinfecdis.0c00050	Lu, Jacky; Francis, Jamisha; Doster, Ryan S.; Haley, Kathryn P.; Craft, Kelly M.; Moore, Rebecca E.; Chambers, Schuyler A.; Aronoff, David M.; Osteen, Kevin; Damo, Steven M.; Manning, Shannon; Townsend, Steven D.; Gaddy, Jennifer A.	2020	ACS INFECTIOUS DISEASES	25
	60		Stress and its predictors in pregnant women: a study in Saudi Arabia	10.2147/PRBM.S131474	Ahmed, Anwar E.; Albalawi, Alhanouf N.; Alshehri, Asmaa A.; AlBlaihed, Rand M.; Alsalamah, Majid A.	2017	PSYCHOLOGY RESEARCH AND BEHAVIOR MANAGEMENT	25
	61	cross-sectional study	Preterm birth and/or low birth weight are associated with periodontal disease and the increased placental immunohistochemical expression of inflammatory markers	10.14670/HH-11-671	Pozo, Elena; Mesa, Francisco; Ikram, Mohamed H.; Puertas, Alberto; Torrecillas-Martinez, Laura; Ortega-Oller, Inmaculada; Magan-Fernandez, Antonio; Dolores Rodriguez-Martinez, Maria; Padial-Molina, Miguel; Sanchez-Fernandez, Elena; Galindo-Moreno, Pablo; O'Valle, Francisco	2016	HISTOLOGY AND HISTOPATHOLOGY	25
	62	review	Infection-mediated preterm birth: Bacterial origins and avenues for intervention	10.1111/ajo.13078	Stinson, Lisa F.; Payne, Matthew S.	2019	AUSTRALIAN & NEW ZEALAND JOURNAL OF OBSTETRICS & GYNAECOLOGY	24
	63	review	The Microbiome and Complement Activation: A Mechanistic Model for Preterm Birth	10.1177/1099800416687648	Dunn, Alexis B.; Dunlop, Anne L.; Hogue, Carol J.; Miller, Andrew; Corwin, Elizabeth J.	2017	BIOLOGICAL RESEARCH FOR NURSING	23
	64	animal study	Effects of induced periapical abscesses on rat pregnancy outcomes	10.1016/j.archoralbio.2008.09.016	Bain, J. L.; Lester, S. R.; Henry, W. D.; Naftel, J. P.; Johnson, R. B.	2009	ARCHIVES OF ORAL BIOLOGY	22
	65	review	Maternal Infection and Preterm Birth: From Molecular Basis to Clinical Implications	10.3390/children10050907	Daskalakis, George; Psarris, Alexandros; Koutras, Antonios; Fasoulakis, Zacharias; Prokopakis, Ioannis; Varthaliti, Antonia; Karasmani, Christina; Ntounis, Thomas; Domali, Ekaterini; Theodora, Marianna; Antsaklis, Panos; Pappa, Kalliopi I.; Papapanagiotou, Angeliki	2023	CHILDREN-BASEL	21
	66	Case-control Study	Apical Periodontitis, a Predictor Variable for Preeclampsia: A Case-control Study	10.1016/j.joen.2017.05.021	Khalighinejad, Navid; Aminoshariae, Anita; Kulild, James C.; Mickel, Andre	2017	JOURNAL OF ENDODONTICS	19
	67		Determinants of Spontaneous Preterm Labor and Birth Including Gastroesophageal Reflux Disease and Periodontitis	10.3346/jkms.2020.35.e105	Lee, Kwang-Sig; Song, In-Seok; Kim, Eun-Seon; Ahn, Ki Hoon	2020	JOURNAL OF KOREAN MEDICAL SCIENCE	18
	68		Association between dental caries and adverse pregnancy outcomes	10.1038/s41598-020-62306-2	Cho, Geum Joon; Kim, So-youn; Lee, Hoi Chang; Kim, Ho Yeon; Lee, Kyu-Min; Han, Sung Won; Oh, Min-Jeong	2020	SCIENTIFIC REPORTS	18
	69	systematic review	Dental caries and preterm birth: a systematic review and meta-analysis	10.1136/bmjopen-2017-018556	Wagle, Madhu; D'Antonio, Francesco; Reierth, Eirik; Basnet, Purusotam; Trovik, Tordis A.; Orsini, Giovanna; Manzoli, Lamberto; Acharya, Ganesh	2018	BMJ OPEN	18
	70		Obstetrician-gynecologists' screening and management of preterm birth	10.1097/AOG.0b013e31817c50fc	Morgan, Maria A.; Goldenberg, Robert L.; Schulkin, Jay	2008	OBSTETRICS AND GYNECOLOGY	18
	71		Preterm birth and its associated factors among reproductive aged women in sub-Saharan Africa: evidence from the recent demographic and health surveys of sub-Sharan African countries	10.1186/s12884-021-04233-2	Alamneh, Tesfa Sewunet; Teshale, Achamyeleh Birhanu; Worku, Misganaw Gebrie; Tessema, Zemenu Tadesse; Yeshaw, Yigizie; Tesema, Getayeneh Antehunegn; Liyew, Alemneh Mekuriaw; Alem, Adugnaw Zeleke	2021	BMC PREGNANCY AND CHILDBIRTH	17
	72	case-control study	Maternal dental caries and pre-term birth: Results from the EPIPAP study	10.3109/00016357.2011.563242	Vergnes, Jean-Noel; Kaminski, Monique; Lelong, Nathalie; Musset, Anne-Marie; Sixou, Michel; Nabet, Cathy	2011	ACTA ODONTOLOGICA SCANDINAVICA	17
	73	cross-sectional study	The role of maternal infection in preterm birth: evidence from the Brazilian Multicentre Study on Preterm Birth (EMIP)	10.6061/clinics/2020/e1508	Tedesco, Ricardo P.; Galvao, Rafael B.; Guida, Jose Paulo; Passini-Junior, Renato; Lajos, Giuliane J.; Nomura, Marcelo L.; Rehder, Patricia M.; Dias, Tabata Z.; Souza, Renato T.; Cecatti, Jose G.	2020	CLINICS	16
	74	case-control study	Association between Chronic Apical Periodontitis and Low-birth-weight Preterm Births	10.1016/j.joen.2014.11.018	Mendonca Leal, Alex Sandro; Figueiredo de Oliveira, Ana Emilia; Oliveira Brito, Luciane Maria; Lopes, Fernanda Ferreira; Rodrigues, Vandilson Pinheiro; Lima, Karinna Froes; de Araujo Martins, Illana Catharine	2015	JOURNAL OF ENDODONTICS	16
	75	RCT	Lessons learned from the Philadelphia Collaborative Preterm Prevention Project: the prevalence of risk factors and program participation rates among women in the intervention group	10.1186/s12884-014-0368-0	Webb, David A.; Mathew, Leny; Culhane, Jennifer F.	2014	BMC PREGNANCY AND CHILDBIRTH	16
	76	review	Preterm Birth: An Overview	10.7759/cureus.33006	Khandre, Vivekanand; Potdar, Jyotsana; Keerti, Akshunna	2022	CUREUS JOURNAL OF MEDICAL SCIENCE	14
	77		Antepartum vaginal bleeding, fetal exposure to oral pathogens, and risk for preterm birth at &lt;35 weeks of gestation	10.1016/j.ajog.2006.02.026	Boggess, KA; Moss, K; Murtha, A; Offenbacher, S; Beck, JD	2006	AMERICAN JOURNAL OF OBSTETRICS AND GYNECOLOGY	15
	78		Fetal Membrane Biomarker Network Diversity and Disease Functions Induced by Intra-amniotic Pathogens	10.1111/aji.12047	Bhat, Geeta; Peltier, Morgan R.; Syed, Tariq Ali; Drobek, Cayce O.; Saade, George; Menon, Ramkumar	2013	AMERICAN JOURNAL OF REPRODUCTIVE IMMUNOLOGY	14
	79	review	Genetic susceptibility to neonatal infection	10.1097/01.qco.0000224820.19858.7a	Strunk, Tobias; Burgner, David	2006	CURRENT OPINION IN INFECTIOUS DISEASES	14
	80		Protease activities of vaginal <i>Porphyromonas</i> species disrupt coagulation and extracellular matrix in the cervicovaginal niche	10.1038/s41522-022-00270-7	Lithgow, Karen, V; Buchholz, Vienna C. H.; Ku, Emily; Konschuh, Shaelen; D'Aubeterre, Ana; Sycuro, Laura K.	2022	NPJ BIOFILMS AND MICROBIOMES	13
	81	review	Controversies in the prevention of spontaneous preterm birth in asymptomatic women: an evidence summary and expert opinion	10.1111/1471-0528.16544	Goodfellow, Laura; Care, Angharad; Alfirevic, Zarko	2021	BJOG-AN INTERNATIONAL JOURNAL OF OBSTETRICS AND GYNAECOLOGY	13
	82	cross-sectional study	Khat chewing in pregnant women associated with prelabor rupture of membranes, evidence from eastern Ethiopia	10.11604/pamj.2020.36.1.22528	Yadeta, Tesfaye Assebe; Egata, Gudina; Seyoum, Berhanu; Marami, Dadi	2020	PAN AFRICAN MEDICAL JOURNAL	13
	83	review	Prevention of Preterm Birth in Modern Obstetrics	10.1016/j.clp.2014.08.003	Markham, Kara B.; Klebanoff, Mark	2014	CLINICS IN PERINATOLOGY	13
	84	case control study	Epidemiology of preterm birth in Omdurman maternity hospital, Sudan	10.3109/14767050903067345	Alhaj, Amel M.; Radi, Elgoni A.; Adam, Ishag	2010	JOURNAL OF MATERNAL-FETAL & NEONATAL MEDICINE	13
	85		Periapical infection may affect birth outcomes via systemic inflammation	10.1111/odi.12817	Harjunmaa, U.; Doyle, R.; Jarnstedt, J.; Kamiza, S.; Jorgensen, J. M.; Stewart, C. P.; Shaw, L.; Hallamaa, L.; Ashorn, U.; Klein, N.; Dewey, K. G.; Maleta, K.; Ashorn, P.	2018	ORAL DISEASES	12
	86		Differential host response to LPS variants in amniochorion and the TLR4/MD-2 system in <i>Macaca nemestrina</i>	10.1016/j.placenta.2010.06.010	Chang, J.; Jain, S.; Carl, D. J.; Paolella, L.; Darveau, R. P.; Gravett, M. G.; Waldorf, K. M. Adams	2010	PLACENTA	11
	87		Association of Gastroesophageal Reflux Disease with Preterm Birth: Machine Learning Analysis	10.3346/jkms.2021.36.e282	Lee, Kwang-Sig; Kim, Eun Sun; Kim, Do-Young; Song, In-Seok; Ahn, Ki Hoon	2021	JOURNAL OF KOREAN MEDICAL SCIENCE	10
	88	retrospective cohort study	A comparison of maternal and neonatal outcomes of pregnancy with mental disorders: results of an analysis using propensity score-based weighting	10.1007/s00404-014-3304-7	Kitai, Toshihiro; Komoto, Yoshiko; Kakubari, Reisa; Konishi, Hisashi; Tanaka, Eriko; Nakajima, Saori; Muraji, Miho; Ugaki, Hiromi; Matsunaga, Hidenori; Takemura, Masahiko	2014	ARCHIVES OF GYNECOLOGY AND OBSTETRICS	10
	89		Association of preterm birth with medications: machine learning analysis using national health insurance data	10.1007/s00404-022-06405-7	Lee, Kwang-Sig; Song, In-Seok; Kim, Eun Sun; Kim, Hae-In; Ahn, Ki Hoon	2022	ARCHIVES OF GYNECOLOGY AND OBSTETRICS	9
	90	review	An Insight into Vaginal Microbiome Techniques	10.3390/life11111229	Sharma, Mahima; Chopra, Chitrakshi; Mehta, Malvika; Sharma, Varun; Mallubhotla, Sharada; Sistla, Srinivas; Sistla, Jyothi C.; Bhushan, Indu	2021	LIFE-BASEL	9
	91	review	The Importance of Preconception Counseling and Early Pregnancy Monitoring	10.1055/s-0031-1293209	Saravelos, Sotirios H.; Regan, Lesley	2011	SEMINARS IN REPRODUCTIVE MEDICINE	9
	92	systematic review	Interventions for the prevention of spontaneous preterm birth: a scoping review of systematic reviews	10.1136/bmjopen-2021-052576	Campbell, Fiona; Salam, Shumona; Sutton, Anthea; Jayasooriya, Shamanthi Maya; Mitchell, Caroline; Amabebe, Emmanuel; Balen, Julie; Gillespie, Bronwen M.; Parris, Kerry; Soma-Pillay, Priya; Chauke, Lawrence; Narice, Brenda; Anumba, Dilichukwu O.	2022	BMJ OPEN	8
	93		Identification of bacteria and potential sources in neonates at risk of infection delivered by Caesarean and vaginal birth	10.1099/jmm.0.034926-0	Gonzales-Marin, Cecilia; Spratt, David A.; Millar, Michael R.; Simmonds, Mark; Kempley, Stephen T.; Allaker, Robert P.	2012	JOURNAL OF MEDICAL MICROBIOLOGY	8
	94	case-control study	Diversity of the gut, vaginal and oral microbiome among pregnant women in South Africa with and without pre-eclampsia	10.3389/fgwh.2022.810673	Geldenhuys, Janri; Redelinghuys, Mathys J.; Lombaard, Hendrik A.; Ehlers, Marthie M.; Cowan, Don; Kock, Marleen M.	2022	FRONTIERS IN GLOBAL WOMENS HEALTH	7
	95		Qualitative assessment of knowledge transfer regarding preterm birth in Malawi following the implementation of targeted health messages over 3 years	10.2147/IJWH.S185199	Antony, Kathleen M.; Levison, Judy; Suter, Melissa A.; Raine, Susan; Chiudzu, Grace; Phiri, Henry; Sclafani, Joseph; Belfort, Michael; Kazembe, Peter; Aagaard, Kjersti M.	2019	INTERNATIONAL JOURNAL OF WOMENS HEALTH	7
	96	review	Medical, Nutritional, and Dental Considerations in Children With Low Birth Weight	PMID: 20108742	O'Connell, Susan; O'Connell, Anne; O'Mullane, Elaine; Hoey, Hilary	2009	PEDIATRIC DENTISTRY	7
	97	systematic review	Antenatal interventions to reduce risk of low birth weight related to maternal infections during pregnancy	10.1016/j.ajcnut.2023.02.025	Muthiani, Yvonne; Hunter, Patricia J.; Nasanen-Gilmore, Pieta K.; Koivu, Annariina M.; Isojarvi, Jaana; Luoma, Juho; Salenius, Meeri; Hadji, Maryam; Ashorn, Ulla; Ashorn, Per	2023	AMERICAN JOURNAL OF CLINICAL NUTRITION	5
	98	systematic review	Pregnancy Interventions to Improve Birth Outcomes: What Are the Effects on Maternal Outcomes? A Scoping Review	10.3389/ijph.2022.1604620	Zavala, Eleonor; Rhodes, Mary; Christian, Parul	2022	INTERNATIONAL JOURNAL OF PUBLIC HEALTH	5
	99		Pregnancy loss and the risk of rheumatoid arthritis in Chinese women: findings from the China Kadoorie biobank	10.1186/s12889-022-14163-z	Hee, Jia Yi; Huang, Sha; Leong, Khai Pang; Chun, Li; Zhang, Yuxun Oswald; Gongye, Ruofan; Tang, Kun	2022	BMC PUBLIC HEALTH	5
	100	review	Optimizing Subsequent Pregnancy Outcomes for Women with a Prior Preterm Birth	10.1055/s-0035-1571143	Colicchia, Laura C.; Simhan, Hyagriv N.	2016	AMERICAN JOURNAL OF PERINATOLOGY	5
	101	review	Prenatal Care: An Evidence -Based Approach	PMID: 37590852	Ramirez, Sarah Ines	2023	AMERICAN FAMILY PHYSICIAN	4
	102	case-control study	Oral, systemic and socioeconomic factors associated with preterm birth	10.1016/j.wombi.2018.02.007	Vieira, Anna Clara F.; Alves, Claudia M. C.; Rodrigues, Vandilson P.; Ribeiro, Cecilia C. C.; Gomes-Filho, Isaac S.; Lopes, Fernanda F.	2019	WOMEN AND BIRTH	4
	103		Knowledge and Opinion of Internists and Gynecologists Physicians on Periodontal Medicine	10.3290/j.ohpd.a42503	Asher, Ran; Polak, David; Assad, Rawi; Goldstein, Moshe	2019	ORAL HEALTH & PREVENTIVE DENTISTRY	3
	104		Vitamin D in pregnancy		Dror, D.	2013	HANDBOOK OF VITAMIN D IN HUMAN HEALTH: PREVENTION, TREATMENT AND TOXICITY	3
	105	case-control study	Association between maternal chronic apical periodontitis (CAP) and low birth weight preterm birth (LBWPT)	10.47391/JPMA.0921	Shah, Hina; Nisar, Nighat; Hassan, Arshad; Butt, Sofia	2022	JOURNAL OF THE PAKISTAN MEDICAL ASSOCIATION	2
	106	Cross-Sectional Study	Variation in C-reactive protein at 1 month post-partum by etiology of preterm birth: selective identification of those at risk for both poor pregnancy outcome and future health complications	10.1515/jpm-2019-0233	Denney, Jeffrey M.; Waters, Thaddeus P.; Mathew, Leny; Goldenberg, Robert; Culhane, Jennifer	2019	JOURNAL OF PERINATAL MEDICINE	2
	107	animal study	Infection-Associated Preterm Birth: Advances From the Use of Animal Models		Kemp, Matthew W.; Musk, Gabrielle C.; Usuda, Haruo; Saito, Masatoshi	2017	ANIMAL MODELS FOR THE STUDY OF HUMAN DISEASE, 2ND EDITION	2
	108		THE PLACENTAL MICROBIOME: A NEW SITE FOR POLICING WOMEN'S BODIES		Ayala, Saray; Freeman, Lauren	2016	INTERNATIONAL JOURNAL OF FEMINIST APPROACHES TO BIOETHICS	2
	109	Cross-Sectional Study	The relationship between oral health literacy and dental caries experienced among pregnant women in Arak, Iran, in 2021	10.34172/johoe.2023.21	Bashirian, Saeid; Barati, Maryam; Barati, Majid; Khazaei, Salman; Jenabi, Ensiyeh; Gholami, Leila; Shirahmadi, Samane	2023	JOURNAL OF ORAL HEALTH AND ORAL EPIDEMIOLOGY	1
	110	intervention trial	Efficacy of a prospective community-based intervention to prevent preterm birth	10.1515/jpm-2015-0408	Miyoshi, Junya; Ohba, Takashi; Ohkuma, Masanori; Katoh, Takahiko; Tanoue, Daisuke; Katabuchi, Hidetaka	2017	JOURNAL OF PERINATAL MEDICINE	1
	111	Case Control Study	Periodontal Disease in Pregnant Patients with Rheumatic Valvular Disease - Clinical and Microbiological Study	10.1590/S0066-782X2011005000034	Avila, Walkiria Samuel; Timerman, Lilia; Romito, Giuseppe Alexandre; Marcelino, Silvia Linard; Lucia, Itamara; Neves, Itagiba; Zugaib, Marcelo; Grinberg, Max	2011	ARQUIVOS BRASILEIROS DE CARDIOLOGIA	1
	112	cross-sectional study	The preconception health status of nongravid women aged 18 to 45 years in Arima, Trinidad: a cross-sectional study	10.1186/s12884-023-06017-2	Bala, Ria; Maharaj, Rohan G.; Boppana, Leela Krishna Teja; Teelucksingh, Surujpal	2023	BMC PREGNANCY AND CHILDBIRTH	0
	113	case reports	Recurrent miscarriage in a woman with congenital factor V deficiency: a case report	10.1186/s12884-022-05273-y	Shirzadi, Mohammad; Radfar, Amir Hossein; Dehghani, Mehdi	2022	BMC PREGNANCY AND CHILDBIRTH	0
	114	Cross Sectional Survey	Prenatal Counseling for Pregnant Women: A Survey of General Dentists	10.17796/jcpd.34.4.pl45w51412q200gu	Salama, Fouad; Kebriaei, Amy; McFarland, Kimberly; Durham, Timothy	2010	JOURNAL OF CLINICAL PEDIATRIC DENTISTRY	0
Independent risk of PD	1	review	Life-course epidemiology: concepts and theoretical models and its relevance to chronic oral conditions	10.1111/j.1600-0528.2007.00332.x	Nicolau, B.; Thomson, W. M.; Steele, J. G.; Allison, P. J.	2007	COMMUNITY DENTISTRY AND ORAL EPIDEMIOLOGY	113
	2	systematic review	Education as a Predictor of Chronic Periodontitis: A Systematic Review with Meta-Analysis Population-Based Studies	10.1371/journal.pone.0021508	Boillot, Adrien; El Halabi, Bechara; Batty, George David; Range, Helene; Czernichow, Sebastien; Bouchard, Philippe	2011	PLOS ONE	83
	3	review	Microbial Biofilms: Impact on the Pathogenesis of Periodontitis, Cystic Fibrosis, Chronic Wounds and Medical Device-Related Infections	10.2174/1568026615666150414123800	Mihai, Mara Madalina; Holban, Alina Maria; Giurcaneanu, Calin; Popa, Liliana Gabriela; Oanea, Raluca Mihaela; Lazar, Veronica; Chifiriuc, Mariana Carmen; Popa, Marcela; Popa, Mircea Ioan	2015	CURRENT TOPICS IN MEDICINAL CHEMISTRY	76
	4	review	The economics of periodontal diseases	10.1034/j.1600-0757.2002.290111.x	Brown, LJ; Johns, BA; Wall, TP	2002	PERIODONTOLOGY 2000	75
	5	review	Epidemiology of periodontal diseases in adults from Latin America	10.1111/prd.12061	Oppermann, Rui V.; Haas, Alex N.; Roesing, Cassiano Kuchenbecker; Susin, Cristiano	2015	PERIODONTOLOGY 2000	64
	6	review	Viruses, periodontitis, and comorbidities	10.1111/prd.12435	Teles, Flavia; Collman, Ronald G.; Mominkhan, Dana; Wang, Yu	2022	PERIODONTOLOGY 2000	61
	7	prevalence study	Self-reported periodontal disease: Validation in an epidemiological survey	10.1902/jop.2007.060481	Taylor, George W.; Borgnakke, Wenche S.	2007	JOURNAL OF PERIODONTOLOGY	57
	8	case-control study	C-reactive protein as a systemic marker of inflammation in periodontitis	10.1007/s10096-010-1101-1	Pejcic, A.; Kesic, L. J.; Milasin, J.	2011	EUROPEAN JOURNAL OF CLINICAL MICROBIOLOGY & INFECTIOUS DISEASES	53
	9	review	The Two-Way Association of Periodontal Infection with Systemic Disorders: An Overview	10.1155/2015/793898	Nagpal, Ravinder; Yamashiro, Yuichiro; Izumi, Yuichi	2015	MEDIATORS OF INFLAMMATION	52
	10		Cigarette smoking, periodontal disease, and chronic obstructive pulmonary disease	10.1902/jop.2004.75.1.9	Hyman, JJ; Reid, BC	2004	JOURNAL OF PERIODONTOLOGY	49
	11	review	The Role of the Oral Microbiota Related to Periodontal Diseases in Anxiety, Mood and Trauma- and Stress-Related Disorders	10.3389/fpsyt.2021.814177	Martinez, Maria; Postolache, Teodor T.; Garcia-Bueno, Borja; Leza, Juan C.; Figuero, Elena; Lowry, Christopher A.; Malan-Mueller, Stefanie	2022	FRONTIERS IN PSYCHIATRY	47
	12	cross-sectional study	Clinical and other risk indicators for early periodontitis in adults	10.1902/jop.2005.76.4.573	Tanner, ACR; Kent, R; Van Dyke, T; Sonis, ST; Murray, LA	2005	JOURNAL OF PERIODONTOLOGY	46
	13		Clinical risk factors associated with incidence and progression of periodontal conditions in pregnant women	10.1111/j.1600-051X.2005.00703.x	Moss, KL; Beck, JD; Offenbacher, S	2005	JOURNAL OF CLINICAL PERIODONTOLOGY	44
	14		The Individual and Program Impacts of Eliminating Medicaid Dental Benefits in the Oregon Health Plan	10.2105/AJPH.2010.300031	Wallace, Neal T.; Carlson, Matthew J.; Mosen, David M.; Snyder, John J.; Wright, Bill J.	2011	AMERICAN JOURNAL OF PUBLIC HEALTH	40
	15		A community-based epidemiological study of periodontal disease in Keelung, Taiwan: a model from Keelung community-based integrated screening programme (KCIS No. 18)	10.1111/j.1600-051X.2007.01121.x	Lai, Hongmin; Lo, Min-Te; Wang, Po-En; Wang, Ting-Ting; Chen, Tony Hsiu-Hsi; Wu, Grace Hui-Min	2007	JOURNAL OF CLINICAL PERIODONTOLOGY	38
	16		Periodontitis-associated risk factors in pregnant women	10.6061/clinics/2012(01)05	Bezerra de Vasconcellos Piscoya, Maria Dilma; de Alencar Ximenes, Ricardo Arraes; da Silva, Genivaldo Moura; Jamelli, Silvia Regina; Coutinho, Sonia Bechara	2012	CLINICS	37
	17		Contribution of periodontal disease in pregnant women as a risk factor for low birth weight	10.1111/j.1600-0528.2009.00492.x	Cruz, Simone S.; Costa, Maria da Conceicao N.; Gomes-Filho, Isaac S.; Rezende, Edson J. C.; Barreto, Mauricio L.; dos Santos, Carlos Antonio S. T.; Vianna, Maria Isabel P.; Passos, Johelle S.; Cerqueira, Eneida M. M.	2009	COMMUNITY DENTISTRY AND ORAL EPIDEMIOLOGY	37
	18	Comparative Study	The association between maternal periodontitis and low birth weight infants among Malay women	10.1111/j.1600-0528.2007.00383.x	Saddki, Norkhafizah; Bachok, Norsa'adah; Hussain, Nik Hazlina Nik; Zainudin, Siti Lailatul Akmar; Sosroseno, Wihaskoro	2008	COMMUNITY DENTISTRY AND ORAL EPIDEMIOLOGY	37
	19	Comparative Study	Association Between Obesity and Periodontitis in Pregnant Females	10.1902/jop.2014.130578	Lee, Hyo-Jin; Jun, Jong-Kwan; Lee, Seung-Mi; Ha, Jung-Eun; Paik, Dai-Il; Bae, Kwang-Hak	2014	JOURNAL OF PERIODONTOLOGY	29
	20	review	General health risk of periodontal disease	10.1002/j.1875-595X.2001.tb00854.x	Slots, J; Kamma, JJ	2001	INTERNATIONAL DENTAL JOURNAL	26
	21	prevalence study	Prevalence and risk factors of periodontal disease among pre-conception Chinese women	10.1186/s12978-016-0256-3	Jiang, Hong; Su, Yi; Xiong, Xu; Harville, Emily; Wu, Hongqiao; Jiang, Zhijun; Qian, Xu	2016	REPRODUCTIVE HEALTH	22
	22	Comparative Study	Effect of Smoking on Langerhans and Dendritic Cells in Patients With Chronic Gingivitis	10.1902/jop.2010.100488	Souto, Giovanna Ribeiro; Segundo, Takeshi Kato; Costa, Fernando Oliveira; Ferreira Aguiar, Maria Cassia; Mesquita, Ricardo Alves	2011	JOURNAL OF PERIODONTOLOGY	22
	23		Associations of periodontal status with general health conditions and serum antibody titers for <i>Porphyromonas gingivalis</i> and <i>Actinobacillus actinomycetemcomitans</i>	10.1902/jop.2003.74.10.1491	Furuichi, Y; Shimotsu, A; Ito, H; Namariyama, Y; Yotsumoto, Y; Hino, Y; Mishige, Y; Inoue, M; Izumi, Y	2003	JOURNAL OF PERIODONTOLOGY	22
	24	review	Nutrition and oral health in Africa	10.1111/j.1875-595x.2004.tb00010.x	Enwonwu, CO; Phillips, RS; Ibrahim, CD; Danfillo, IS	2004	INTERNATIONAL DENTAL JOURNAL	21
	25	review	Periodontal disease and systemic health: An update for medical practitioners	10.47102/annals-acadmedsg.2021503	Kalhan, Ashish Chetan; Wong, Mun Loke; Allen, Finbarr; Gao, Xiaoli	2022	ANNALS ACADEMY OF MEDICINE SINGAPORE	20
	26	review	Periodontal Pathogens and Preterm Birth: Current Knowledge and Further Interventions	10.3390/pathogens10060730	Terzic, Milan; Aimagambetova, Gulzhanat; Terzic, Sanja; Radunovic, Milena; Bapayeva, Gauri; Lagana, Antonio Simone	2021	PATHOGENS	20
	27	prospective cohort study	Systemic and periodontal conditions of overweight/obese patients during pregnancy and after delivery: a prospective cohort	10.1007/s00784-019-02932-x	Foratori-Junior, Gerson Aparecido; da Silva, Bruna Machado; da Silva Pinto, Ana Carolina; Honorio, Heitor Marque; Groppo, Francisco Carlos; de Carvalho Sales-Peres, Silvia Helena	2020	CLINICAL ORAL INVESTIGATIONS	20
	28	cross-sectional study	Oral hygiene, prevalence of gingivitis, and associated risk factors among pregnant women in Sarlahi District, Nepal	10.1186/s12903-018-0681-5	Erchick, D. J.; Rai, B.; Agrawal, N. K.; Khatry, S. K.; Katz, J.; LeClerq, S. C.; Reynolds, M. A.; Mullany, L. C.	2019	BMC ORAL HEALTH	20
	29	cross-sectional study	Obesity and Oral Health - Is There an Association?	PMID: 23213928	Prpic, Jelena; Kuis, Davor; Pezelj-Ribaric, Sonja	2012	COLLEGIUM ANTROPOLOGICUM	17
	30		Periodontal status and associated risk factors among childbearing age women in Cixi City of China	10.1631/jzus.B1200034	Wu, Yan-min; Liu, Jia; Sun, Wei-lian; Chen, Li-li; Chai, Li-guo; Xiao, Xiang; Cao, Zheng	2013	JOURNAL OF ZHEJIANG UNIVERSITY-SCIENCE B	13
	31	review	Specific infections as the etiology of destructive periodontal disease: a systematic review	10.1111/eos.12011	Hujoel, Philippe; Zina, Livia; Cunha-Cruz, Joana; Lopez, Rodrigo	2013	EUROPEAN JOURNAL OF ORAL SCIENCES	10
	32	Cross-Sectional Study	Prevalence and Risk Factors for Periodontal Disease Among Women Attending Antenatal Care in Public Hospitals, Southwest Ethiopia, 2022: A Multicenter Cross-Sectional Study	10.2147/CCIDE.S367713	Belay, Alemayehu Sayih; Achimano, Atsede Atirsaw	2022	CLINICAL COSMETIC AND INVESTIGATIONAL DENTISTRY	3
	33	cross sectional study	Knowledge, attitude and practice towards periodontal diseases among gynaecologists: A pilot study	10.3109/01443615.2011.617850	Nagarakanti, S.	2012	JOURNAL OF OBSTETRICS AND GYNAECOLOGY	1
	34	cross-sectional study	Risk factors associated with periodontal disease and its impact on quality of life among pregnant women	10.1080/01443615.2023.2264382	Hong, Hsiang-Hsi; Chen, Yi-Heng; Cheng, Po-Jen; Chang, Min-Yu; Chuang, Li-Lan	2023	JOURNAL OF OBSTETRICS AND GYNAECOLOGY	0
	35		Association Between Smoking and Periodontal Disease		Shah, Syeda Gulrukh Saba; Shah, Syed Nasir; Yasser, Faiqua; Shah, Syeda Lala Rukh Saba; Farooq, Affaq; Shah, Farhana Jabeen	2020	PAKISTAN JOURNAL OF MEDICAL & HEALTH SCIENCES	0
	36		Investigating the relationship between DMFT index of pregnant women and neonates' low birth weight in Hamadan in 2016	10.5281/zenodo.4079127	Tiznobaik, Azita; Movahed, Zohre Momeni; Taheri, Safoura; Rezaei, Loghman; Roshanaei, Ghodratollah; Shirinzad, Mehdi; Tahmasebi, Mehdi	2020	REVISTA LATINOAMERICANA DE HIPERTENSION	0
	37		Oral Dysbiosis and Periodontal Disease: Effects on Systemic Physiology and in Metabolic Diseases, and Effects of Various Therapeutic Strategies	10.1016/B978-0-12-814649-1.00010-7	Tungland, Bryan	2018	HUMAN MICROBIOTA IN HEALTH AND DISEASE: PATHOGENESIS TO THERAPY	0
Common risk of APOs and PD	1	system review	The effects of waterpipe tobacco smoking on health outcomes: a systematic review	10.1093/ije/dyq002	Akl, Elie A.; Gaddam, Swarna; Gunukula, Sameer K.; Honeine, Roland; Abou Jaoude, Philippe; Irani, Jihad	2010	INTERNATIONAL JOURNAL OF EPIDEMIOLOGY	442
	2	system review	Health effects associated with waterpipe smoking	10.1136/tobaccocontrol-2014-051908	El-Zaatari, Ziad M.; Chami, Hassan A.; Zaatari, Ghazi S.	2015	TOBACCO CONTROL	261
	3	review	The Oral Microbiome in Health and Its Implication in Oral and Systemic Diseases	10.1016/bs.aambs.2016.08.002	Sampaio-Maia, B.; Caldas, I. M.; Pereira, M. L.; Perez-Mongiovi, D.; Araujo, R.	2016	ADVANCES IN APPLIED MICROBIOLOGY, VOL 97	180
	4	review	Oral health's inextricable connection to systemic health: Special populations bring to bear multimodal relationships and factors connecting periodontal disease to systemic diseases and conditions	10.1111/prd.12398	Kapila, Yvonne L.	2021	PERIODONTOLOGY 2000	168
	5	cross-sectional study	Factors related to utilization of dental services during pregnancy	10.1111/j.1600-051X.2005.00739.x	Al Habashneh, R; Guthmiller, JM; Levy, S; Johnson, GK; Squier, C; Dawson, DV; Fang, Q	2005	JOURNAL OF CLINICAL PERIODONTOLOGY	93
	6	systematic review	Oral health promotion interventions during pregnancy: a systematic review	10.1111/cdoe.12167	Vamos, Cheryl A.; Thompson, Erika L.; Avendano, Maryouri; Daley, Ellen M.; Quinonez, Rocio B.; Boggess, Kim	2015	COMMUNITY DENTISTRY AND ORAL EPIDEMIOLOGY	81
	7	RCT	Women's attitudes to and perceptions of oral health and dental care during pregnancy	10.1515/JPM.2010.007	Keirse, Marc J. N. C.; Plutzer, Kamila	2010	JOURNAL OF PERINATAL MEDICINE	78
	8	Comparative Study	Evolution of Invasion in a Diverse Set of <i>Fusobacterium</i> Species	10.1128/mBio.01864-14	McGuire, Abigail Manson; Cochrane, Kyla; Griggs, Allison D.; Haas, Brian J.; Abeel, Thomas; Zeng, Qiandong; Nice, Justin B.; MacDonald, Hanlon; Birren, Bruce W.; Berger, Bryan W.; Allen-Vercoe, Emma; Earl, Ashlee M.	2014	MBIO	73
	9	case-control study	Vitamin D Status and Periodontal Disease Among Pregnant Women	10.1902/JOP.2010.100384	Boggess, Kim A.; Espinola, Janice A.; Moss, Kevin; Beck, Jim; Offenbacher, Steven; Camargo, Carlos A., Jr.	2011	JOURNAL OF PERIODONTOLOGY	72
	10	animal model	Complementation of the <i>fadA</i> Mutation in <i>Fusobacterium nucleatum</i> Demonstrates that the Surface-Exposed Adhesin Promotes Cellular Invasion and Placental Colonization	10.1128/IAI.00209-09	Ikegami, Akihiko; Chung, Peter; Han, Yiping W.	2009	INFECTION AND IMMUNITY	72
	11	review	Periodontal diseases and adverse pregnancy outcomes	10.1111/jog.13782	Komine-Aizawa, Shihoko; Aizawa, Sohichi; Hayakawa, Satoshi	2019	JOURNAL OF OBSTETRICS AND GYNAECOLOGY RESEARCH	71
	12	Comparative Study	Does Pregnancy Have an Impact on the Subgingival Microbiota?	10.1902/jop.2009.080012	Adriaens, Laurence A.; Alessandri, Regina; Spoerri, Stefan; Lang, Niklaus P.; Persson, G. Rutger	2009	JOURNAL OF PERIODONTOLOGY	71
	13		Most Pregnant Women in California Do Not Receive Dental Care: Findings from a Population-Based Study	10.1177/003335491012500610	Marchi, Kristen S.; Fisher-Owens, Susan A.; Weintraub, Jane A.; Yu, Zhiwei; Braveman, Paula A.	2010	PUBLIC HEALTH REPORTS	59
	14		Oral microflora and pregnancy: a systematic review and meta-analysis	10.1038/s41598-021-96495-1	Jang, Hoonji; Patoine, Alexa; Wu, Tong Tong; Castillo, Daniel A.; Xiao, Jin	2021	SCIENTIFIC REPORTS	55
	15	cross-sectional study	Salivary <i>Actinomyces naeslundii</i> genospecies 2 and <i>Lactobacillus casei</i> levels predict pregnancy outcomes	10.1902/jop.2005.76.2.171	Dasanayake, AP; Li, YH; Wiener, H; Ruby, JD; Lee, MJ	2005	JOURNAL OF PERIODONTOLOGY	55
	16	case-control study	Relationship between periodontal disease in pregnant women and the nutritional condition of their newborns	10.1902/jop.2002.73.10.1177	Romero, BC; Chiquito, CS; Elejalde, LE; Bernardoni, CB	2002	JOURNAL OF PERIODONTOLOGY	55
	17	review	Oral microbiome and pregnancy: A bidirectional relationship	10.1016/j.jri.2021.103293	Saadaoui, Marwa; Singh, Parul; Al Khodor, Souhaila	2021	JOURNAL OF REPRODUCTIVE IMMUNOLOGY	54
	18	case-control study	<i>Porphyromonas gingivalis</i> within Placental Villous Mesenchyme and Umbilical Cord Stroma Is Associated with Adverse Pregnancy Outcome	10.1371/journal.pone.0146157	Vanterpool, Sizzle F.; Been, Jasper V.; Houben, Michiel L.; Nikkels, Peter G. J.; De Krijger, Ronald R.; Zimmermann, Luc J. I.; Kramer, Boris W.; Progulske-Fox, Ann; Reyes, Leticia	2016	PLOS ONE	54
	19	cross-sectional study	Self-reported oral hygiene habits, dental attendance and attitudes to dentistry during pregnancy in a sample of immigrant women in North London	10.1007/s00404-007-0480-8	Hullah, Esther; Turok, Yaroslava; Nauta, Maud; Yoong, Wai	2008	ARCHIVES OF GYNECOLOGY AND OBSTETRICS	53
	20	review	Promoting oral health during pregnancy: current evidence and implications for Australian midwives	10.1111/j.1365-2702.2010.03426.x	George, Ajesh; Johnson, Maree; Blinkhorn, Anthony; Ellis, Sharon; Bhole, Sameer; Ajwani, Shilpi	2010	JOURNAL OF CLINICAL NURSING	51
	21		Referrals for Dental Care During Pregnancy	10.1111/j.1542-2011.2010.00022.x	Kloetzel, Megan K.; Huebner, Colleen E.; Milgrom, Peter	2011	JOURNAL OF MIDWIFERY & WOMENS HEALTH	49
	22		Factors associated with dental visit and barriers to utilisation of oral health care services in a sample of antenatal mothers in Hospital Universiti Sains Malaysia	10.1186/1471-2458-10-75	Saddki, Norkhafizah; Yusoff, Azizah; Hwang, Yew L.	2010	BMC PUBLIC HEALTH	48
	23	RCT	Evaluation of a midwifery initiated oral health-dental service program to improve oral health and birth outcomes for pregnant women: A multi-centre randomised controlled trial	10.1016/j.ijnurstu.2018.03.006	George, Ajesh; Dahlen, Hannah G.; Blinkhorn, Anthony; Ajwani, Shilpi; Bhole, Sameer; Ellis, Sharon; Yeo, Anthony; Elcombe, Emma; Johnson, Maree	2018	INTERNATIONAL JOURNAL OF NURSING STUDIES	45
	24		Providing dental care to pregnant patients A survey of Oregon general dentists	10.14219/jada.archive.2009.0135	Huebner, Colleen E.; Milgrom, Peter; Conrad, Douglas; Yin Lee, Rosanna Shuk	2009	JOURNAL OF THE AMERICAN DENTAL ASSOCIATION	43
	25	review	Oral health in pregnancy (Guidelines to gynaecologists, general physicians & oral health care providers)	PMID: 22356038	Kandan, Ponnuswamy Mani; Menaga, Venkatachalam; Kumar, Rajappan Raja Rajesh	2011	JOURNAL OF THE PAKISTAN MEDICAL ASSOCIATION	41
	26	review	Implementing an oral health program in a group prenatal practice	10.1111/J.1552-6909.2007.00189.x	Stevens, Joanne; Iida, Hiroko; Ingersoll, Gail	2007	JOGNN-JOURNAL OF OBSTETRIC GYNECOLOGIC AND NEONATAL NURSING	37
	27	review	Oral microbiome shifts during pregnancy and adverse pregnancy outcomes: Hormonal and Immunologic changes at play	10.1111/prd.12386	Ye, Changchang; Kapila, Yvonne	2021	PERIODONTOLOGY 2000	36
	28		Maintaining oral health during pregnancy: Perceptions of midwives in Southwest Sydney	10.1016/j.colegn.2010.10.003	George, Ajesh; Johnson, Maree; Duff, Margaret; Blinkhorn, Anthony; Ajwani, Shilpi; Bhole, Sameer; Ellis, Sharon	2011	COLLEGIAN	35
	29	RCT	The midwifery initiated oral health-dental service protocol: an intervention to improve oral health outcomes for pregnant women	10.1186/1472-6831-15-2	Johnson, Maree; George, Ajesh; Dahlen, Hannah; Ajwani, Shilpi; Bhole, Sameer; Blinkhorn, Anthony; Ellis, Sharon; Yeo, Anthony	2015	BMC ORAL HEALTH	34
	30	Comparative Stud	Factors Affecting Utilization of Dental Services During Pregnancy	10.1902/jop.2014.140235	Amin, Maryam; ElSalhy, Mohamed	2014	JOURNAL OF PERIODONTOLOGY	34
	31	prospective cohort study	Periodontal Disease and Vitamin D Deficiency in Pregnant Women: Which Correlation with Preterm and Low-Weight Birth?	10.3390/jcm10194578	Ferrillo, Martina; Migliario, Mario; Roccuzzo, Andrea; Molinero-Mourelle, Pedro; Falcicchio, Giovanni; Umano, Giuseppina Rosaria; Pezzotti, Federica; Foglio Bonda, Pier Luigi; Calafiore, Dario; de Sire, Alessandro	2021	JOURNAL OF CLINICAL MEDICINE	32
	32	RCT	Improving oral health in low-income pregnant women with a nurse practitioner-directed oral care program	10.1111/j.1745-7599.2011.00606.x	Cibulka, Nancy J.; Forney, Sandra; Goodwin, Kathy; Lazaroff, Patricia; Sarabia, Rebecca	2011	JOURNAL OF THE AMERICAN ACADEMY OF NURSE PRACTITIONERS	32
	33	case-control study	Anti-cardiolipin and increased serum adhesion molecule levels in patients with aggressive periodontitis	10.1902/jop.2007.060305	Schenkein, Harvey A.; Best, Al M.; Brooks, Carol N.; Burmeister, John A.; Arrowood, James A.; Kontos, Michael C.; Tew, John G.	2007	JOURNAL OF PERIODONTOLOGY	31
	34		Exploring Dental Care Misconceptions and Barriers in Pregnancy	10.1111/j.1523-536X.2010.00427.x	Detman, Linda A.; Cottrell, Barbara H.; Denis-Luque, Marie F.	2010	BIRTH-ISSUES IN PERINATAL CARE	30
	35		Prenatal dental care: Evaluation of professional knowledge of obstetricians and dentists in the cities of Londrina/PR and Bauru/SP, Brazil, 2004	10.1590/S1678-77572008000300006	Zanata, Regia Luzia; Parron Fernandes, Karen Barros; Lopes Navarro, Patricia Silva	2008	JOURNAL OF APPLIED ORAL SCIENCE	30
	36		Turkish Women's Self-Reported Knowledge and Behavior towards Oral Health during Pregnancy	10.1159/000334635	Ozen, Bugra; Ozer, Levent; Basak, Feridun; Altun, Ceyhan; Acikel, Cengizhan	2012	MEDICAL PRINCIPLES AND PRACTICE	29
	37		Oral health knowledge, behavior, and care seeking among pregnant and recently-delivered women in rural Nepal: a qualitative study	10.1186/s12903-018-0564-9	Lubon, A. J.; Erchick, D. J.; Khatry, S. K.; LeClerq, S. C.; Agrawal, N. K.; Reynolds, M. A.; Katz, J.; Mullany, L. C.	2018	BMC ORAL HEALTH	26
	38		DENTAL AWARENESS AND ORAL HEALTH OF PREGNANT WOMEN IN POLAND	10.13075/ijomeh.1896.00183	Gaszynska, Ewelina; Klepacz-Szewczyk, Justyna; Trafalska, Elzbieta; Garus-Pakowska, Anna; Szatko, Franciszek	2015	INTERNATIONAL JOURNAL OF OCCUPATIONAL MEDICINE AND ENVIRONMENTAL HEALTH	26
	39		Dental Cleaning Before and During Pregnancy Among Maryland Mothers	10.1007/s10995-012-0954-6	Thompson, Terri-Ann; Cheng, Diana; Strobino, Donna	2013	MATERNAL AND CHILD HEALTH JOURNAL	26
	40	review	Dental Problems in Primary Care	PMID: 30485039	Stephens, Mark B.; Wiedemer, Joseph P.; Kushner, George M.	2018	AMERICAN FAMILY PHYSICIAN	24
	41		Midwives' oral health recommendations for pregnant women, infants and young children: results of a nationwide survey in Germany	10.1186/s12903-016-0192-1	Wagner, Yvonne; Heinrich-Weltzien, Roswitha	2016	BMC ORAL HEALTH	24
	42		Dental care for pregnant women An assessment of North Carolina general dentists	10.14219/jada.archive.2010.0312	Da Costa, Elizabeth Prada; Lee, Jessica Y.; Rozier, R. Gary; Zeldin, Leslie	2010	JOURNAL OF THE AMERICAN DENTAL ASSOCIATION	24
	43	Comparative Study	Immunoregulatory gene polymorphisms in Japanese women with preterm births and periodontitis	10.1016/j.jri.2012.01.005	Sugita, Noriko; Kobayashi, Tetsuo; Kikuchi, Akira; Shimada, Yasuko; Hirano, Emi; Sasahara, Jun; Tanaka, Kenichi; Yoshie, Hiromasa	2012	JOURNAL OF REPRODUCTIVE IMMUNOLOGY	22
	44		Depression and Rural Environment Are Associated With Poor Oral Health Among Pregnant Women in Northern Appalachia	10.1177/0145445515615353	McNeil, Daniel W.; Hayes, Sarah E.; Randall, Cameron L.; Polk, Deborah E.; Neiswanger, Kathy; Shaffer, John R.; Weyant, Robert J.; Foxman, Betsy; Kao, Elizabeth; Crout, Richard J.; Chapman, Stella; Brown, Linda J.; Maurer, Jennifer L.; Marazita, Mary L.	2016	BEHAVIOR MODIFICATION	20
	45		Oral-Systemic Health During Pregnancy: Exploring Prenatal and Oral Health Providers' Information, Motivation and Behavioral Skills	10.1007/s10995-014-1632-7	Vamos, Cheryl A.; Walsh, Margaret L.; Thompson, Erika; Daley, Ellen M.; Detman, Linda; DeBate, Rita	2015	MATERNAL AND CHILD HEALTH JOURNAL	20
	46		Oral Health and Oral Health Care Practices Among Low-Income Pregnant Women	10.1111/j.1542-2011.2011.00041.x	Hunter, Lauren P.; Yount, Susan M.	2011	JOURNAL OF MIDWIFERY & WOMENS HEALTH	19
	47	cross-sectional study	KAP Assessment of Oral Health and Adverse Pregnancy Outcomes Among Pregnant Women in Hyderabad, India	10.3290/j.ohpd.a30481	Avula, Haritha; Mishra, Ashank; Arora, Nupur; Avula, Jayakumar	2013	ORAL HEALTH & PREVENTIVE DENTISTRY	18
	48		The oral and systemic impact of third molar periodontal pathology	10.1016/j.joms.2006.10.013	Moss, Kevin L.; Serlo, Adam D.; Offenbacher, Steven; Beck, James D.; Mauriello, Sally M.; White, Raymond P., Jr.	2007	JOURNAL OF ORAL AND MAXILLOFACIAL SURGERY	18
	49	review	Inflammatory factors, genetic variants, and predisposition for preterm birth	10.1111/cge.14001	Couceiro, Joana; Matos, Irina; Mendes, Jose Joao; Baptista, Pedro V.; Fernandes, Alexandra R.; Quintas, Alexandre	2021	CLINICAL GENETICS	17
	50		Qualitative assessment of attitudes and knowledge on preterm birth in Malawi and within country framework of care	10.1186/1471-2393-14-123	Levison, Judy; Nanthuru, Debora; Chiudzu, Grace; Kazembe, Peter N.; Phiri, Henry; Ramin, Susan M.; Aagaard, Kjersti M.	2014	BMC PREGNANCY AND CHILDBIRTH	17
	51	cross-sectional study	Factors Associated with Preventive Dental Visits Before and During Pregnancy	10.1089/jwh.2018.7509	Naavaal, Shillpa; Brickhouse, Tegwyn H.; Hafidh, Shahid; Smith, Kenesha	2020	JOURNAL OF WOMENS HEALTH	15
	52		Pregnant Patient Knowledge and Behavior Regarding Perinatal Oral Health	10.1055/s-0036-1597134	Gonik, Bernard; Wilson, Eline; Mayberry, Melanie; Joarder, Bushra Yuki	2017	AMERICAN JOURNAL OF PERINATOLOGY	14
	53	Comparative Study	A comparison of dental service use among commercially insured women in Minnesota before, during and after pregnancy	10.14219/jada.archive.2008.0332	Jiang, Pellel; Bargman, Eric P.; Garrett, Nancy A.; DeVries, Andrea; Springman, Steve; Riggs, Sheila	2008	JOURNAL OF THE AMERICAN DENTAL ASSOCIATION	14
	54	review	Can metagenomics unravel the impact of oral bacteriome in human diseases?	10.1080/02648725.2022.2102877	Chattopadhyay, Indranil; Lu, Wenying; Manikam, Rishya; Malarvili, M. B.; Ambati, Ranga Rao; Gundamaraju, Rohit	2023	BIOTECHNOLOGY AND GENETIC ENGINEERING REVIEWS	12
	55		Dental Hygienists' Knowledge and Opinions of Oral-Systemic Connections: Implications for Education	PMID: 22659696	Bell, Kathryn P.; Phillips, Ceib; Paquette, David W.; Offenbacher, Steven; Wilder, Rebecca S.	2012	JOURNAL OF DENTAL EDUCATION	12
	56		Peroxisome Proliferator-Activated Receptor Gamma Polymorphism and Periodontitis in Pregnant Japanese Women	10.1902/jop.2010.090669	Hirano, Emi; Sugita, Noriko; Kikuchi, Akira; Shimada, Yasuko; Sasahara, Jun; Iwanaga, Ruriko; Tanaka, Kenichi; Yoshie, Hiromasa	2010	JOURNAL OF PERIODONTOLOGY	12
	57	cross-sectional study	Soft drink consumption and periodontal status in pregnant women	10.1002/JPER.16-0388	Menezes, Carla C.; Ribeiro, Cecilia C. C.; Alves, Claudia M. C.; Thomaz, Erika B. A. F.; Franco, Mayra M.; Batista, Rosfingela F. L.; Silva, Antonio A. M.	2019	JOURNAL OF PERIODONTOLOGY	11
	58	review	Periodontal diseases and adverse pregnancy outcomes: Is there a role for vitamin D?	10.1016/j.jsbmb.2018.01.010	Uwitonze, Anne Marie; Uwambaye, Peace; Isyagi, Moses; Mumena, Chrispinus H.; Hudder, Alice; Haq, Afrozul; Nessa, Kamrun; Razzaque, Mohammed S.	2018	JOURNAL OF STEROID BIOCHEMISTRY AND MOLECULAR BIOLOGY	11
	59	case-control study	Interleukin-1 receptor antagonist gene polymorphism, adverse pregnancy outcome and periodontitis in Turkish women	10.1016/j.archoralbio.2015.09.013	Kayar, Nezahat Arzu; Alptekin, Nilgun Ozlem; Erdal, Mehmet Emin	2015	ARCHIVES OF ORAL BIOLOGY	11
	60	case-control study	Assessing the Association between Oral Hygiene and Preterm Birth by Quantitative Light-Induced Fluorescence	10.1155/2014/374694	Hope, Christopher K.; Wang, Qian; Burnside, Girvan; Adeyemi, Adejumoke A.; Quenby, Siobhan; Smith, Philip W.; Higham, Susan M.; Whitworth, Melissa	2014	SCIENTIFIC WORLD JOURNAL	11
	61		The oral health status of postpartum mothers in South-East Hungary	PMID: 17615827	Radnai, Marta; Gorzo, Istvan; Nagy, Erzsebet; Urban, Edit; Eller, Jozsef; Novak, Tibor; Pal, Attila	2007	COMMUNITY DENTAL HEALTH	11
	62		The Association between Maternal Oral Health Experiences and Risk of Preterm Birth in 10 States, Pregnancy Risk Assessment Monitoring System, 2004-2006	10.1007/s10995-011-0870-1	Hwang, Sunah S.; Smith, Vincent C.; McCormick, Marie C.; Barfield, Wanda D.	2012	MATERNAL AND CHILD HEALTH JOURNAL	10
	63		CenteringPregnancySmiles™: Implementation of a Small Group Prenatal Care Model with Oral Health	10.1353/hpu.0.0138	Skelton, Judith; Mullins, Raynor; Langston, LeAnn Todd; Womack, Sara; Ebersole, Jeffrey L.; Rising, Sharon Schindler; Kovarik, Robert	2009	JOURNAL OF HEALTH CARE FOR THE POOR AND UNDERSERVED	10
	64	review	Immunomodulatory role of oral microbiota in inflammatory diseases and allergic conditions	10.3389/falgy.2023.1067483	Moreno, Carlos M.; Boeree, Ellie; Freitas, Claudia M. Tellez; Weber, K. Scott	2023	FRONTIERS IN ALLERGY	9
	65	review	Advances in the oral microbiota and rapid detection of oral infectious diseases	10.3389/fmicb.2023.1121737	Xiao, Xuan; Liu, Shangfeng; Deng, Hua; Song, Yuhan; Zhang, Liang; Song, Zhifeng	2023	FRONTIERS IN MICROBIOLOGY	9
	66	cross-sectional study	Oral Hygiene Practices and Awareness of Pregnant Women about the Effects of Periodontal Disease on Pregnancy Outcomes	10.1155/2022/5195278	Bushehab, Noora Mohammed Eissa; Sreedharan, Jayadevan; Reddy, Sesha; D'souza, Jovita; Abdelmagyd, Hossam	2022	INTERNATIONAL JOURNAL OF DENTISTRY	9
	67	RCT	Calcium and vitamin D supplementation and/or periodontal therapy in the treatment of periodontitis among Brazilian pregnant women: protocol of a feasibility randomised controlled trial (the IMPROVE trial)	10.1186/s40814-019-0417-6	Cocate, Paula Guedes; Kac, Gilberto; Heitmann, Berit L.; Nadanovsky, Paulo; da Veiga Soares Carvalho, Maria Claudia; Benaim, Camila; Schlussel, Michael Maia; Trindade de Castro, Maria Beatriz; Alves-Santos, Nadya Helena; Baptista, Amanda Farnum; Holick, Michael F.; Mokhtar, Rana R.; Bomfim, Alessandra Raymundo; Amorim Adegboye, Amanda Rodrigues	2019	PILOT AND FEASIBILITY STUDIES	9
	68	Cross-sectional study	Relationship among Hypovitaminosis D, Maternal Periodontal Disease, and Low Birth Weight	10.29271/jcpsp.2018.01.36	Khan, Farhan Raza; Ahmad, Tashfeen; Hussain, Rabia; Bhutta, Zulfiqar Ahmed	2018	JCPSP-JOURNAL OF THE COLLEGE OF PHYSICIANS AND SURGEONS PAKISTAN	9
	69	Comparative Study	Interieukin-6-174 genotype, periodontal disease and adverse pregnancy outcomes: A pilot study	10.1007/s10875-007-9162-3	Dashash, M.; Nugent, J.; Baker, P.; Tansinda, D.; Blinkhorn, F.	2008	JOURNAL OF CLINICAL IMMUNOLOGY	9
	70	review	Periodontal Disease and Other Adverse Health Outcomes Share Risk Factors, including Dietary Factors and Vitamin D Status	10.3390/nu15122787	Grant, William B.; van Amerongen, Barbara M.; Boucher, Barbara J.	2023	NUTRIENTS	8
	71	Comparative Study	Subgingival Microbiome in Pregnancy and a Potential Relationship to Early Term Birth	10.3389/fcimb.2022.873683	Yang, Irene; Claussen, Henry; Arthur, Robert Adam; Hertzberg, Vicki Stover; Geurs, Nicolaas; Corwin, Elizabeth J.; Dunlop, Anne L.	2022	FRONTIERS IN CELLULAR AND INFECTION MICROBIOLOGY	8
	72		Consideration of Oral Health and Periodontal Diseases During Pregnancy: Knowledge and Behaviour Among French Pregnant Women	10.3290/j.ohpd.b875513	Petita, Catherine; Benezechb, Juliette; Davideauc, Jean-Luc; Hamannd, Virginie; Tuzine, Nicolas; Huckf, Olivier	2021	ORAL HEALTH & PREVENTIVE DENTISTRY	8
	73	systematic review	Effect of per Capita Income on the Relationship between Periodontal Disease during Pregnancy and the Risk of Preterm Birth and Low Birth Weight Newborn. Systematic Review and Meta-Analysis	10.3390/ijerph17218015	Alba Moliner-Sanchez, Carmen; Enrique Iranzo-Cortes, Jose; Manuel Almerich-Silla, Jose; Bellot-Arcis, Carlos; Carmelo Ortola-Siscar, Jose; Maria Montiel-Company, Jose; Almerich-Torres, Teresa	2020	INTERNATIONAL JOURNAL OF ENVIRONMENTAL RESEARCH AND PUBLIC HEALTH	8
	74		Dental Cleaning, Community Water Fluoridation and Preterm Birth, Massachusetts: 2009-2016	10.1007/s10995-018-2659-y	Zhang, Xiyuan; Lu, Emily; Stone, Sarah L.; Diop, Hafsatou	2019	MATERNAL AND CHILD HEALTH JOURNAL	8
	75	review	Maternal microbiota and gestational diabetes: impact on infant health	10.1186/s12967-023-04230-3	Singh, Parul; Elhaj, Duaa Ahmed Idris; Ibrahim, Ibrahim; Abdullahi, Hala; Al Khodor, Souhaila	2023	JOURNAL OF TRANSLATIONAL MEDICINE	7
	76	review	<i>Fusobacterium nucleatum</i> and alteration of the oral microbiome: from pregnancy to SARS-COV-2 infection	10.26355/eurrev_202107_26251	Dessi, A.; Bosco, A.; Pintus, R.; Orru, G.; Fanos, V	2021	EUROPEAN REVIEW FOR MEDICAL AND PHARMACOLOGICAL SCIENCES	7
	77		<i>FcγRIIB</i> polymorphisms, periodontitis and preterm birth in Japanese pregnant women	10.1111/j.1600-0765.2010.01338.x	Iwanaga, R.; Sugita, N.; Hirano, E.; Sasahara, J.; Kikuchi, A.; Tanaka, K.; Yoshie, H.	2011	JOURNAL OF PERIODONTAL RESEARCH	7
	78		Prevalence of myths regarding oral health among pregnant women in North India	10.1111/idh.12471	Jain, Lokesh; Juneja, Ruchi; Kansal, Richa; Kumar, Varun	2021	INTERNATIONAL JOURNAL OF DENTAL HYGIENE	6
	79	review	Exploring the Role of IL-17A in Oral Dysbiosis-Associated Periodontitis and Its Correlation with Systemic Inflammatory Disease	10.3390/dj11080194	Irie, Koichiro; Azuma, Tetsuji; Tomofuji, Takaaki; Yamamoto, Tatsuo	2023	DENTISTRY JOURNAL	5
	80		Keystone salivary mycobiome in postpartum period in health and disease conditions	10.1016/j.mycmed.2020.101101	Khadija, Bibi; Imran, Muhammad; Faryal, Rani	2021	JOURNAL DE MYCOLOGIE MEDICALE	5
	81	cross-sectional study	Knowledge and Practices of Oral Health Care During Pregnancy: A Survey Among Swiss Dentists	10.3290/j.ohpd.a44682	Razban, Maria; Giannopoulou, Catherine	2020	ORAL HEALTH & PREVENTIVE DENTISTRY	5
	82	cross-sectional study	Periodontal Health Status and Pregnancy Outcomes: A Survey in Medical Doctors	PMID: 30375998	Gupta, Sujaya; Shrestha, Barsha; Gupta, Neha; Tuladhar, Anik; Sushil, K. C.; Dhami, Bhageshwar	2018	JOURNAL OF NEPAL MEDICAL ASSOCIATION	5
	83		Factors Associated with Receipt of Pre-pregnancy Preventive Dental Care Among Women in West Virginia: Pregnancy Risk Assessment Monitoring System (PRAMS) Survey 2009-2010	10.3290/j.ohpd.a36467	Umer, Amna; Haile, Zelalem Teka; Ahmadi-Montecalvo, Halima; Chertok, Ilana R. Azulay	2016	ORAL HEALTH & PREVENTIVE DENTISTRY	5
	84	Comparative Study	Dental neglect and adverse birth outcomes: a validation and observational study	10.1111/idh.12001	Acharya, S.; Pentapati, K. C.; Bhat, P. V.	2013	INTERNATIONAL JOURNAL OF DENTAL HYGIENE	5
	85		Odontostomatological approach to the pregnant patient	PMID: 19146202	Minozzi, F.; Chipaila, N.; Unfer, V.; Minozzi, M.	2008	EUROPEAN REVIEW FOR MEDICAL AND PHARMACOLOGICAL SCIENCES	5
	86	systematic review	Unfavourable beliefs about oral health and safety of dental care during pregnancy: a systematic review	10.1186/s12903-023-03439-4	Kamalabadi, Yasaman Mohammadi; Campbell, M. Karen; Zitoun, Natalie M.; Jessani, Abbas	2023	BMC ORAL HEALTH	4
	87	case-control study	Oral microbiome and preterm birth	10.3389/fmed.2023.1177990	Simic, Marijana Vidmar; Maver, Ales; Zimani, Ana Nyasha; Hocevar, Keli; Peterlin, Borut; Kovanda, Anja; Premru-Srsen, Tanja	2023	FRONTIERS IN MEDICINE	4
	88	cross-sectional study	A Survey on Oral Health Knowledge, Attitudes and Practices of Pregnant Women Attending Four General Health Hospitals in Switzerland	10.3290/j.ohpd.b2573007	Lazaridi, Ioanna; Zekeridou, Alkisti; Schaub, Leandra; Prudente, Daniela; Razban, Maria; Giannopoulou, Catherine	2022	ORAL HEALTH & PREVENTIVE DENTISTRY	4
	89	cross-sectional study	A Survey on Oral Health Knowledge, Attitudes and Practices of Pregnant Women Attending Four General Health Hospitals in Switzerland	10.3290/j.ohpd.b2573007	Lazaridi, Ioanna; Zekeridou, Alkisti; Schaub, Leandra; Prudente, Daniela; Razban, Maria; Giannopoulou, Catherine	2022	ORAL HEALTH & PREVENTIVE DENTISTRY	4
	90	cross-sectional study	Association of periodontal disease with depression and adverse birth outcomes: Results from the Perinatal database; Finger Lakes region, New York State	10.1371/journal.pone.0215440	Kopycka-Kedzierawski, Dorota T.; Li, Dongmei; Xiao, Jin; Billings, Ronald J.; Dye, Timothy D.	2019	PLOS ONE	4
	91	cross-sectional study	Oral health care patterns and the history of miscarriage	10.1111/j.1601-0825.2008.01460.x	Heimonen, A.; Janket, S-J; Meurman, J. H.; Furuholm, J.; Ackerson, L. K.; Kaaja, R.	2008	ORAL DISEASES	4
	92		Clinical, oral immunological and microbiological shifts during and after pregnancy	10.1007/s00784-023-05408-1	Meric, Pinar; Silbereisen, Angelika; Emingil, Gulnur; Ozturk, Veli-Ozgen; Bostanci, Nagihan	2023	CLINICAL ORAL INVESTIGATIONS	3
	93	review	The oral microbiota and gestational diabetes mellitus	10.3389/fcdhc.2023.1120920	Correa, Joice Dias; Faria, Giovanna Araujo; Fernandes, Leticia Ladeia	2023	FRONTIERS IN CLINICAL DIABETES AND HEALTHCARE	3
	94	Comparative Study	Oral cleaning habits and the copy number of periodontal bacteria in pregnant women and its correlation with birth outcomes: an epidemiological study in Mibilizi, Rwanda	10.1186/s12903-022-02443-4	Arima, Hiroaki; Calliope, Akintije Simba; Fukuda, Hideki; Nzaramba, Theoneste; Mukakarake, Marie Goretti; Wada, Takayuki; Yorifuji, Takashi; Mutesa, Leon; Yamamoto, Taro	2022	BMC ORAL HEALTH	3
	95	case-control study	Mothers' high glycemic levels and the association between periodontitis and low birth weight	10.1002/JPER.21-0406	Gomes-Filho, Isaac Suzart; Trindade, Soraya Castro; da Cruz, Simone Seixas; Morais Godoy Figueiredo, Ana Claudia; Hintz, Alexandre Marcelo; Fernandes Adan, Luis Fernando; Marcilio Cerqueira, Eneida de Moraes; Passos-Soares, Johelle de Santana; Pereira Vianna, Maria Isabel; Freitas Coelho, Julita Maria; Coelho Alves, Claudia Maria; Barreto, Mauricio Lima; Seymour, Gregory John; Loomer, Peter Micha…	2022	JOURNAL OF PERIODONTOLOGY	3
	96	risk	Risks of khat chewing on the cardiovascular, nervous, gastrointestinal, and genitourinary systems: A narrative review	10.4103/jfmpc.jfmpc_1254_21	Alshoabi, Sultan Abdulwadoud; Hamid, Abdullgabbar M.; Gameraddin, Moawia B.; Suliman, Awadia G.; Omer, Awatif M.; Alsultan, Kamal D.; Binmodied, Abdul-Rub A.; Alhamadi, Mohammed A.	2022	JOURNAL OF FAMILY MEDICINE AND PRIMARY CARE	3
	97	Cross-Sectional Study	Pregnancy, oral health and dental education: an overview on the northeast of Italy	10.1515/jpm-2020-0032	Costantinides, Fulvia; Vettori, Erica; Conte, Martina; Tonni, Ingrid; Nicolin, Vanessa; Ricci, Giuseppe; Di Lenarda, Roberto	2020	JOURNAL OF PERINATAL MEDICINE	3
	98	Cross-Sectional Study	Use of Dental Care Among Pregnant Women in the Brazilian Unified Health System	10.3290/j.ohpd.a41980	Ruiz, Luciana Fantinel; Uffermann, Gabriela; Vargas-Ferreira, Fabiana; Bavaresco, Caren Serra; Neves, Matheus; Reis de Moura, Flavio Renato	2019	ORAL HEALTH & PREVENTIVE DENTISTRY	3
	99	Cross-Sectional Study	Knowledge, attitudes, and practices of healthcare professionals on oral care of pregnant women in Brunei Darussalam	10.1038/s41405-023-00162-8	Muhammad-Safwan, Nur-Afifah Syafiqah; Abdul-Mumin, Khadizah H. H.; Rahman, Hanif Abdul; Gharif, Rafidah; Haji-Momin, Haji-Mohin; Kisut, Ramlah; Zielinski, Ruth; Dhaliwal, Jagjit Singh	2023	BDJ OPEN	2
	100	Cross-Sectional Study	Periodontal Diseases and Pregnancy: Knowledge and Clinical Practice Habits of French Midwives	10.3290/j.ohpd.b3680323	Novello, Solen; Pailleau, Marion; Le Devehat, Pierre; Jeanne, Sylvie	2022	ORAL HEALTH & PREVENTIVE DENTISTRY	2
	101	RCT	Effect of Oral Prophylactic Measures on the Occurrence of Pre-Eclampsia (OP-PE) in High-Risk Pregnant Women: A Cluster Randomized Controlled Trial	10.3390/mps4030061	Kanoute, Aida; Gare, Jocelyne; Meda, Nicolas; Viennot, Stephane; Tramini, Paul; Fraticelli, Laurie; Carrouel, Florence; Bourgeois, Denis	2021	METHODS AND PROTOCOLS	2
	102	systematic review	Dental Considerations in Pregnancy - A Systematic Review	10.9734/JPRI/2021/v33i40A32224	Bashir, Sana; Menon, Ipseeta; Gupta, Ritu; Sharma, Anubhav; Arora, Vikram; Varshney, Shivangi	2021	JOURNAL OF PHARMACEUTICAL RESEARCH INTERNATIONAL	2
	103	Cross-Sectional Study	Evaluation of Gynecologists' Awareness About Oral Health Condition During Pregnancy in Chennai City	10.4103/jpbs.JPBS_24_19	Paneer, Silambarasan; Muthusamy, Narasimman; Manickavel, Rathinavel Pandian; Venkatakrishnan, Cakku Jalliah; Rathnavelu, Pradeep; Jayaram, Muthuvignesh	2019	JOURNAL OF PHARMACY AND BIOALLIED SCIENCES	2
	104		Protect Tiny Teeth Toolkit: An Oral Health Communications Resource for Providers of Pregnant Women and New Mothers	10.1089/jwh.2019.7657	Brailer, Cassie; Robison, Valerie; Barone, Lauren	2019	JOURNAL OF WOMENS HEALTH	2
	105		Research and Practice Communications Between Oral Health Providers and Prenatal Health Providers: A Bibliometric Analysis	10.1007/s10995-016-1960-x	Skvoretz, John; Dyer, Karen; Daley, Ellen; Debate, Rita; Vamos, Cheryl; Kline, Nolan; Thompson, Erika	2016	MATERNAL AND CHILD HEALTH JOURNAL	2
	106	Cross-Sectional Study	Periodontal disease in pregnancy: A comparative prospective study	10.1055/a-2008-1038	Ortmann, Nora; Moellers, Mareike; Braun, Janina; Sourouni, Marina; Willy, Daniela; Koester, Helen Ann; Klockenbusch, Walter; Schmitz, Ralf; Oelmeier, Kathrin	2023	ZEITSCHRIFT FUR GEBURTSHILFE UND NEONATOLOGIE	1
	107	review	Oral Health Knowledge, Attitudes, Practices, and Literacy of Pregnant Women: A Scoping Review	10.3290/j.ohpd.b4100965	Tenenbauma, Annabelle; Azogui-Levyb, Sylvie	2023	ORAL HEALTH & PREVENTIVE DENTISTRY	1
	108	Cross-Sectional Study	Relationship between Oral Health Knowledge and Maternal Oral Health with Obstetric Risk and Breastfeeding	10.3390/ijerph19137797	Serrano-Sanchez, Silvia; Gonzalez-Gonzalez, Jaime; Rodriguez-Martin, Beatriz; Munoz-Rodriguez, Vanesa; de las Heras-Corrochano, Sonia; Jose Criado-Alvarez, Juan	2022	INTERNATIONAL JOURNAL OF ENVIRONMENTAL RESEARCH AND PUBLIC HEALTH	1
	109	Cross-Sectional Study	Evaluation of the Knowledge Level, Behavior, and Attitudes of Obstetrics and Gynecology Specialists on the Relationship Between Periodontal Diseases and Pregnancy Outcomes	10.4274/meandros.galenos.2021.24381	Ustaoglu, Gulbahar; Ural, Ulku Mete; Paksoy, Tugce; Ankarali, Handan	2022	MEANDROS MEDICAL AND DENTAL JOURNAL	1
	110	Case Control Study	IL-17, A Possible Salivary Biomarker for Preterm Birth in Females with Periodontitis	10.1007/s13224-021-01466-1	Mahilkar, Sonal; Malagi, Sachin K.; Soni, Abhishek; Abraham, Dennis V.; Johnson, Lynn; Pattanshetti, Kirti S.	2021	JOURNAL OF OBSTETRICS AND GYNECOLOGY OF INDIA	1
	111	cross sectional study	Salivary and plasma inflammatory mediators and secretory status in preterm delivery women with periodontitis - a cross sectional study	10.2298/VSP171106066N	Nikolic, Ljubinka; Cakic, Sasa; Perunovic, Neda; Colak, Emina; Stevuljevic, Jelena-Kotur; Jankovic, Sasa; Djuric, Milanko; Plecas, Darko	2020	VOJNOSANITETSKI PREGLED	1
	112	cross sectional study	Evaluating the knowledge, attitude, and behaviors of obstetricians and midwives regarding oral health in pregnant women	10.22122/johoe.v8i1.433	Rashidi-Maybodi, Fahimeh; Rahaei, Zohreh; Jalali-Pandary, Mehrdad; Faal-Rastegar, Nasrin	2019	JOURNAL OF ORAL HEALTH AND ORAL EPIDEMIOLOGY	1
	113		Oral Health Care for the Pregnant Adolescent	PMID: 32074893	[Anonymous]	2018	PEDIATRIC DENTISTRY	1
	114	cross sectional study	Dental health dispositions of pregnant women: A survey from a hospital clinic in Istanbul	10.1080/01443615.2017.1306837	Karasu, Ayse Filiz Gokmen; Kutuk, Nukhet; Aydin, Serdar; Adanir, Ilknur; Ates, Seda; Bademler, Neslihan	2017	JOURNAL OF OBSTETRICS AND GYNAECOLOGY	1
	115	cross-sectional study	Trends in maternal oral health services at primary healthcare centers in Saudi Arabia: a cross-sectional study	10.1186/s12903-023-03712-6	Al Agili, Dania	2023	BMC ORAL HEALTH	0
	116	animal study	Alterations and potential roles of microbial population of pregnant mouse saliva and amniotic fluid	10.1111/aji.13782	Jia, Bei; Tang, Lijun; Liu, Huibing; Zhu, Yan; Chen, Wenqian; Chen, Qian; Li, Jing; Zhong, Mei; Yin, Ailan	2023	AMERICAN JOURNAL OF REPRODUCTIVE IMMUNOLOGY	0
	117	review	Dental care of the pregnant patient: an update of guidelines and recommendations	10.47391/JPMA.8400	Hyder, Tahira; Khan, Saifullah; Moosa, Zuhair Haroon	2023	JOURNAL OF THE PAKISTAN MEDICAL ASSOCIATION	0
	118	Comparative Study	Dental Insurance Coverage, Dentist Visiting, and Oral Health Status among Asian Immigrant Women of Childbearing Age in Canada: A Comparative Study	10.3390/healthcare11192666	Li, Qianqian; Du, Meizhi; Knight, John C.; Yi, Yanqing; Wang, Qi; Wang, Peizhong Peter; Zhu, Yun	2023	HEALTHCARE	0
	119	Case Control Study	Predicting preterm birth using machine learning techniques in oral microbiome	10.1038/s41598-023-48466-x	Hong, You Mi; Lee, Jaewoong; Cho, Dong Hyu; Jeon, Jung Hun; Kang, Jihoon; Kim, Min-Gul; Lee, Semin; Kim, Jin Kyu	2023	SCIENTIFIC REPORTS	0
	120	cross-sectional study	Awareness, knowledge and attitude toward the relationship between periodontal health and pregnancy outcomes among obstetrician-gynecologist healthcare professionals in Turkey: Results of 11<SUP>th</SUP> Turkish-German Gynecological Association Congress based survey	10.4274/jtgga.galenos.2022.2021-9-13	Turabi, Resul; Agrali, Omer Birkan; Dogan, Basak	2022	JOURNAL OF THE TURKISH-GERMAN GYNECOLOGICAL ASSOCIATION	0
	121	cross-sectional study	Knowledge and Perceptions of Dental Care During Pregnancy: A Cross-Sectional Survey of Adolescents and Young Adults	PMID: 37149874	Laxer, Kaitlin R.; Hammersmith, Kimberly J.; Amini, Homa; Casamassimo, Paul S.	2022	JOURNAL OF DENTISTRY FOR CHILDREN	0
	122	Case Control Study	Oil-based vitamin E oral spray for oral health in pregnancy	10.2144/fsoa-2021-0095	Reppuccia, Sabrina; Crocetto, Felice; Gragnano, Elisabetta; D'Alessandro, Pietro; Vetrella, Martin; Saccone, Gabriele; Arduino, Bruno	2022	FUTURE SCIENCE OA	0
	123	cross-sectional study	Initial Psychometric Testing of a Brief Maternal Oral Symptom Survey	10.1111/jmwh.13343	Park, Joy JooHee; Corwin, Elizabeth; Dunlop, Anne L.; Yang, Irene	2022	JOURNAL OF MIDWIFERY & WOMENS HEALTH	0
	124	cross-sectional study	AWARENESS ON ORAL HEALTH EFFECTS DURING PREGNANCY AMONG FEMALES'- A QUESTIONNAIRE BASED SURVEY		Baskar, Sharwini; Preetha, S.; Prathap, Lavanya; Jeevitha, M.	2022	INTERNATIONAL JOURNAL OF EARLY CHILDHOOD SPECIAL EDUCATION	0
	125		Linking periodontitis and adverse pregnancy outcomes through CD14+CD16+monocytes	10.1016/j.mehy.2021.110637	Jagannathan, Raghunathan; Balaji, Thodur Madapusi; Varadarajan, Saranya; Bhuvaneswari, B.; Venkatakrishnan, C. J.; Priya, S. Lakshmi; Rajendran, Swaminathan; Sayed, Mohammed E.; Mugri, Maryam H.; Patil, Shankargouda	2021	MEDICAL HYPOTHESES	0
	126	cross-sectional study	INVESTIGATING THE KNOWLEDGE, ATTITUDE, AND PRACTICE OF PREGNANT WOMEN ABOUT PERIODONTAL HEALTH AND ORAL HEALTH, AND THEIR EFFECT ON THE FETUS DURING PREGNANCY	10.52571/PTQ.v18.n38.2021.13_MOHAMADIMOGHADAM	Mohamadimoghadam, Marzieh; Shakib, Seyed Hojat; Salmani, Fatemeh	2021	PERIODICO TCHE QUIMICA	0
	127	Cross Sectional Survey	Awareness on Oral Hygiene Measures Among Pregnant Women -A Cross Sectional Survey	10.21786/bbrc/13.7/75	Das, Anubhav; Sangeetha; Duraisamy, Revathi	2020	BIOSCIENCE BIOTECHNOLOGY RESEARCH COMMUNICATIONS	0
	128		Relationship between FcyRIIB gene polymorphisms, periodontitis and adverse pregnancy outcomes in pregnant women		Wang, Yanming; Sugita, Noriko; Wang, Xiaoqing; Meng, Peisong; Gao, Lili; Lin, Jiang; Yoshie, Hiromasa; Bi, Liangjia	2017	INTERNATIONAL JOURNAL OF CLINICAL AND EXPERIMENTAL PATHOLOGY	0
	129		Plasma Fibronectin in Saliva of Women with History of Miscarriage(s) and Periodontal Disease - a Pilot Study		Ariffin, Farha; Kamin, Salmah; Hassan, Jamiyah; Hasan, Haliza	2013	SAINS MALAYSIANA	0
Correlation risk of APOs and PD	1	review	Relationship between periodontal infections and systemic disease	10.1111/j.1469-0691.2007.01798.x	Seymour, G. J.; Ford, P. J.; Cullinan, M. P.; Leishman, S.; Yamazaki, K.	2007	CLINICAL MICROBIOLOGY AND INFECTION	447
	2	review	Association between periodontal pathogens and systemic disease	10.1016/j.bj.2018.12.001	Bui, Fiona Q.; Coutinho Almeida-da-Silva, Cassio Luiz; Huynh, Brandon; Trinh, Alston; Liu, Jessica; Woodward, Jacob; Asadi, Homer; Ojcius, David M.	2019	BIOMEDICAL JOURNAL	438
	3	system review	Periodontal disease and adverse pregnancy outcomes: a systematic review	10.1111/j.1471-0528.2005.00827.x	Xiong, X; Buekens, P; Fraser, WD; Beck, J; Offenbacher, S	2006	BJOG-AN INTERNATIONAL JOURNAL OF OBSTETRICS AND GYNAECOLOGY	369
	4	review	Periodontal disease and systemic conditions: a bidirectional relationship	10.1007/s10266-006-0060-6	Kim, Jemin; Amar, Salomon	2006	ODONTOLOGY	361
	5	RCT	Treatment of periodontal disease and the risk of preterm birth	10.1056/NEJMoa062249	Michalowicz, Bryan S.; Hodges, James S.; DiAngelis, Anthony J.; Lupo, Virginia R.; Novak, M. John; Ferguson, James E.; Buchanan, William; Bofill, James; Papapanou, Panos N.; Mitchell, Dennis A.; Matseoane, Stephen; Tschida, Pat A.	2006	NEW ENGLAND JOURNAL OF MEDICINE	360
	6	RCT	Periodontal therapy may reduce the risk of preterm low birth weight in women with periodontal disease:: A randomized controlled trial	10.1902/jop.2002.73.8.911	López, NJ; Smith, PC; Gutierrez, J	2002	JOURNAL OF PERIODONTOLOGY	350
	7	a prospective study 前瞻性	Periodontal infection and preterm birth - Results of a prospective study	10.14219/jada.archive.2001.0299	Jeffcoat, MK; Geurs, NC; Reddy, MS; Cliver, SP; Goldenberg, RL; Hauth, JC	2001	JOURNAL OF THE AMERICAN DENTAL ASSOCIATION	338
	8	animal study	<i>Fusobacterium nucleatum</i> induces premature and term stillbirths in pregnant mice:: Implication of oral bacteria in preterm birth	10.1128/IAI.72.4.2272-2279.2004	Han, YPW; Redline, RW; Li, M; Yin, LH; Hill, GB; McCormick, TS	2004	INFECTION AND IMMUNITY	311
	9	review	Chronic periodontitis, inflammatory cytokines, and interrelationship with other chronic diseases	10.1080/00325481.2018.1396876	Cardoso, Elsa Maria; Reis, Catia; Cristina Manzanares-Cespedes, Maria	2018	POSTGRADUATE MEDICINE	292
	10	RCT	Periodontal disease and preterm birth: Results of a pilot intervention study	10.1902/jop.2003.74.8.1214	Jeffcoat, MK; Hauth, JC; Geurs, NC; Reddy, MS; Cliver, SP; Hodgkins, PM; Goldenberg, RL	2003	JOURNAL OF PERIODONTOLOGY	256
	11	system review	Epidemiology of association between maternal periodontal disease and adverse pregnancy outcomes systematic review	10.1111/jcpe.12063	Ide, Mark; Papapanou, Panos N.	2013	JOURNAL OF CLINICAL PERIODONTOLOGY	243
	12	prospective cohort study	Progressive periodontal disease and risk of very preterm delivery	10.1097/01.AOG.0000190212.87012.96	Offenbacher, S; Boggess, KA; Murtha, AP; Jared, HL; Lieff, S; McKaig, RG; Mauriello, SM; Moss, KL; Beck, JD	2006	OBSTETRICS AND GYNECOLOGY	240
	13	review	Low-grade inflammation in chronic infectious diseases - Paradigm of periodontal infections	10.1196/annals.1366.032	Moutsopoulos, Niki M.; Madianos, Phoebus N.	2006	NEUROENDOCRINE AND IMMUNE CROSSTALK	226
	14	review	Effect of pregnancy on periodontal and dental health	10.1080/00016350260248210	Laine, MA	2002	ACTA ODONTOLOGICA SCANDINAVICA	211
	15	Case Reports	Term Stillbirth Caused by Oral <i>Fusobacterium nucleatum</i>	10.1097/AOG.0b013e3181cb9955	Han, Yiping W.; Fardini, Yann; Chen, Casey; Iacampo, Karla G.; Peraino, Victoria A.; Shamonki, Jaime M.; Redline, Raymond W.	2010	OBSTETRICS AND GYNECOLOGY	208
	16	case-control study	Maternal periodontal disease and preterm low birthweight: Case-control study	10.1177/154405910208100505	Davenport, ES; Williams, CECS; Sterne, JAC; Murad, S; Sivapathasundram, V; Curtis, MA	2002	JOURNAL OF DENTAL RESEARCH	191
	17	review	Pathogen-induced inflammation at sites distant from oral infection: bacterial persistence and induction of cell-specific innate immune inflammatory pathways	10.1111/j.2041-1014.2010.00582.x	Hayashi, C.; Gudino, C. V.; Gibson, F. C., III; Genco, C. A.	2010	MOLECULAR ORAL MICROBIOLOGY	186
	18		Adverse pregnancy outcomes (APOs) and periodontal disease: pathogenic mechanisms	10.1111/jcpe.12082	Madianos, Phoebus N.; Bobetsis, Yiorgos A.; Offenbacher, Steven	2013	JOURNAL OF CLINICAL PERIODONTOLOGY	182
	19	review	Oral health during pregnancy	PMID: 18481562	Silk, Hugh; Douglass, Alan B.; Douglass, Joanna M.; Silk, Laura	2008	AMERICAN FAMILY PHYSICIAN	182
	20	review	Periodontitis and adverse pregnancy outcomes: consensus report of the Joint EFP/AAP Workshop on Periodontitis and Systemic Diseases	10.1111/jcpe.12083	Sanz, Mariano; Kornman, Kenneth	2013	JOURNAL OF CLINICAL PERIODONTOLOGY	181
	21	RCT	Periodontal therapy reduces the rate of preterm low birth weight in women with pregnancy-associated gingivitis	10.1902/jop.2005.76.11-S.2144	López, NJ; Da Silva, I; Ipinza, J; Gutiérrez, J	2005	JOURNAL OF PERIODONTOLOGY	178
	22	review	Oral health's inextricable connection to systemic health: Special populations bring to bear multimodal relationships and factors connecting periodontal disease to systemic diseases and conditions	10.1111/prd.12398	Kapila, Yvonne L.	2021	PERIODONTOLOGY 2000	168
	23	Comparative Study	Periodontal infections and pre-term birth: early findings from a cohort of young minority women in New York	10.1034/j.1600-0722.2001.00966.x	Mitchell-Lewis, D; Engebretson, SP; Chen, J; Lamster, IB; Papapanou, PN	2001	EUROPEAN JOURNAL OF ORAL SCIENCES	167
	24	animal model	Fap2 of <i>Fusobacterium nucleatum</i> Is a Galactose-Inhibitable Adhesin Involved in Coaggregation, Cell Adhesion, and Preterm Birth	10.1128/IAI.02838-14	Coppenhagen-Glazer, S.; Sol, A.; Abed, J.; Naor, R.; Zhang, X.; Han, Y. W.; Bachrach, G.	2015	INFECTION AND IMMUNITY	160
	25	prospective cohort study	A prospective study to investigate the relationship between periodontal disease and adverse pregnancy outcome	10.1038/sj.bdj.4811620	Moore, S; Ide, M; Coward, PY; Randhawa, M; Borkowska, E; Baylis, R; Wilson, RF	2004	BRITISH DENTAL JOURNAL	157
	26	RCT	Effects of periodontal therapy during pregnancy on periodontal status, biologic parameters, and pregnancy outcomes: A pilot study	10.1902/jop.2006.060047	Offenbacher, Steven; Lin, Dongming; Strauss, Robert; McKaig, Rosemary; Irving, Joanna; Barros, Silvana P.; Moss, Kevin; Barrow, David A.; Hefti, A.; Beck, James D.	2006	JOURNAL OF PERIODONTOLOGY	156
	27	review	From focal sepsis to periodontal medicine: a century of exploring the role of the oral microbiome in systemic disease	10.1113/JP272427	Kumar, Purnima S.	2017	JOURNAL OF PHYSIOLOGY-LONDON	152
	28	review	Periodontal Medicine: 100 Years of Progress	10.1177/0022034519846113	Beck, J. D.; Papapanou, N.; Philips, K. H.; Offenbacher, S.	2019	JOURNAL OF DENTAL RESEARCH	146
	29	system review	Periodontal diseases and the risk of preterm birth and low birth weight: A meta-analysis	10.1902/jop.2005.76.2.161	Khader, YS; Ta'ani, Q	2005	JOURNAL OF PERIODONTOLOGY	146
	30	review	Diabetes mellitus and inflammatory periodontal diseases	10.1097/MED.0b013e3282f824b7	Mealey, Brian L.; Rose, Louis F.	2008	CURRENT OPINION IN ENDOCRINOLOGY DIABETES AND OBESITY	144
	31	case-control study	Periodontal disease and upper genital tract inflammation in early spontaneous preterm birth	10.1097/01.AOG.0000139836.47777.6d	Goepfert, AR; Jeffcoat, MK; Andrews, WW; Faye-Petersen, O; Cliver, SP; Goldenberg, RL; Hauth, JC	2004	OBSTETRICS AND GYNECOLOGY	140
	32	review	Periodontal disease and systemic health: current status	10.1111/j.1834-7819.2009.01144.x	Cullinan, M. P.; Ford, P. J.; Seymour, G. J.	2009	AUSTRALIAN DENTAL JOURNAL	137
	33	case reports	Localization of <i>P</i>. <i>gingivalis</i> in Preterm Delivery Placenta	10.1177/0022034509338032	Katz, J.; Chegini, N.; Shiverick, K. T.; Lamont, R. J.	2009	JOURNAL OF DENTAL RESEARCH	136
	34	RCT	Treatment of Periodontal Disease During Pregnancy <i>A Randomized Controlled Trial</i>	10.1097/AOG.0b013e3181c15b40	Newnham, John P.; Newnham, Ian A.; Ball, Colleen M.; Wright, Michelle; Pennell, Craig E.; Swain, Jonathan; Doherty, Dorota A.	2009	OBSTETRICS AND GYNECOLOGY	128
	35	review	Biochemical markers for the prediction of preterm birth	10.1016/j.ajog.2005.02.015	Goldenberg, RL; Goepfert, AR; Ramsey, PS	2005	AMERICAN JOURNAL OF OBSTETRICS AND GYNECOLOGY	127
	36	review	Oral health in women during preconception and pregnancy: Implications for birth outcomes and infant oral health	10.1007/s10995-006-0095-x	Boggess, Kim A.; Edelstein, Burton L.	2006	MATERNAL AND CHILD HEALTH JOURNAL	126
	37		FadA from <i>Fusobacterium nucleatum</i> utilizes both secreted and nonsecreted forms for functional oligomerization for attachment and invasion of host cells	10.1074/jbc.M611567200	Xu, Minghua; Yamada, Mitsunori; Li, Mei; Liu, Hongqi; Chen, Shu G.; Han, Yiping W.	2007	JOURNAL OF BIOLOGICAL CHEMISTRY	124
	38	prospective cohort study	Periodontal disease definition may determine the association between periodontitis and pregnancy outcomes	10.1111/j.1600-051X.2008.01222.x	Manau, Carolina; Echeverria, Ana; Agueda, Anna; Guerrero, Adrian; Echeverria, Jose J.	2008	JOURNAL OF CLINICAL PERIODONTOLOGY	119
	39	systematic review	Clinical research activity in periodontal medicine: a systematic mapping of trial registers	10.1111/jcpe.12534	Monsarrat, Paul; Blaizot, Alessandra; Kemoun, Philippe; Ravaud, Philippe; Nabet, Cathy; Sixou, Michel; Vergnes, Jean-Noel	2016	JOURNAL OF CLINICAL PERIODONTOLOGY	118
	40	systematic review	Obstetric outcomes after treatment of periodontal disease during pregnancy: systematic review and meta-analysis	10.1136/bmj.c7017	Polyzos, Nikolaos P.; Polyzos, Ilias P.; Zavos, Apostolos; Valachis, Antonis; Mauri, Davide; Papanikolaou, Evangelos G.; Tzioras, Spyridon; Weber, Daniel; Messinis, Ioannis E.	2010	BMJ-BRITISH MEDICAL JOURNAL	118
	41	review	Risk assessment and management to prevent preterm birth	10.1016/j.siny.2016.01.005	Koullali, B.; Oudijk, M. A.; Nijman, T. A. J.; Mol, B. W. J.; Pajkrt, E.	2016	SEMINARS IN FETAL & NEONATAL MEDICINE	109
	42	case-control study	Periodontitis, a marker of risk in pregnancy for preterm birth	10.1111/j.1600-051X.2004.00630.x	Dörtbudak, O; Eberhardt, R; Ulm, M; Persson, GR	2005	JOURNAL OF CLINICAL PERIODONTOLOGY	109
	43	case-control study	Markers of periodontal infection and preterm birth	10.1016/j.ajog.2004.07.018	Jarjoura, K; Devine, PC; Perez-Delboy, A; Herrera-Abreu, M; D'Alton, M; Papapanou, PN	2005	AMERICAN JOURNAL OF OBSTETRICS AND GYNECOLOGY	103
	44	review	Oral infections and systemic disease - an emerging problem in medicine	10.1111/j.1469-0691.2007.01802.x	Rautemaa, R.; Lauhio, A.; Cullinan, M. P.; Seymour, G. J.	2007	CLINICAL MICROBIOLOGY AND INFECTION	101
	45	case-control study	Periodontal infections and pre-term low birth weight:: a case-control study	10.1111/j.1600-051X.2005.00670.x	Buduneli, N; Baylas, H; Buduneli, E; Türkoglu, O; Köse, T; Dahlen, G	2005	JOURNAL OF CLINICAL PERIODONTOLOGY	100
	46	RCT	Treatment of localized periodontal disease in pregnancy does not reduce the occurrence of preterm birth: results from the Periodontal Infections and Prematurity Study (PIPS)	10.1016/j.ajog.2009.10.892	Macones, George A.; Parry, Samuel; Nelson, Deborah B.; Strauss, Jerome F.; Ludmir, Jack; Cohen, Arnold W.; Stamilio, David M.; Appleby, Dina; Clothier, Bonnie; Sammel, Mary D.; Jeffcoat, Marjorie	2010	AMERICAN JOURNAL OF OBSTETRICS AND GYNECOLOGY	99
	47	review	Periodontal disease and adverse pregnancy outcomes	10.1111/prd.12294	Bobetsis, Yiorgos A.; Graziani, Filippo; Gursoy, Mervi; Madianos, Phoebus N.	2020	PERIODONTOLOGY 2000	95
	48	systematic review	Adverse pregnancy outcomes and periodontitis: A systematic review and meta-analysis exploring potential association	10.3290/j.qi.a34980	Corbella, Stefano; Taschieri, Silvio; Del Fabbro, Massimo; Francetti, Luca; Weinstein, Roberto; Ferrazzi, Enrico	2016	QUINTESSENCE INTERNATIONAL	93
	49	review	Periodontal diseases and adverse pregnancy outcomes: Mechanisms	10.1111/prd.12295	Figuero, Elena; Han, Yiping W.; Furuichi, Yasushi	2020	PERIODONTOLOGY 2000	91
	50	prospective cohort study	Maternal periodontitis and adverse pregnancy outcomes	10.1111/j.1600-0528.2006.00363.x	Pitiphat, Waranuch; Joshipura, Kaumudi J.; Gillman, Matthew W.; Williams, Paige L.; Douglass, Chester W.; Rich-Edwards, Janet W.	2008	COMMUNITY DENTISTRY AND ORAL EPIDEMIOLOGY	88
	51	RCT	Examining the safety of dental treatment in pregnant women	10.14219/jada.archive.2008.0250	Michalowicz, Bryan S.; DiAngelis, Anthony J.; Novak, M. John; Buchanan, William; Papapanou, Panos N.; Mitchell, Dennis A.; Curran, Alice E.; Lupo, Virginia R.; Ferguson, James E.; Bofill, James; Matseoane, Stephen; Deinard, Amos S., Jr.; Rogers, Tyson B.	2008	JOURNAL OF THE AMERICAN DENTAL ASSOCIATION	87
	52	RCT	Effect of periodontal therapy on pregnancy outcome on women affected by periodontitis	10.1902/jop.2007.060388	Tarannum, Fouzia; Faizuddin, Mohamed	2007	JOURNAL OF PERIODONTOLOGY	86
	53	systematic review	Effect of periodontal disease treatment during pregnancy on preterm birth incidence: a metaanalysis of randomized trials	10.1016/j.ajog.2008.09.020	Polyzos, Nikolaos P.; Polyzos, Ilias P.; Mauri, Davide; Tzioras, Spyridon; Tsappi, Maria; Cortinovis, Ivan; Casazza, Giovanni	2009	AMERICAN JOURNAL OF OBSTETRICS AND GYNECOLOGY	84
	54	review	Periodontal disease and its impact on general health in Latin America. Section V: Treatment of periodontitis	10.1590/1807-3107bor-2020.vol34.0026	Fischer, Ricardo Guimaraes; Lira Junior, Ronaldo; Retamal-Valdes, Belen; de Figueiredo, Luciene Cristina; Malheiros, Zilson; Stewart, Bernal; Feres, Magda	2020	BRAZILIAN ORAL RESEARCH	83
	55	review	A review of the influence of periodontal treatment in systemic diseases	10.1111/prd.12249	Falcao, Artur; Bullon, Pedro	2019	PERIODONTOLOGY 2000	81
	56		Exposure measurement in the association between periodontal disease and prematurity/low birth weight	10.1111/j.1600-051X.2007.01141.x	Gomes-Filho, Isaac S.; Cruz, Simone S.; Rezende, Edson J. C.; dos Santos, Carlos Antonio S. T.; Soledade, Kaliane R.; Magalhaes, Mauricio A.; de Azevedo, Antonio Cesar O.; Trindade, Soraya C.; Vianna, Maria Isabel P.; Passos, Johelle de S.; Cerqueira, Eneida M. M.	2007	JOURNAL OF CLINICAL PERIODONTOLOGY	80
	57	RCT	Periodontal infection and preterm birth: successful periodontal therapy reduces the risk of preterm birth	10.1111/j.1471-0528.2010.02713.x	Jeffcoat, M.; Parry, S.; Sammel, M.; Clothier, B.; Catlin, A.; Macones, G.	2011	BJOG-AN INTERNATIONAL JOURNAL OF OBSTETRICS AND GYNAECOLOGY	79
	58	case-control study	A possible association between preterm birth and early periodontitis -: Pilot study	10.1111/j.1600-051X.2004.00564.x	Radnai, M; Gorzó, I; Nagy, E; Urbán, E; Novák, T; Pál, A	2004	JOURNAL OF CLINICAL PERIODONTOLOGY	79
	59	systematic review	Is periodontitis associated with an increased risk of coronary heart disease and preterm and/or low birth weight births?	10.1034/j.1600-051X.29.s3.2.x	Madianos, PN; Bobetsis, GA; Kinane, DF	2002	JOURNAL OF CLINICAL PERIODONTOLOGY	78
	60	RCT	Persistently high levels of periodontal pathogens associated with preterm pregnancy outcome	10.1902/jop.2007.060201	Lin, Dongming; Moss, Kevin; Beck, James D.; Hefti, Arthur; Offenbacher, Steven	2007	JOURNAL OF PERIODONTOLOGY	77
	61	prospective cohort study	Maternal periodontal disease in early pregnancy and risk for a small-for-gestational-age infant	10.1016/j.ajog.2005.11.059	Boggess, KA; Beck, JD; Murtha, AP; Moss, K; Offenbacher, S	2006	AMERICAN JOURNAL OF OBSTETRICS AND GYNECOLOGY	77
	62	case-control study	Periodontal status and preterm low birth weight: a case control study	10.1111/j.1600-0765.2005.00808.x	Noack, B; Klingenberg, J; Weigelt, J; Hoffmann, T	2005	JOURNAL OF PERIODONTAL RESEARCH	77
	63	systematic review	Maternal periodontitis and preterm birth: Systematic review and meta-analysis	10.1111/cdoe.12450	Manrique-Corredor, Edwar J.; Orozco-Beltran, Domingo; Lopez-Pineda, Adriana; Quesada, Jose A.; Gil-Guillen, Vicente F.; Carratala-Munuera, Concepcion	2019	COMMUNITY DENTISTRY AND ORAL EPIDEMIOLOGY	76
	64	systematic review	Periodontitis and gestational diabetes mellitus: a systematic review and meta-analysis of observational studies	10.1186/s12884-016-1145-z	Abariga, Samuel A.; Whitcomb, Brian W.	2016	BMC PREGNANCY AND CHILDBIRTH	76
	65	review	Oral Health and Adverse Pregnancy Outcomes - What's Next?	10.1177/0022034510381905	Han, Y. W.	2011	JOURNAL OF DENTAL RESEARCH	76
	66	prospective cohort study	Periodontal disease and adverse pregnancy outcomes: is there an association?	10.1016/j.ajog.2009.03.003	Srinivas, Sindhu K.; Sammel, Mary D.; Stamilio, David M.; Clothier, Bonnie; Jeffcoat, Marjorie K.; Parry, Samuel; Macones, George A.; Elovitz, Michal A.; Metlay, Joshua	2009	AMERICAN JOURNAL OF OBSTETRICS AND GYNECOLOGY	76
	67	review	Systemic effects of periodontitis: lessons learned from research on atherosclerotic vascular disease and adverse pregnancy outcomes	10.1111/idj.12185	Papapanou, Panos N.	2015	INTERNATIONAL DENTAL JOURNAL	74
	68	review	Exploring the relationship between periodontal disease and pregnancy complications	10.14219/jada.archive.2006.0403	Bobetsis, Yiorgos A.; Barros, Silvana P.; Offenbacher, Steven	2006	JOURNAL OF THE AMERICAN DENTAL ASSOCIATION	74
	69	systematic review	Evidence grade associating periodontitis with preterm birth and/or low birth weight: II. A systematic review of randomized trials evaluating the effects of periodontal treatment	10.1111/j.1600-051X.2011.01761.x	Chambrone, Leandro; Pannuti, Claudio Mendes; Guglielmetti, Mariana Rocha; Chambrone, Luiz Armando	2011	JOURNAL OF CLINICAL PERIODONTOLOGY	73
	70	systematic review	Periodontal disease as a risk factor for adverse pregnancy outcomes: a systematic review and meta-analysis of case-control studies	10.1007/s10266-011-0036-z	Corbella, Stefano; Taschieri, Silvio; Francetti, Luca; De Siena, Francesca; Del Fabbro, Massimo	2012	ODONTOLOGY	72
	71	case-control study	Maternal periodontitis and the causes of preterm birth: the case-control Epipap study	10.1111/j.1600-051X.2009.01503.x	Nabet, Cathy; Lelong, Nathalie; Colombier, Marie-Laure; Sixou, Michel; Musset, Anne-Marie; Goffinet, Francois; Kaminski, Monique	2010	JOURNAL OF CLINICAL PERIODONTOLOGY	70
	72	animal model	Dental Infection of <i>Porphyromonas gingivalis</i> Induces Preterm Birth in Mice	10.1371/journal.pone.0137249	Ao, Min; Miyauchi, Mutsumi; Furusho, Hisako; Inubushi, Toshihiro; Kitagawa, Masae; Nagasaki, Atsuhiro; Sakamoto, Shinichi; Kozai, Katsuyuki; Takata, Takashi	2015	PLOS ONE	69
	73	prospective cohort study	Periodontal disease as a risk factor for adverse pregnancy outcomes:: a prospective cohort study	10.1111/j.1600-051X.2007.01166.x	Agueda, Anna; Ramon, Josep M.; Manau, Carolina; Guerrero, Adrian; Echeverria, Jose J.	2008	JOURNAL OF CLINICAL PERIODONTOLOGY	67
	74	review	Roles of Oral Bacteria in Cardiovascular Diseases - From Molecular Mechanisms to Clinical Cases: Implication of Periodontal Diseases in Development of Systemic Diseases	10.1254/jphs.09R23FM	Inaba, Hiroaki; Amano, Atsuo	2010	JOURNAL OF PHARMACOLOGICAL SCIENCES	66
	75	case-control study	Associations between systemic status, periodontal status, serum cytokine levels, and delivery outcomes in pregnant women with a diagnosis of threatened premature labor	10.1902/jop.2003.74.12.1764	Hasegawa, K; Furuichi, Y; Shimotsu, A; Nakamura, M; Yoshinaga, M; Kamitomo, M; Hatae, M; Maruyama, I; Izumi, Y	2003	JOURNAL OF PERIODONTOLOGY	66
	76	review	A critical assessment of adverse pregnancy outcome and periodontal diseasel	10.1111/j.1600-051X.2008.01284.x	Wimmer, Gernot; Pihlstrom, Bruce L.	2008	JOURNAL OF CLINICAL PERIODONTOLOGY	65
	77	prospective cohort study	Fetal immune response to oral pathogens and risk of preterm birth	10.1016/j.ajog.2005.05.050	Boggess, KA; Moss, K; Madianos, P; Murtha, AP; Beck, J; Offenbacher, S	2005	AMERICAN JOURNAL OF OBSTETRICS AND GYNECOLOGY	65
	78	case-control study	A case-control study to investigate an association between adverse pregnancy outcome and periodontal disease	10.1111/j.1600-051X.2004.00598.x	Moore, S; Randhawa, M; Ide, M	2005	JOURNAL OF CLINICAL PERIODONTOLOGY	65
	79	systematic review	Scaling and Root Planing Treatment for Periodontitis to Reduce Preterm Birth and Low Birth Weight: A Systematic Review and Meta-Analysis of Randomized Controlled Trials	10.1902/jop.2012.110636	Kim, Arthur J.; Lo, Alexander J.; Pullin, Deborah A.; Thornton-Johnson, Darneesh S.; Karimbux, Nadeem Y.	2012	JOURNAL OF PERIODONTOLOGY	64
	80	review	Maternal oral health in pregnancy	10.1097/AOG.0b013e31816a49d3	Boggess, Kim A.	2008	OBSTETRICS AND GYNECOLOGY	64
	81	review	Role of periodontal therapy in management of common complex systemic diseases and conditions: An update	10.1111/prd.12226	Sabharwal, Amarpreet; Gomes-Filho, Isaac S.; Stellrecht, Elizabeth; Scannapieco, FrankA.	2018	PERIODONTOLOGY 2000	63
	82	RCT	Benefits of Periodontal Therapy When Preterm Birth Threatens	10.1177/0022034508330229	Radnai, M.; Pal, A.; Novak, T.; Urban, E.; Eller, J.; Gorzo, I.	2009	JOURNAL OF DENTAL RESEARCH	63
	83	review	The relationship between periodontal disease, bacterial vaginosis, and preterm birth	10.1515/JPM.2007.039	Pretorius, Christopher; Jagatt, Anilla; Lamont, Ronald F.	2007	JOURNAL OF PERINATAL MEDICINE	63
	84	RCT	Periodontal Bacterial Profiles in Pregnant Women: Response to Treatment and Associations With Birth Outcomes in the Obstetrics and Periodontal Therapy (OPT) Study	10.1902/jop.2008.070554	Novak, M. John; Novak, Karen F.; Hodges, James S.; Kirakodu, Sreenatha; Govindaswami, Meera; DiAngelis, Anthony; Buchanan, William; Papapanou, Panos N.; Michalowicz, Bryan S.	2008	JOURNAL OF PERIODONTOLOGY	61
	85	case-control study	Molar-incisor hypomineralization and oral hygiene in 10-to-12-yr-old Swedish children born preterm	10.1111/j.1600-0722.2011.00792.x	Brogardh-Roth, Susanne; Matsson, Lars; Klingberg, Gunilla	2011	EUROPEAN JOURNAL OF ORAL SCIENCES	60
	86	cross-sectional study	Pregnancy and oral health: utilisation of dental services during pregnancy in northern Greece	10.1080/00016340701371413	Dinas, Konstantinos; Achyropoulos, Vassilios; Hatzipantelis, Emmanouel; Mavromatidis, Georgios; Zepiridis, Leonidas; Theodoridis, Theodoros; Dovas, Dimitrios; Tantanasis, Theoharis; Goutzioulis, Fotios; Bontis, John	2007	ACTA OBSTETRICIA ET GYNECOLOGICA SCANDINAVICA	60
	87	animal model	Increased TLR4 Expression in Murine Placentas after Oral Infection with Periodontal Pathogens	10.1016/j.placenta.2008.11.017	Arce, R. M.; Barros, S. P.; Wacker, B.; Peters, B.; Moss, K.; Offenbacher, S.	2009	PLACENTA	59
	88	case-control study	Maternal periodontal status and preterm low birth weight delivery: a case-control study	10.1007/s00404-008-0696-2	Khader, Yousef; Al-shishani, Lamis; Obeidat, Basil; Khassawneh, Mohammad; Burgan, Samar; Amarin, Zouhair O.; Alomari, Mousa; Alkafajei, Ahmad	2009	ARCHIVES OF GYNECOLOGY AND OBSTETRICS	59
	89	cross-sectional study	Is there an association between periodontal disease, prematurity and low birth weight? A population-based study	10.1111/j.1600-051X.2005.00759.x	Lunardelli, AN; Peres, MA	2005	JOURNAL OF CLINICAL PERIODONTOLOGY	59
	90	systematic review	Impact of the treatment of periodontitis on systemic health and quality of life: A systematic review	10.1111/jcpe.13554	Orlandi, Marco; Munoz Aguilera, Eva; Marletta, Debora; Petrie, Aviva; Suvan, Jean; D'Aiuto, Francesco	2022	JOURNAL OF CLINICAL PERIODONTOLOGY	58
	91	systematic review	Reducing stillbirths: prevention and management of medical disorders and infections during pregnancy	10.1186/1471-2393-9-S1-S4	Menezes, Esme V.; Yakoob, Mohammad Yawar; Soomro, Tanya; Haws, Rachel A.; Darmstadt, Gary L.; Bhutta, Zulfiqar A.	2009	BMC PREGNANCY AND CHILDBIRTH	56
	92	review	Periodontal disease and pregnancy outcomes: exposure, risk and intervention	10.1016/j.bpobgyn.2007.01.005	Clothier, B.; Stringer, M.; Jeffcoat, Marjorie K.	2007	BEST PRACTICE & RESEARCH CLINICAL OBSTETRICS & GYNAECOLOGY	55
	93	review	Women's health issues and their relationship to periodontitis	10.14219/jada.archive.2002.0171	Krejci, CB; Bissada, NF	2002	JOURNAL OF THE AMERICAN DENTAL ASSOCIATION	54
	94	Periodontal status during pregnancy and postpartum	10.1371/journal.pone.0178234	Gonzalez-Jaranay, Maximino; Tellez, Luis; Roa-Lopez, Antonio; Gomez-Moreno, Gerardo; Moreu, Gerardo	2017	PLOS ONE	53
	95	cross-sectional study	Correlation between infant birth weight and mother's periodontal status	10.1111/j.1600-051X.2005.00661.x	Marin, C; Segura-Egea, JJ; Martínez-Sahuquillo, A; Bullón, P	2005	JOURNAL OF CLINICAL PERIODONTOLOGY	53
	96	review	Association of periodontitis with preterm birth and low birth weight: a comprehensive review	10.1080/14767058.2017.1293023	Puertas, Alberto; Magan-Fernandez, Antonio; Blanc, Vanessa; Revelles, Laura; O'Valle, Francisco; Pozo, Elena; Leon, Ruben; Mesa, Francisco	2018	JOURNAL OF MATERNAL-FETAL & NEONATAL MEDICINE	52
	97	review	Strategies for the inhibition of gingipains for the potential treatment of periodontitis and associated systemic diseases	10.3402/jom.v6.24800	Olsen, Ingar; Potempa, Jan	2014	JOURNAL OF ORAL MICROBIOLOGY	52
	98	review	Bi-directional relationship between pregnancy and periodontal disease	10.1111/j.1600-0757.2011.00396.x	Armitage, Gary C.	2013	PERIODONTOLOGY 2000	51
	99		Simultaneous detection of periodontal pathogens in subgingival plaque and placenta of women with hypertension in pregnancy	10.1007/s00404-011-2012-9	Swati, P.; Thomas, Betsy; Vahab, Saadi Abdul; Kapaettu, Satyamoorthy; Kushtagi, Pralhad	2012	ARCHIVES OF GYNECOLOGY AND OBSTETRICS	51
	100	prospective cohort study	Periodontal disease and prematurity among non-smoking Sri Lankan women	10.1177/154405910508400313	Rajapakse, PS; Nagarathne, M; Chandrasekra, KB; Dasanayake, AP	2005	JOURNAL OF DENTAL RESEARCH	50
	101	case-control study	Anti-cardiolipin antibodies antibodies in sera from patients with periodontitis	10.1177/154405910308201114	Schenkein, HA; Berry, CR; Burmeister, JA; Brooks, CN; Barbour, SE; Best, AM; Tew, JG	2003	JOURNAL OF DENTAL RESEARCH	50
	102	review	More Than Just a Periodontal Pathogen -the Research Progress on <i>Fusobacterium nucleatum</i>	10.3389/fcimb.2022.815318	Chen, Yuanxin; Huang, Zhijie; Tang, Zhengming; Huang, Yisheng; Huang, Mingshu; Liu, Hongyu; Ziebolz, Dirk; Schmalz, Gerhard; Jia, Bo; Zhao, Jianjiang	2022	FRONTIERS IN CELLULAR AND INFECTION MICROBIOLOGY	49
	103	systematic review	Periodontal disease and pre-eclampsia: a systematic review	10.1111/j.1600-051X.2010.01636.x	Kunnen, Alina; van Doormaal, Jasper J.; Abbas, Frank; Aarnoudse, Jan G.; van Pampus, Maria G.; Faas, Marijke M.	2010	JOURNAL OF CLINICAL PERIODONTOLOGY	49
	104	prospective cohort study	The relationship between maternal periodontitis, adverse pregnancy outcome and miscarriage in never smokers	10.1111/j.1600-051X.2005.00884.x	Farrell, S; Ide, M; Wilson, RF	2006	JOURNAL OF CLINICAL PERIODONTOLOGY	49
	105	case-control study	Association between periodontitis and low birth weight: a case-control study	10.1111/j.1600-051X.2005.00781.x	Moliterno, LFM; Monteiro, B; Figueredo, CMD; Fischer, RG	2005	JOURNAL OF CLINICAL PERIODONTOLOGY	49
	106	cross-sectional study	Evaluation of periodontal pathogens in amniotic fluid and the role of periodontal disease in pre-term birth and low birth weight	10.3109/00016357.2012.697576	Ercan, Esra; Eratalay, Kenan; Deren, Ozgur; Gur, Deniz; Ozyuncu, Ozgur; Altun, Belgin; Kanli, Ceyda; Ozdemir, Pinar; Akincibay, Hakan	2013	ACTA ODONTOLOGICA SCANDINAVICA	48
	107	systematic review	The effects of periodontal treatment on pregnancy outcomes	10.1111/jcpe.12081	Michalowicz, Bryan S.; Gustafsson, Anders; Thumbigere-Math, Vivek; Buhlin, Kare	2013	JOURNAL OF CLINICAL PERIODONTOLOGY	48
	108	Comparative Study	Relationship between <i>Campylobacter rectus</i> and periodontal status during pregnancy	10.1111/j.1399-302X.2007.00391.x	Yokoyama, M.; Hinode, D.; Yoshioka, M.; Fukui, M.; Tanabe, S.; Grenier, D.; Ito, H. -O.	2008	ORAL MICROBIOLOGY AND IMMUNOLOGY	48
	109	review	Maternal periodontal disease, pregnancy, and neonatal outcomes	10.1097/01.NMC.0000305657.24613.47	Dasanayake, Ananda P.; Gennaro, Susan; Hendricks-Munoz, Karen D.; Chhun, Nok	2008	MCN-THE AMERICAN JOURNAL OF MATERNAL-CHILD NURSING	48
	110	Comparative Study	Sonoporation is an efficient tool for intracellular fluorescent dextran delivery and one-step double-crossover mutant construction in <i>Fusobactetium nucleatum</i>	10.1128/AEM.00428-07	Han, Yiping W.; Ikegami, Akihiko; Chung, Peter; Zhang, Lei; Deng, Cheri X.	2007	APPLIED AND ENVIRONMENTAL MICROBIOLOGY	48
	111	prospective cohort study	Relationship between maternal periodontal disease and low-birth-weight pre-term infants	10.1111/j.1600-051X.2005.00722.x	Moreu, G; Téllez, L; González-Jaranay, M	2005	JOURNAL OF CLINICAL PERIODONTOLOGY	48
	112	review	Maternal periodontal infections, prematurity, and growth restriction	10.1097/01.grf.0000141894.85221.f7	Offenbacher, S	2004	CLINICAL OBSTETRICS AND GYNECOLOGY	48
	113		Maternal oral origin of <i>Fusobacterium nucleatum</i> in adverse pregnancy outcomes as determined using the 16S-23S rRNA gene intergenic transcribed spacer region	10.1099/jmm.0.049452-0	Gonzales-Marin, Cecilia; Spratt, David A.; Allaker, Robert P.	2013	JOURNAL OF MEDICAL MICROBIOLOGY	47
	114	case-control study	Maternal oral origin of <i>Fusobacterium nucleatum</i> in adverse pregnancy outcomes as determined using the 16S-23S rRNA gene intergenic transcribed spacer region	10.1099/jmm.0.049452-0	Gonzales-Marin, Cecilia; Spratt, David A.; Allaker, Robert P.	2013	JOURNAL OF MEDICAL MICROBIOLOGY	47
	115	review	Oral bacteria, oral health, and adverse pregnancy outcomes	10.1111/prd.12436	Xu, Biyang; Han, Yiping W.	2022	PERIODONTOLOGY 2000	44
	116	review	Optimal timing of periodontal disease treatment for prevention of adverse pregnancy outcomes: before or during pregnancy?	10.1016/j.ajog.2011.03.017	Xiong, Xu; Buekens, Pierre; Goldenberg, Robert L.; Offenbacher, Steven; Qian, Xu	2011	AMERICAN JOURNAL OF OBSTETRICS AND GYNECOLOGY	44
	117	systematic review	The Effect of Periodontal Therapy on Preterm Low Birth Weight <i>A Meta</i>-<i>Analysis</i>	10.1097/AOG.0b013e3181fdebc0	Fogacci, Mariana Fampa; Vettore, Mario Vianna; Thome Leao, Anna Thereza	2011	OBSTETRICS AND GYNECOLOGY	44
	118	case-control study	Periodontal disease increases the risk of severe pre-eclampsia among pregnant women	10.1111/j.1600-051X.2007.01105.x	Canakci, Varol; Canakci, Cenk Fatih; Yildirim, Abdulkadir; Ingec, Metin; Eltas, Abubelkir; Erturk, Ayse	2007	JOURNAL OF CLINICAL PERIODONTOLOGY	44
	119	review	Role of Maternal Periodontitis in Preterm Birth	10.3389/fimmu.2017.00139	Ren, Hongyu; Du, Minquan	2017	FRONTIERS IN IMMUNOLOGY	43
	120	prospective cohort study	Association of maternal periodontal health with adverse pregnancy outcome	10.1111/j.1447-0756.2012.01957.x	Kumar, Ashok; Basra, Minu; Begum, Nargis; Rani, Vigya; Prasad, Sudha; Lamba, Arundeep Kaur; Verma, Mahesh; Agarwal, Sarita; Sharma, Shashi	2013	JOURNAL OF OBSTETRICS AND GYNAECOLOGY RESEARCH	42
	121	cross-sectional study	Periodontitis and gestational diabetes mellitus: Exploring the link in NHANES III	10.1111/j.1752-7325.2006.tb02574.x	Novak, Karen F.; Taylor, George W.; Dawson, Dolphus R.; Ferguson, James E., II; Novak, M. John	2006	JOURNAL OF PUBLIC HEALTH DENTISTRY	42
	122		Effect of female sex hormones on <i>Campylobacter rectus</i> and human gingival fibroblasts	10.1111/j.1399-302X.2005.00222.x	Yokoyama, M; Hinode, D; Masuda, K; Yoshioka, M; Grenier, D	2005	ORAL MICROBIOLOGY AND IMMUNOLOGY	41
	123		No link between low-grade periodontal disease and preterm birth:: a pilot study in a healthy Caucasian population	10.1080/00016350410001522	Holbrook, WP; Oskarsdóttir, A; Fridjónsson, T; Einarsson, H; Hauksson, A; Geirsson, RT	2004	ACTA ODONTOLOGICA SCANDINAVICA	41
	124	review	<i>Fusobacterium nucleatum</i> and its associated systemic diseases: epidemiologic studies and possible mechanisms	10.1080/20002297.2022.2145729	Fan, Zixin; Tang, Pengzhou; Li, Cheng; Yang, Qi; Xu, Yan; Su, Chuan; Li, Lu	2023	JOURNAL OF ORAL MICROBIOLOGY	40
	125	systematic review	Relationship between Periodontitis and Pre-Eclampsia: A Meta-Analysis	10.1371/journal.pone.0071387	Sgolastra, Fabrizio; Petrucci, Ambra; Severino, Marco; Gatto, Roberto; Monaco, Annalisa	2013	PLOS ONE	40
	126		The possible mechanism of preterm birth associated with periodontopathic <i>Porphyromonas gingivalis</i>	10.1111/j.1600-0765.2011.01366.x	Hasegawa-Nakamura, K.; Tateishi, F.; Nakamura, T.; Nakajima, Y.; Kawamata, K.; Douchi, T.; Hatae, M.; Noguchi, K.	2011	JOURNAL OF PERIODONTAL RESEARCH	40
	127	case-control study	Pre-term delivery and periodontal disease: a case-control study from Croatia	10.1111/j.1600-051X.2006.00977.x	Bosnjak, Andrija; Relja, Tomislav; Vucicevic-Boras, Vanja; Plasaj, Hrvoje; Plancak, Darije	2006	JOURNAL OF CLINICAL PERIODONTOLOGY	40
	128	RCT	Serum Inflammatory Mediators in Pregnancy: Changes After Periodontal Treatment and Association With Pregnancy Outcomes	10.1902/jop.2009.090236	Michalowicz, Bryan S.; Novak, M. John; Hodges, James S.; DiAngelis, Anthony; Buchanan, William; Papapanou, Panos N.; Mitchell, Dennis A.; Ferguson, James E., II; Lupo, Virginia; Bofill, James; Matseoane, Stephen; Steffen, Michelle; Ebersole, Jeffrey L.	2009	JOURNAL OF PERIODONTOLOGY	39
	129	case-control study	Maternal periodontitis as a potential risk variable for preeclampsia: A case-control study	10.1902/jop.2008.070174	Siqueira, Fernanda Mafra; Miranda Cota, Luis Otavio; Costa, Jose Eustaquio; Amaral Haddad, Joao Paulo; Quintao Lana, Angela Maria; Costa, Fernando Oliveira	2008	JOURNAL OF PERIODONTOLOGY	39
	130	cross-sectional study	Periodontal health and adverse pregnancy outcome in 3,576 Turkish women	10.1902/jop.2007.070092	Toygar, H. Uslu; Seydaoglu, G.; Kurklu, S.; Guzeldemir, E.; Arpak, N.	2007	JOURNAL OF PERIODONTOLOGY	39
	131	case-control study	Women with a recent history of early-onset pre-eclampsia have a worse periodontal condition	10.1111/j.1600-051X.2006.01036.x	Kunnen, Alina; Blaauw, Judith; van Doormaal, Jasper J.; van Pampus, Maria G.; van der Schans, Cees P.; Aarnoudse, Jan G.; van Winkelhoff, Arie J.; Abbas, Frank	2007	JOURNAL OF CLINICAL PERIODONTOLOGY	39
	132	Comparative Study	Increased infection with key periodontal pathogens during gestational diabetes mellitus	10.1111/jcpe.12418	Gogeneni, Himabindu; Buduneli, Nurcan; Ceyhan-Ozturk, Banu; Gumus, Pinar; Akcali, Aliye; Zeller, Iris; Renaud, Diane E.; Scott, David A.; Ozcaka, Ozgun	2015	JOURNAL OF CLINICAL PERIODONTOLOGY	38
	133	systematic review	The effectiveness of periodontal disease treatment during pregnancy in reducing the risk of experiencing preterm birth and low birth weight A meta-analysis	10.14219/jada.archive.2010.0104	Uppal, Anna; Uppal, Shitanshu; Pinto, Andres; Dutta, Moushumi; Shrivatsa, Shwetha; Dandolu, Vani; Mupparapu, Mel	2010	JOURNAL OF THE AMERICAN DENTAL ASSOCIATION	38
	134		Maternal Periodontal Disease and Preterm or Extreme Preterm Birth: An Ordinal Logistic Regression Analysis	10.1902/jop.2009.090527	Neves Guimaraes, Alessandra; Silva-Mato, Agustin; Miranda Cota, Luis Otavio; Siqueira, Fernanda Mafra; Costa, Fernando Oliveira	2010	JOURNAL OF PERIODONTOLOGY	38
	135	case-control study	<i>Porphyromonas gingivalis</i>, <i>Treponema denticola</i> and toll-like receptor 2 are associated with hypertensive disorders in placental tissue: a case-control study	10.1111/jre.12074	Chaparro, A.; Blanlot, C.; Ramirez, V.; Sanz, A.; Quintero, A.; Inostroza, C.; Bittner, M.; Navarro, M.; Illanes, S. E.	2013	JOURNAL OF PERIODONTAL RESEARCH	37
	136		Identification of Signaling Pathways Mediating Cell Cycle Arrest and Apoptosis Induced by <i>Porphyromonas gingivalis</i> in Human Trophoblasts	10.1128/IAI.00258-12	Inaba, Hiroaki; Kuboniwa, Masae; Sugita, Hideyuki; Lamont, Richard J.; Amano, Atsuo	2012	INFECTION AND IMMUNITY	37
	137	review	Oral microbiome shifts during pregnancy and adverse pregnancy outcomes: Hormonal and Immunologic changes at play	10.1111/prd.12386	Ye, Changchang; Kapila, Yvonne	2021	PERIODONTOLOGY 2000	36
	138	systematic review	Periodontal Treatment for Preventing Adverse Pregnancy Outcomes: A Meta- and Trial Sequential Analysis	10.1371/journal.pone.0129060	Schwendicke, Falk; Karimbux, Nadeem; Allareddy, Veerasathpurush; Gluud, Christian	2015	PLOS ONE	36
	139	prospective cohort study	Periodontal Diseases, Preterm Births, and Low Birth Weight: Findings From a Homogeneous Cohort of Women hi Madagascar	10.1902/jop.2009.090351	Rakoto-Alson, Simone; Tenenbaum, Henri; Davideau, Jean-Luc	2010	JOURNAL OF PERIODONTOLOGY	36
	140	RCT	Evaluation of the incidence of preterm low birth weight in patients undergoing periodontal therapy	10.1902/jop.2007.060295	Gazolla, Catia M.; Ribeiro, Adair; Moyses, Marcos R.; Oliveira, Luiz A. M.; Pereira, Luciano J.; Sallum, Antonio W.	2007	JOURNAL OF PERIODONTOLOGY	36
	141	review	Maternal periodontal disease and spontaneous preterm birth	10.1111/j.1600-0757.2006.00197.x	Michalowicz, Bryan S.; Durand, Robert	2007	PERIODONTOLOGY 2000	36
	142	case-control study	Is pre-term labour associated with periodontitis in a Danish maternity ward?	10.1111/j.1600-051X.2006.00899.x	Skuldbol, T; Johansen, KH; Dahlén, G; Stoltze, K; Holmstrup, P	2006	JOURNAL OF CLINICAL PERIODONTOLOGY	36
	143	animal model	The effects of intra-amniotic injection of periodontopathic lipopolysaccharides in sheep	10.1016/j.ajog.2005.03.065	Newnham, JP; Shub, A; Jobe, AH; Bird, PS; Ikegami, M; Nitsos, I; Moss, TJM	2005	AMERICAN JOURNAL OF OBSTETRICS AND GYNECOLOGY	36
	144		PERIODONTAL BACTERIA IN THE GENITAL TRACT: ARE THEY RELATED TO ADVERSE PREGNANCY OUTCOME?	10.1177/039463201302600411	Cassini, M. A.; Pilloni, A.; Condo, S. G.; Vitali, L. A.; Pasquantonio, G.; Cerroni, L.	2013	INTERNATIONAL JOURNAL OF IMMUNOPATHOLOGY AND PHARMACOLOGY	35
	145	animal model	Colonization of maternal and fetal tissues by <i>Porphyromonas gingivalis</i> is strain-dependent in a rodent animal model	10.1016/j.ajog.2007.11.067	Belanger, Myriam; Reyes, Leticia; von Deneen, Karen; Reinhard, Mary K.; Progulske-Fox, Ann; Brown, Mary B.	2008	AMERICAN JOURNAL OF OBSTETRICS AND GYNECOLOGY	35
	146	case-control study	Oxidative stress markers in saliva and periodontal disease status: modulation during pregnancy and postpartum	10.1186/s12879-015-1003-z	Gumus, Pinar; Emingil, Gulnur; Ozturk, Veli-Ozgen; Belibasakis, Georgios N.; Bostanci, Nagihan	2015	BMC INFECTIOUS DISEASES	34
	147	case-control study	Lack of association between maternal periodontal status and adverse pregnancy outcomes: a multicentric epidemiologic study	10.3109/14767058.2012.733776	Abati, Silvio; Villa, Alessandro; Cetin, Irene; Dessole, Salvatore; Luglie, Pietrina Francesca; Strohmenger, Laura; Ottolenghi, Livia; Campus, Guglielmo G.	2013	JOURNAL OF MATERNAL-FETAL & NEONATAL MEDICINE	34
	148	Cross Sectional Survey	Periodontal condition of pregnant women assessed by CPITN and the role of the nurses according to the needs of treatment		Tezel, Ayfer; Tezel, Adnan	2011	HEALTHMED	34
	149	review	Pathogenic Mechanisms Linking Periodontal Diseases With Adverse Pregnancy Outcomes	10.1177/1933719111432871	Cetin, I.; Pileri, P.; Villa, A.; Calabrese, S.; Ottolenghi, L.; Abati, S.	2012	REPRODUCTIVE SCIENCES	34
	150	case-control study	Maternal periodontal disease and perinatal mortality	10.1111/j.1479-828X.2009.00953.x	Shub, Alexis; Wong, Clement; Jennings, Belinda; Swain, Jonathan R.; Newnham, John P.	2009	AUSTRALIAN & NEW ZEALAND JOURNAL OF OBSTETRICS & GYNAECOLOGY	34
	151	Comparative Study	Periodontal disease early in pregnancy is associated with maternal systemic inflammation among African American women	10.1902/jop.2008.070655	Horton, Amanda L.; Boggess, Kim A.; Moss, Kevin L.; Jared, Heather L.; Beck, James; Offenbachert, Steven	2008	JOURNAL OF PERIODONTOLOGY	34
	152	prospective cohort study	Periodontal disease and adverse birth outcomes: a study from Pakistan	10.1016/j.ajog.2008.03.010	Mobeen, N.; Jehan, I.; Banday, N.; Moore, J.; McClure, E. M.; Pasha, O.; Wright, L. L.; Goldenberg, R. L.	2008	AMERICAN JOURNAL OF OBSTETRICS AND GYNECOLOGY	34
	153	review	Pathophysiology of preterm birth: Emerging concepts of maternal infection	10.1016/j.clp.2005.05.002	Boggess, KA	2005	CLINICS IN PERINATOLOGY	34
	154	systematic review	Effect of intra-pregnancy nonsurgical periodontal therapy on inflammatory biomarkers and adverse pregnancy outcomes: a systematic review with meta-analysis	10.1186/s13643-017-0587-3	Cardoso da Silva, Helbert Eustaquio; Stefani, Cristine Miron; Melo, Nilce de Santos; de Lima, Adriano de Almeida; Rosing, Cassiano Kuchenbecker; Porporatti, Andre Luis; Canto, Graziela De Luca	2017	SYSTEMATIC REVIEWS	33
	155	cross-sectional study	The Association Between Periodontal Inflammation and Labor Triggers (Elevated Cytokine Levels) in Preterm Birth: A Cross-Sectional Study	10.1902/jop.2015.150364	Perunovic, Neda Dj.; Rakic, Mia M.; Nikolic, Ljubinka I.; Jankovic, Sasa M.; Aleksic, Zoran M.; Plecas, Darko V.; Madianos, Phoebus N.; Cakic, Sasa S.	2016	JOURNAL OF PERIODONTOLOGY	33
	156	RCT	Changes in inflammatory mediators in gingival crevicular fluid following periodontal disease treatment in pregnancy: relationship to adverse pregnancy outcome	10.1016/j.jri.2015.05.002	Penova-Veselinovic, Blagica; Keelan, Jeffrey A.; Wang, Carol A.; Newnham, John P.; Pennell, Craig E.	2015	JOURNAL OF REPRODUCTIVE IMMUNOLOGY	33
	157	Comparative Study	Oral bacteria in placental tissues: increased molecular detection in pregnant periodontitis patients	10.1111/odi.12364	Blanc, V.; O'Valle, F.; Pozo, E.; Puertas, A.; Leon, R.; Mesa, F.	2015	ORAL DISEASES	33
	158	systematic review	Effect of periodontal treatment on preterm birth rate: a systematic review of meta-analyses	10.1111/prd.12073	Lopez, Nestor J.; Uribe, Sergio; Martinez, Benjamin	2015	PERIODONTOLOGY 2000	33
	159	review	Periodontal infections: A risk factor for various systemic diseases	PMID: 22208140	Manjunath, B. C.; Praveen, Kudva; Chandrashekar, B. R.; Rani, R. M. Vatchala; Bhalla, Anindya	2011	NATIONAL MEDICAL JOURNAL OF INDIA	33
	160	cross-sectional study	Chronic periodontitis and pre-term labour in Brazilian pregnant women:: an association to be analysed	10.1111/j.1600-051X.2006.01038.x	Santos-Pereira, Silvio A.; Giraldo, Paulo C.; Saba-Chujfi, Eduardo; Amaral, Rose L. G.; Morais, Sirlei S.; Fachini, Ana Maria; Goncalves, Ana Katherine S.	2007	JOURNAL OF CLINICAL PERIODONTOLOGY	33
	161	RCT	Improving oral health in low-income pregnant women with a nurse practitioner-directed oral care program	10.1111/j.1745-7599.2011.00606.x	Cibulka, Nancy J.; Forney, Sandra; Goodwin, Kathy; Lazaroff, Patricia; Sarabia, Rebecca	2011	JOURNAL OF THE AMERICAN ACADEMY OF NURSE PRACTITIONERS	32
	162	review	The role of inflammation in preterm birth - focus on periodontitis	10.1111/j.1471-0528.2006.01121.x	Klebanoff, M.; Searle, K.	2006	BJOG-AN INTERNATIONAL JOURNAL OF OBSTETRICS AND GYNAECOLOGY	32
	163	review	<i>Porphyromonas gingivalis</i> and adverse pregnancy outcomes: a review on its intricate pathogenic mechanisms	10.1080/1040841X.2020.1747392	Chopra, Aditi; Radhakrishnan, Raghu; Sharma, Mohit	2020	CRITICAL REVIEWS IN MICROBIOLOGY	31
	164	review	Placental colonization with periodontal pathogens: the potential missing link	10.1016/j.ajog.2019.04.029	Fischer, Lori A.; Demerath, Ellen; Bittner-Eddy, Peter; Costalonga, Massimo	2019	AMERICAN JOURNAL OF OBSTETRICS AND GYNECOLOGY	31
	165	prospective cohort study	The evaluation of an oral health education program for midwives in Australia	10.1016/j.wombi.2015.10.004	George, Ajesh; Lang, Gillian; Johnson, Maree; Ridge, Allison; de Silva, Andrea M.; Ajwani, Shilpi; Bhole, Sameer; Blinkhorn, Anthony; Dahlen, Hannah G.; Ellis, Sharon; Yeo, Anthony; Langdon, Rachel; Carpenter, Lauren; Heilbrunn-Lang, Adina	2016	WOMEN AND BIRTH	31
	166		Effect of Intensive Oral Hygiene Regimen During Pregnancy on Periodontal Health, Cytokine Levels, and Pregnancy Outcomes: A Pilot Study	10.1902/jop.2014.140248	Kaur, Maninder; Geisinger, Maria L.; Geurs, Nicolaas C.; Griffin, Russell; Vassilopoulos, Philip J.; Vermeulen, Lisa; Haigh, Sandra; Reddy, Michael S.	2014	JOURNAL OF PERIODONTOLOGY	31
	167	Comparative Study	Use of alcohol-free antimicrobial mouth rinse is associated with decreased incidence of preterm birth in a high-risk population	10.1016/j.ajog.2011.07.016	Jeffcoat, Marjorie; Parry, Samuel; Gerlach, Robert W.; Doyle, Matthew J.	2011	AMERICAN JOURNAL OF OBSTETRICS AND GYNECOLOGY	31
	168	systematic review	Periodontal disease and perinatal outcomes	10.1007/s00404-010-1774-9	Matevosyan, Naira Roland	2011	ARCHIVES OF GYNECOLOGY AND OBSTETRICS	31
	169	animal model	Periodontal pathogen <i>Aggregatibacter actinomycetemcomitans</i> LPS induces mitochondria-dependent-apoptosis in human placental trophoblasts	10.1016/j.placenta.2010.10.007	Li, Y.; Shibata, Y.; Zhang, L.; Kuboyama, N.; Abiko, Y.	2011	PLACENTA	31
	170	animal model	Campylobacter rectus mediates growth restriction in pregnant mice	10.1902/jop.2005.76.4.551	Yeo, A; Smith, MA; Lin, DM; Riché, EL; Moore, A; Elter, J; Offenbacher, S	2005	JOURNAL OF PERIODONTOLOGY	31
	171		Periodontitis as a risk factor for systemic disease: Are microparticles the missing link?	10.1016/j.mehy.2015.02.013	Badran, Zahi; Struillou, Xavier; Verner, Christian; Clee, Thibaud; Rakic, Mia; Martinez, Maria C.; Soueidan, Assem	2015	MEDICAL HYPOTHESES	30
	172	review	From the acta prize lecture 2014: the periodontal-systemic connection seen from a microbiological standpoint	10.3109/00016357.2015.1007480	Olsen, Ingar	2015	ACTA ODONTOLOGICA SCANDINAVICA	30
	173	RCT	Oral health education and therapy reduces gingivitis during pregnancy	10.1111/jcpe.12188	Geisinger, Maria L.; Geurs, Nicolaas C.; Bain, Jennifer L.; Kaur, Maninder; Vassilopoulos, Philip J.; Cliver, Suzanne P.; Hauth, John C.; Reddy, Michael S.	2014	JOURNAL OF CLINICAL PERIODONTOLOGY	30
	174	RCT	Periodontal disease: a potential modifiable risk factor limiting conception	10.1093/humrep/des034	Hart, Roger; Doherty, Dorota A.; Pennell, Craig E.; Newnham, Ian A.; Newnham, John P.	2012	HUMAN REPRODUCTION	30
	175	review	Periodontal Disease in Pregnancy <i>Review of the Evidence and Prevention Strategies</i>	10.1097/JPN.0b013e31821072e4	Lachat, Maryanne F.; Solnik, Antoinette Lipani; Nana, Anjali D.; Citron, Tracie L.	2011	JOURNAL OF PERINATAL & NEONATAL NURSING	30
	176	prospective cohort study	Periodontal disease and some adverse perinatal outcomes in a cohort of low risk pregnant women	10.1186/1742-4755-7-29	Vogt, Marianna; Sallum, Antonio W.; Cecatti, Jose G.; Morais, Sirlei S.	2010	REPRODUCTIVE HEALTH	30
	177	review	Association between periodontitis in pregnancy and preterm or low birth weight:: Review of the literature	PMID: 18758408	Agueda, Anna; Echeverria, Ana; Manau, Carolina	2008	MEDICINA ORAL PATOLOGIA ORAL Y CIRUGIA BUCAL	30
	178	review	Current understanding of the relationship between periodontal and systemic diseases	10.15537/smj.2015.2.9424	Mawardi, Hani H.; Elbadawi, Lena S.; Sonis, Stephen T.	2015	SAUDI MEDICAL JOURNAL	29
	179		Identification and Characterization of Fusolisin, the <i>Fusobacterium nucleatum</i> Autotransporter Serine Protease	10.1371/journal.pone.0111329	Doron, Lior; Coppenhagen-Glazer, Shunit; Ibrahim, Yara; Eini, Amir; Naor, Ronit; Rosen, Graciela; Bachrach, Gilad	2014	PLOS ONE	29
	180	RCT	Effect of nonsurgical periodontal therapy and strict plaque control on preterm/low birth weight: a randomized controlled clinical trial	10.1007/s00784-012-0679-3	Weidlich, Patricia; Moreira, Carlos Heitor C.; Fiorini, Tiago; Musskopf, Marta L.; da Rocha, Jose M.; Oppermann, Maria Lucia R.; Aass, Anne M.; Gjermo, Per; Susin, Cristiano; Roesing, Cassiano K.; Oppermann, Rui V.	2013	CLINICAL ORAL INVESTIGATIONS	29
	181	systematic review	Periodontitis and risk of preterm birth and low birthweight - a meta-analysis	PMID: 22880465	Konopka, Tomasz; Paradowska-Stolarz, Anna	2012	GINEKOLOGIA POLSKA	29
	182	case-control study	Is Maternal Periodontal Disease a Risk Factor for Preterm Delivery?	10.1093/aje/kwn399	Lohsoonthorn, Vitool; Kungsadalpipob, Kajorn; Chanchareonsook, Prohpring; Limpongsanurak, Sompop; Vanichjakvong, Ornanong; Sutdhibhisal, Sanutm; Wongkittikraiwan, Nopmanee; Sookprome, Chulamanee; Kamolpornwijit, Wiboon; Jantarasaengaram, Surasak; Manotaya, Saknan; Siwawej, Vatcharapong; Barlow, William E.; Fitzpatrick, Annette L.; Williams, Michelle A.	2009	AMERICAN JOURNAL OF EPIDEMIOLOGY	28
	183	prospective cohort study	Systemic Immunologic Consequences of Chronic Periodontitis	10.1177/0022034519857714	Gaudilliere, D. K.; Culos, A.; Debali, K.; Tsai, A. S.; Ganio, E. A.; Choi, W. M.; Han, X.; Maghaireh, A.; Choisy, B.; Baca, Q.; Einhaus, J. F.; Hedou, J. J.; Bertrand, B.; Ando, K.; Fallahzadeh, R.; Ghaemi, M. S.; Okada, R.; Stanley, N.; Tanada, A.; Tingle, M.; Alpagot, T.; Helms, J. A.; Angst, M. S.; Aghaeepour, N.; Gaudilliere, B.	2019	JOURNAL OF DENTAL RESEARCH	28
	184	case-control study	Lack of association between periodontal parameters and preeclampsia	10.1902/jop.2006.050463	Khader, Yousef S.; Jibreal, Muna; Al-Omiri, Mahmoud; Amarin, Zouhair	2006	JOURNAL OF PERIODONTOLOGY	28
	185	systematic review	Effect of periodontal treatment in pregnancy on perinatal outcomes: a systematic review and meta-analysis	10.1080/14767058.2019.1678142	Bi, Wei Guang; Emami, Elham; Luo, Zhong-Cheng; Santamaria, Christina; Wei, Shu Qin	2021	JOURNAL OF MATERNAL-FETAL & NEONATAL MEDICINE	27
	186	animal model	Galectin-3 Plays an Important Role in Preterm Birth Caused by Dental Infection of <i>Porphyromonas gingivalis</i>	10.1038/s41598-018-21072-y	Miyauchi, Mutsumi; Ao, Min; Furusho, Hisako; Chea, Chanbora; Nagasaki, Atsuhiro; Sakamoto, Shinnichi; Ando, Toshinori; Inubushi, Toshihiro; Kozai, Katsuyuki; Takata, Takashi	2018	SCIENTIFIC REPORTS	27
	187	case-control study	Association Between Periodontitis and Gestational Diabetes Mellitus: A Case-Control Study	10.1902/jop.2012.120350	Esteves Lima, Rafael Paschoal; Miranda Cota, Luis Otavio; Costa, Fernando Oliveira	2013	JOURNAL OF PERIODONTOLOGY	27
	188	systematic review	Treatment of Periodontal Disease and Prevention of Preterm Birth: Systematic Review and Meta-analysis	10.1055/s-0032-1329687	Boutin, Amelie; Demers, Suzanne; Roberge, Stephanie; Roy-Morency, Amelie; Chandad, Fatiha; Bujold, Emmanuel	2013	AMERICAN JOURNAL OF PERINATOLOGY	27
	189	case-control study	Periodontitis as a Risk Factor for Preeclampsia	10.1902/jop.2012.110256	da Silva, Genivaldo Moura; Coutinho, Sonia B.; Piscoya, Maria Dilma B. V.; Ximenes, Ricardo A. A.; Jamelli, Silvia R.	2012	JOURNAL OF PERIODONTOLOGY	27
	190	animal model	Characterization of the invasive and inflammatory traits of oral <i>Campylobacter rectus</i> in a murine model of fetoplacental growth restriction and in trophoblast cultures	10.1016/j.jri.2009.11.003	Arce, R. M.; Diaz, P. I.; Barros, S. P.; Galloway, P.; Bobetsis, Y.; Threadgill, D.; Offenbacher, S.	2010	JOURNAL OF REPRODUCTIVE IMMUNOLOGY	27
	191	cross-sectional study	Oral Inflammatory Burden and Preterm Birth	10.1902/jop.2009.080560	Heimonen, Aura; Janket, Sok-Ja; Kaaja, Risto; Ackerson, Leland K.; Muthukrishnan, Preetika; Meurman, Jukka H.	2009	JOURNAL OF PERIODONTOLOGY	27
	192	case-control study	The periodontopathic bacteria in placenta, saliva and subgingival plaque of threatened preterm labor and preterm low birth weight cases: a longitudinal study in Japanese pregnant women	10.1007/s00784-020-03287-4	Ye, Changchang; Katagiri, Sayaka; Miyasaka, Naoyuki; Kobayashi, Hiroaki; Khemwong, Thatawee; Nagasawa, Toshiyuki; Izumi, Yuichi	2020	CLINICAL ORAL INVESTIGATIONS	26
	193	RCT	Periodontal treatment among mothers with mild to moderate periodontal disease and preterm birth: reanalysis of OPT trial data accounting for selective survival	10.1093/ije/dyy089	Merchant, Anwar T.; Sutherland, Melanie W.; Liu, Jihong; Pitiphat, Waranuch; Dasanayake, Ananda	2018	INTERNATIONAL JOURNAL OF EPIDEMIOLOGY	26
	194	case-control study	Maternal periodontal status and preterm delivery: a hospital based case-control study	10.1111/j.1600-0765.2011.01371.x	Baskaradoss, J. K.; Geevarghese, A.; Kutty, V. R.	2011	JOURNAL OF PERIODONTAL RESEARCH	26
	195	cross-sectional study	Postpartum oral health parameters in women with preterm birth	10.1080/00016350802307620	Heimonen, Aura; Rintamaeki, Hanna; Furuholm, Jussi; Janket, Sok-Ja; Kaaja, Risto; Meurman, Jukka H.	2008	ACTA ODONTOLOGICA SCANDINAVICA	26
	196	review	Periodontal disease and adverse pregnancy outcomes	10.1080/14767050600797749	Shub, Alexis; Swain, Jonathan R.; Newnham, John P.	2006	JOURNAL OF MATERNAL-FETAL & NEONATAL MEDICINE	26
	197	prospective cohort study	Unculturable and culturable periodontal-related bacteria are associated with periodontal inflammation during pregnancy and with preterm low birth weight delivery	10.1038/s41598-020-72807-9	Ye, Changchang; Xia, Zhongyi; Tang, Jing; Khemwong, Thatawee; Kapila, Yvonne; Kuraji, Ryutaro; Huang, Ping; Wu, Yafei; Kobayashi, Hiroaki	2020	SCIENTIFIC REPORTS	25
	198	animal study	The effect of <i>Porphyromonas gingivalis</i> lipopolysaccharide on pregnancy in the rat	10.1111/odi.12177	Kunnen, A.; van Pampus, M. G.; Aarnoudse, J. G.; van der Schans, C. P.; Abbas, F.; Faas, M. M.	2014	ORAL DISEASES	25
	199	RCT	Intrapregnancy Non-Surgical Periodontal Treatment and Pregnancy Outcome: A Randomized Controlled Trial	10.1902/jop.2012.120572	Pirie, Martina; Linden, Gerard; Irwin, Christopher	2013	JOURNAL OF PERIODONTOLOGY	25
	200	case-control study	Detection of Fusobacterium nucleatum in chorionic tissues of high-risk pregnant women	10.1111/j.1600-051X.2012.01855.x	Tateishi, Fumi; Hasegawa-Nakamura, Kozue; Nakamura, Toshiaki; Oogai, Yuichi; Komatsuzawa, Hitoshi; Kawamata, Kazuya; Douchi, Tsutomu; Hatae, Masayuki; Noguchi, Kazuyuki	2012	JOURNAL OF CLINICAL PERIODONTOLOGY	25
	201	cross-sectional study	The association between periodontal disease and adverse pregnancy outcomes in Northern Tanzania: a cross-sectional study	10.4314/ahs.v18i3.18	Gesase, Nyobasi; Miranda-Ruis, Jaume; Brunet-Llobet, Lluis; Lahor-Soler, Eduard; Mahande, Michael J.; Masenga, Gileard	2018	AFRICAN HEALTH SCIENCES	24
	202	systematic review	The potential association between gingival crevicular fluid inflammatory mediators and adverse pregnancy outcomes: a systematic review	10.1007/s00784-013-0952-0	Stadelmann, Pascale; Alessandri, Regina; Eick, Sigrun; Salvi, Giovanni E.; Surbek, Daniel; Sculean, Anton	2013	CLINICAL ORAL INVESTIGATIONS	24
	203		Periodontitis and Systemic Disorder-An Overview of Relation and Novel Treatment Modalities	10.3390/pharmaceutics13081175	Jain, Pooja; Hassan, Nazia; Khatoon, Karishma; Mirza, Mohd. Aamir; Naseef, Punnoth Poonkuzhi; Kuruniyan, Mohamed Saheer; Iqbal, Zeenat	2021	PHARMACEUTICS	23
	204	animal study	Periodontal infection with <i>Porphyromonas gingivalis</i> induces preterm birth and lower birth weight in rats	10.1111/omi.12227	Liang, S.; Ren, H.; Guo, H.; Xing, W.; Liu, C.; Ji, Y.; Jiang, H.; Zhang, P.; Du, M.	2018	MOLECULAR ORAL MICROBIOLOGY	23
	205	Comparative Study	Periodontal treatment during pregnancy decreases the rate of adverse pregnancy outcome: a controlled clinical trial	10.1590/S1678-77572011000200009	Passanezi Sant'Ana, Adriana Campos; de Campos, Marinele R.; Passanezi, Selma Campos; Rubo de Rezende, Maria Lucia; Aguiar Greghi, Sebastiao Luiz; Passanezi, Euloir	2011	JOURNAL OF APPLIED ORAL SCIENCE	23
	206	prospective cohort study	Further evidence for periodontal disease as a risk indicator for adverse pregnancy outcomes	10.1111/idj.12274	Turton, Mervyn; Africa, Charlene W. J.	2017	INTERNATIONAL DENTAL JOURNAL	22
	207	Comparative Study	Evaluation of the gingival inflammation in pregnancy and postpartum via 25-hydroxy-vitamin D3, prostaglandin E<sub>2</sub> and TNF-α levels in saliva	10.1016/j.archoralbio.2015.11.018	Gumus, Pinar; Ozturk, V. Ozgen; Bozkurt, Emir; Emingil, Gulnur	2016	ARCHIVES OF ORAL BIOLOGY	22
	208	cross-sectional study	Obstetric Knowledge, Attitude, and Behavior Concerning Periodontal Diseases and Treatment Needs in Pregnancy: Influencing Factors in France	10.1902/jop.2014.140371	Cohen, Laura; Schaeffer, Mickael; Davideau, Jean-Luc; Tenenbaum, Henri; Huck, Olivier	2015	JOURNAL OF PERIODONTOLOGY	22
	209	systematic review	Periodontal disease treatment and risk of preterm birth: a systematic review and meta-analysis	10.1590/S0102-311X2012001000002	da Rosa, Maria Ines; Simoes Pires, Patricia Duarte; Medeiros, Lidia Rosi; Edelweiss, Maria Isabel; Martinez-Mesa, Jeovany	2012	CADERNOS DE SAUDE PUBLICA	22
	210	Comparative Study	Immunoregulatory gene polymorphisms in Japanese women with preterm births and periodontitis	10.1016/j.jri.2012.01.005	Sugita, Noriko; Kobayashi, Tetsuo; Kikuchi, Akira; Shimada, Yasuko; Hirano, Emi; Sasahara, Jun; Tanaka, Kenichi; Yoshie, Hiromasa	2012	JOURNAL OF REPRODUCTIVE IMMUNOLOGY	22
	211	case-control study	Maternal periodontitis as a risk factor for prematurity	10.1111/j.1442-200X.2011.03502.x	Piscoya, Maria Dilma B. V.; Ximenes, Ricardo A. A.; Silva, Genivaldo M.; Jamelli, Silvia R.; Coutinho, Sonia B.	2012	PEDIATRICS INTERNATIONAL	22
	212	cross-sectional study	Periodontitis as a risk factor for preterm low birth weight	10.3349/ymj.2008.49.2.200	Marakoglu, Ismail; Gursoy, Ulvi Kahraman; Marakoglu, Kamile; Cakmak, Hulya; Ataoglu, Tamer	2008	YONSEI MEDICAL JOURNAL	22
	213		<i>Fusobacterium</i> Genomics Using MinION and Illumina Sequencing Enables Genome Completion and Correction	10.1128/mSphere.00269-18	Todd, S. Michelle; Settlage, Robert E.; Lahmers, Kevin K.; Slade, Daniel J.	2018	MSPHERE	21
	214	case-control study	Periodontal disease and oral health-related behavior as factors associated with preterm birth: a case-control study in south-eastern Brazil	10.1111/jre.12124	Macedo, J. F.; Ribeiro, R. A.; Machado, F. C.; Assis, N. M. S. P.; Alves, R. T.; Oliveira, A. S.; Ribeiro, L. C.	2014	JOURNAL OF PERIODONTAL RESEARCH	21
	215	case-control study	Relationship between maternal periodontal disease and low birth weight babies	PMID: 24639799	Haerian-Ardakani, Ahmad; Eslami, Zia; Rashidi-Meibodi, Fahimeh; Haerian, Alireza; Dallalnejad, Pantea; Shekari, Marjan; Taghavi, Amir Moein; Akbari, Solmaz	2013	IRANIAN JOURNAL OF REPRODUCTIVE MEDICINE	21
	216	prospective cohort study	Association between maternal periodontal disease and preterm delivery and low birth weight	10.1016/j.tjog.2013.01.011	Wang, Yen-Li; Liou, Jui-Der; Pan, Whei-Lin	2013	TAIWANESE JOURNAL OF OBSTETRICS & GYNECOLOGY	21
	217		Prediction of Preterm and Low Birth Weight Delivery by Maternal Periodontal Parameters: Receiver Operating Characteristic (ROC) Curve Analysis	10.1007/s10995-012-0974-2	Al Habashneh, Rola; Khader, Yousef S.; Al Jabali, Olfat; Alchalabi, Haifa'a	2013	MATERNAL AND CHILD HEALTH JOURNAL	21
	218	prospective cohort study	Serum Placental Growth Factor, Vascular Endothelial Growth Factor, Soluble Vascular Endothelial Growth Factor Receptor-1 and -2 Levels in Periodontal Disease, and Adverse Pregnancy Outcomes	10.1902/jop.2011.100740	Sert, Tuba; Kirzioglu, F. Yesim; Fentoglu, Ozlem; Aylak, Firdevs; Mungan, Tamer	2011	JOURNAL OF PERIODONTOLOGY	21
	219		An Examination of Periodontal Treatment, Dental Care, and Pregnancy Outcomes in an Insured Population in the United States	10.2105/AJPH.2009.185884	Albert, David A.; Begg, Melissa D.; Andrews, Howard F.; Williams, Sharifa Z.; Ward, Angela; Conicella, Mary Lee; Rauh, Virginia; Thomson, Janet L.; Papapanou, Panos N.	2011	AMERICAN JOURNAL OF PUBLIC HEALTH	21
	220		The relationship of periodontal disease to diseases and disorders at distant sites Communication to health care professionals and patients	10.14219/jada.archive.2008.0051	Lamster, Ira B.; DePaola, Dominick P.; Oppermann, Rui V.; Papapanou, Panos N.; Wilder, Rebecca S.	2008	JOURNAL OF THE AMERICAN DENTAL ASSOCIATION	21
	221		Periodontitis and plasma C-reactive protein during pregnancy	10.1902/jop.2006.050193	Pitiphat, Waranuch; Joshipura, Kaumudi J.; Rich-Edwards, Janet W.; Williams, Paige L.; Douglass, Chester W.; Gillman, Matthew W.	2006	JOURNAL OF PERIODONTOLOGY	21
	222	review	Periodontal disease - The emergence of a risk for systemic conditions: Pre-term low birth weight	PMID: 15726229	Yeo, BK; Lim, LP; Paquette, DW; Williams, RC	2005	ANNALS ACADEMY OF MEDICINE SINGAPORE	21
	223		<i>Porphyromonas gingivalis</i> Placental Atopobiosis and Inflammatory Responses in Women With Adverse Pregnancy Outcomes	10.3389/fmicb.2020.591626	Gomez, Luz Amparo; De Avila, Juliette; Castillo, Diana Marcela; Montenegro, Daniel Antonio; Trujillo, Tammy Gorety; Suarez, Lina J.; Lafaurie, Gloria Ines	2020	FRONTIERS IN MICROBIOLOGY	20
	224	systematic review	GAPS IN KNOWLEDGE ABOUT THE ASSOCIATION BETWEEN MATERNAL PERIODONTITIS AND ADVERSE OBSTETRIC OUTCOMES: AN UMBRELLA REVIEW	10.1016/j.jebdp.2017.07.006	Vivares-Builes, Annie M.; Johana Rangel-Rincon, Leidy; Enrique Botero, Javier; Agudelo-Suarez, Andres A.	2018	JOURNAL OF EVIDENCE-BASED DENTAL PRACTICE	20
	225	animal study	Effect of <i>Porphyromonas gingivalis</i> infection in the placenta and umbilical cord in pregnant mice with low birth weight	10.1080/00016357.2018.1426876	Udagawa, Sayuri; Katagiri, Sayaka; Maekawa, Shogo; Takeuchi, Yasuo; Komazaki, Rina; Ohtsu, Anri; Sasaki, Naoki; Shiba, Takahiko; Watanabe, Kazuki; Ishihara, Kazuyuki; Sato, Noriko; Miyasaka, Naoyuki; Izumi, Yuichi	2018	ACTA ODONTOLOGICA SCANDINAVICA	20
	226		Oral Infections and Pregnancy: Knowledge of Gynecologists/Obstetricians, Midwives and Dentists	10.3290/j.ohpd.a34376	Boutigny, Herve; de Moegen, Marie-Laure; Egea, Luc; Badran, Zahi; Boschin, Francois; Delcourt-Debruyne, Elisabeth; Soueidan, Assem	2016	ORAL HEALTH & PREVENTIVE DENTISTRY	20
	227	animal study	Abnormal Pregnancy Outcomes in Mice Using an Induced Periodontitis Model and the Haematogenous Migration of <i>Fusobacterium nucleatum</i> Sub-Species to the Murine Placenta	10.1371/journal.pone.0120050	Stockham, Sara; Stamford, Justine E.; Roberts, Claire T.; Fitzsimmons, Tracy R.; Marchant, Ceilidh; Bartold, P. Mark; Zilm, Peter S.	2015	PLOS ONE	20
	228		Relationship between cytokine levels in serum and gingival crevicular fluid (GCF) in pregnant women	10.1016/j.cyto.2011.12.015	Fiorini, Tiago; Vianna, Priscila; Weidlich, Patricia; Musskopf, Marta Liliana; Cunha Moreira, Carlos Heitor; Bogo Chies, Jose Artur; Roesing, Cassiano Kuchenbecker; Oppermann, Rui Vicente; Susin, Cristiano	2012	CYTOKINE	20
	229		Relationship between cytokine levels in serum and gingival crevicular fluid (GCF) in pregnant women	10.1016/j.cyto.2011.12.015	Fiorini, Tiago; Vianna, Priscila; Weidlich, Patricia; Musskopf, Marta Liliana; Cunha Moreira, Carlos Heitor; Bogo Chies, Jose Artur; Roesing, Cassiano Kuchenbecker; Oppermann, Rui Vicente; Susin, Cristiano	2012	CYTOKINE	20
	230		Obstetricians' knowledge of periodontal disease as a potential risk factor for preterm delivery and low birth weight	10.1590/S1806-83242011000300010	da Rocha, Jose Mariano; Chaves, Vanessa Rodrigues; Urbanetz, Almir Antonio; Baldissera, Renata dos Santos; Rosing, Cassiano Kuchenbecker	2011	BRAZILIAN ORAL RESEARCH	20
	231	review	Periodontal disease in pregnancy and adverse pregnancy outcomes: Progress in related mechanisms and management strategies	10.3389/fmed.2022.963956	Mi, Nannan; Lin, Xiaoping; Ying, Jin	2022	FRONTIERS IN MEDICINE	19
	232	Case-control Study	Increased periodontal inflammation in women with preterm premature rupture of membranes	10.1007/s00784-014-1371-6	Stadelmann, Pascale F. M.; Eick, Sigrun; Salvi, Giovanni E.; Surbek, Daniel; Mohr, Stefan; Buergin, Walter; Ramseier, Christoph A.; Sculean, Anton	2015	CLINICAL ORAL INVESTIGATIONS	19
	233	prospective cohort study	Maternal Periodontitis as a Possible Risk Factor for Preterm Birth and Low firth Weight - A Prospective Study	10.3290/j.ohpd.a34053	Basha, Sakeenabi; Swamy, Hiremath Shivaling; Mohamed, Roshan Noor	2015	ORAL HEALTH & PREVENTIVE DENTISTRY	19
	234		Levels of periodontal pathogens in neonatal gastric aspirates and possible maternal sites of origin	10.1111/j.2041-1014.2011.00616.x	Gonzales-Marin, C.; Spratt, D. A.; Millar, M. R.; Simmonds, M.; Kempley, S. T.; Allaker, R. P.	2011	MOLECULAR ORAL MICROBIOLOGY	19
	235		<i>Prevotella bivia</i> can invade human cervix epithelial (HeLa) cells	10.1111/j.1600-0463.2007.apm_512.x	Stroembeck, Louise; Sandors, Jens; Holst, Elisabeth; Madianos, Phoebus; Nannmark, Ulf; Papapanou, Panos; Mattsby-Baltzer, Inger	2007	APMIS	19
	236		<i>Porphyromonas gingivalis</i> induces IL-8 and IFN-gamma secretion and apoptosis in human extravillous trophoblast derived HTR8/SVneo cells via activation of ERK1/2 and p38 signaling pathways	10.1016/j.placenta.2016.06.010	Ren, Hongyu; Li, Yuhong; Jiang, Han; Du, Minquan	2016	PLACENTA	18
	237	cross-sectional study	Association between periodontitis, periodontopathogens and preterm birth: is it real?	10.1007/s00404-015-3945-1	Elizabeth Martinez-Martinez, Rita; Francisca Moreno-Castillo, Diana; Pablo Loyola-Rodriguez, Juan; Gabriela Sanchez-Medrano, Ana; Hector San Miguel-Hernandez, Jesus; Honorio Olvera-Delgado, Jose; Abraham Dominguez-Perez, Ruben	2016	ARCHIVES OF GYNECOLOGY AND OBSTETRICS	18
	238	case-control study	Are Periodontal Bacterial Profiles and Placental Inflammatory Infiltrate in Pregnancy Related to Birth Outcomes?	10.1902/jop.2012.120462	Mesa, Francisco; Pozo, Elena; Blanc, Vanessa; Puertas, Alberto; Bravo, Manuel; O'Valle, Francisco	2013	JOURNAL OF PERIODONTOLOGY	18
	239	prospective cohort study	Association between periodontal disease and adverse pregnancy outcomes in a cohort of pregnant women in Jordan	PMID: 24283174	Alchalabi, H. A.; Al Habashneh, R.; Al Jabali, O.; Khader, Y. S.	2013	CLINICAL AND EXPERIMENTAL OBSTETRICS & GYNECOLOGY	18
	240	review	Periodontal disease and bacterial vaginosis as genetic and environmental markers for the risk of spontaneous preterm labor and preterm birth	10.3109/14767058.2010.545930	Sanu, Olaleye; Lamont, Ronald F.	2011	JOURNAL OF MATERNAL-FETAL & NEONATAL MEDICINE	18
	241	animal study	Systemic inflammatory responses in progressing periodontitis during pregnancy in a baboon model	10.1111/j.1365-2249.2010.04202.x	Ebersole, J. L.; Steffen, M. J.; Holt, S. C.; Kesavalu, L.; Chu, L.; Cappelli, D.	2010	CLINICAL AND EXPERIMENTAL IMMUNOLOGY	18
	242		<i>Capnocytophaga</i> species and preterm birth: case series and review of the literature	10.1111/j.1469-0691.2009.03151.x	Lopez, E.; Raymond, J.; Patkai, J.; El Ayoubi, M.; Schmitz, T.; Moriette, G.; Jarreau, P. -H.	2010	CLINICAL MICROBIOLOGY AND INFECTION	18
	243	case-control study	Assessing the association between periodontitis and premature birth: a case-control study	10.1186/s12884-021-03700-0	Uwambaye, Peace; Munyanshongore, Cyprien; Rulisa, Stephen; Shiau, Harlan; Nuhu, Assuman; Kerr, Michael S.	2021	BMC PREGNANCY AND CHILDBIRTH	17
	244	review	Periodontal Diseases and Adverse Pregnancy Outcomes: Review of Two Decades of Clinical Research	10.3290/j.ohpd.b898969	Pockpa, Zocko Ange Desire; Soueidan, Assem; Koffi-Coulibaly, Nadin Therese; Limam, Alexandre; Badran, Zahi; Struillou, Xavier	2021	ORAL HEALTH & PREVENTIVE DENTISTRY	17
	245	case-control study	Association between periodontitis and spontaneous abortion: A case-control study	10.1002/JPER.18-0174	Chanomethaporn, Anchana; Chayasadom, Anek; Wara-Aswapati, Nawarat; Kongwattanakul, Kiattisak; Suwannarong, Waraporn; Tangwanichgapong, Kamonchanok; Sumanonta, Gunniga; Matangkasombut, Oranart; Dasanayake, Ananda P.; Pitiphat, Waranuch	2019	JOURNAL OF PERIODONTOLOGY	17
	246	review	Periodontal disease and women's health	10.1080/03007995.2017.1297928	Martelli, Maria Luisa; Brandi, Maria Luisa; Martelli, Marialaura; Nobili, Piero; Medico, Enzo; Martelli, Francesco	2017	CURRENT MEDICAL RESEARCH AND OPINION	17
	247	RCT	Association of a Common Genetic Factor, <i>PTGER3</i>, With Outcome of Periodontal Therapy and Preterm Birth	10.1902/jop.2013.130006	Jeffcoat, Marjorie K.; Jeffcoat, Robert L.; Tanna, Nipul; Parry, Samuel H.	2014	JOURNAL OF PERIODONTOLOGY	17
	248	cross-sectional study	Relationship between periodontal inflammation and fetal growth in pregnant women: a cross-sectional study	10.1007/s00404-012-2660-4	Takeuchi, Noriko; Ekuni, Daisuke; Irie, Koichiro; Furuta, Michiko; Tomofuji, Takaaki; Morita, Manabu; Watanabe, Tatsuo	2013	ARCHIVES OF GYNECOLOGY AND OBSTETRICS	17
	249	review	Periodontal Disease and Preterm Birth	10.1016/j.ogc.2011.12.008	Horton, Amanda L.; Boggess, Kim A.	2012	OBSTETRICS AND GYNECOLOGY CLINICS OF NORTH AMERICA	17
	250	RCT	Prevention of Preterm Delivery with Periodontal Treatment	10.1159/000221378	Novak, Tibor; Radnai, Marta; Gorzo, Istvan; Urban, Edit; Orvos, Hajnalka; Eller, Jozsef; Pal, Attila	2009	FETAL DIAGNOSIS AND THERAPY	17
	251	review	The impact of periodontal infections on systemic diseases - An update for medical practitioners	PMID: 16758033	Anil, Sukumaran; Al-Ghamdi, Hamdan S.	2006	SAUDI MEDICAL JOURNAL	17
	252	review	Association of periodontitis with pre term low birth weight - A review	10.1016/j.placenta.2020.03.006	Jajoo, Namrata S.; Shelke, Anup U.; Bajaj, Rajat S.; Patil, Priyanka P.; Patil, Manali A.	2020	PLACENTA	16
	253	Retrospective cohort study	Periodontal disease: Repercussions in pregnant woman and newborn health-A cohort study	10.1371/journal.pone.0225036	Otsuka Padovan Figueiredo, Marina Guim; Takita, Stefanie Yaemi; Ramos Douradol, Bianca Maria; Mendes, Helderjan de Souza; Terakado, Erick Olsen; de Carvalho Nunes, Helio Rubens; Branco da Fonseca, Catia Regina	2019	PLOS ONE	16
	254	Retrospective cohort study	An Examination of Periodontal Treatment, Dental Care, and Pregnancy Outcomes in an Insured Population in the United States	10.2105/AJPH.2009.185884	Albert, David A.; Begg, Melissa D.; Andrews, Howard F.; Williams, Sharifa Z.; Ward, Angela; Conicella, Mary Lee; Rauh, Virginia; Thomson, Janet L.; Papapanou, Panos N.	2011	AMERICAN JOURNAL OF PUBLIC HEALTH	21
	255		FusoPortal: an Interactive Repository of Hybrid MinION-Sequenced <i>Fusobacterium</i> Genomes Improves Gene Identification and Characterization	10.1128/mSphere.00228-18	Sanders, Blake E.; Umana, Ariana; Lemkul, Justin A.; Slade, Daniel J.	2018	MSPHERE	16
	256	cross sectional study	Periodontal conditions, low birth weight and preterm birth among postpartum mothers in two tertiary health facilities in Uganda	10.1186/1472-6831-14-42	Muwazi, Louis; Rwenyonyi, Charles Mugisha; Nkamba, Moses; Kutesa, Annet; Kagawa, Mike; Mugyenyi, Godfrey; Kwizera, Godfrey; Okullo, Isaac	2014	BMC ORAL HEALTH	16
	257		Innate inflammatory responses of human decidual cells to periodontopathic bacteria	10.1016/j.ajog.2010.02.031	Keelan, Jeffrey A.; Wong, Pui-Mun; Bird, Philip S.; Mitchell, Murray D.	2010	AMERICAN JOURNAL OF OBSTETRICS AND GYNECOLOGY	16
	258	systematic review	Periodontal Disease and Adverse Neonatal Outcomes: A Systematic Review and Meta-Analysis	10.3389/fped.2022.799740	Zhang, Youzhen; Feng, Wanbing; Li, Jingyu; Cui, Linlin; Chen, Zi-Jiang	2022	FRONTIERS IN PEDIATRICS	15
	259	review	Pregnancy and Dentistry: A Literature Review on Risk Management during Dental Surgical Procedures	10.3390/dj9040046	Favero, Vittorio; Bacci, Christian; Volpato, Andrea; Bandiera, Michela; Favero, Lorenzo; Zanette, Gastone	2021	DENTISTRY JOURNAL	15
	260	systematic review	Does Nonsurgical Periodontal Treatment Improve Systemic Health?	10.1177/0022034520965958	Taylor, H. L.; Rahurkar, S.; Treat, T. J.; Thyvalikakath, T. P.; Schleyer, T. K.	2021	JOURNAL OF DENTAL RESEARCH	15
	261	cross-sectional study	Maternal periodontal status, oral inflammatory load, and systemic inflammation are associated with low infant birth weight	10.1002/JPER.20-0266	Mahapatra, Annuroopa; Nayak, Rashmita; Satpathy, Anurag; Pati, Basanta Kumar; Mohanty, Rinkee; Mohanty, Gatha; Beura, Rajdeep	2021	JOURNAL OF PERIODONTOLOGY	15
	262	Case-Control Study	Systemic Inflammation in Pregnant Women With Periodontitis and Preterm Prelabor Rupture of Membranes: A Prospective Case-Control Study	10.3389/fimmu.2019.02624	Mohr, Stefan; Amylidi-Mohr, Sofia K.; Stadelmann, Pascale; Sculean, Anton; Persson, Rutger; Eick, Sigrun; Surbek, Daniel V.	2019	FRONTIERS IN IMMUNOLOGY	15
	263	RCT	Non-Surgical Treatment of Periodontal Disease in a Pregnant Caucasian Women Population: Adverse Pregnancy Outcomes of a Randomized Clinical Trial	10.3390/ijerph16193638	Caneiro-Queija, Leticia; Lopez-Carral, Jose; Martin-Lancharro, Pablo; Limeres-Posse, Jacobo; Diz-Dios, Pedro; Blanco-Carrion, Juan	2019	INTERNATIONAL JOURNAL OF ENVIRONMENTAL RESEARCH AND PUBLIC HEALTH	15
	264	Case-Control Study	Characterizing the Subgingival Microbiome of Pregnant African American Women	10.1016/j.jogn.2018.12.003	Yang, Irene; Knight, Anna K.; Dunlop, Anne L.; Corwin, Elizabeth J.	2019	JOGNN-JOURNAL OF OBSTETRIC GYNECOLOGIC AND NEONATAL NURSING	15
	265		Cell Cycle Arrest and Apoptosis Induced by <i>Porphyromonas</i> <i>gingivalis</i> Require Jun N-Terminal Protein Kinase- and p53-Mediated p38 Activation in Human Trophoblasts	10.1128/IAI.00923-17	Inaba, Hiroaki; Amano, Atsuo; Lamont, Richard J.; Murakami, Yukitaka; Matsumoto-Nakano, Michiyo	2018	INFECTION AND IMMUNITY	15
	266	Case-Control Study	Relationship Among Mothers' Glycemic Level, Periodontitis, and Birth Weight	10.1902/jop.2015.150423	Gomes-Filho, Isaac S.; Pereira, Eliesita C.; Cruz, Simone S.; Adan, Luis Fernando F.; Vianna, Maria Isabel P.; Passos-Soares, Johelle S.; Trindade, Soraya C.; Oliveira, Ernesto P.; Oliveira, Michelle T.; Cerqueira, Eneida de M. M.; Pereira, Antonio Luis; Barreto, Mauricio L.; Seymour, Gregory John	2016	JOURNAL OF PERIODONTOLOGY	15
[truncated: 184 more rows]

## Sheet: Sheet4
Quantitative statistics on ways to prevent APOs.
[truncated: 238 more rows]

[truncated: 1 more sheets: Sheet5]
